# Supplementary material for: Bacterial diets differentially alter lifespan and healthspan trajectories in C. elegans
Source: Commun Biol. 2020 Nov 6;3:653. doi: 10.1038/s42003-020-01379-1 (PMC7648844; doi:10.1038/s42003-020-01379-1)
Supplement: Supplementary file 3 — Supplementary Data 1 [file 42003_2020_1379_MOESM3_ESM.xlsx]

## Sheet: All Significant Genes
Upregulated significant genes
Downregulated significant genes
HB101 - 3512 genes with p-value<0.01									HT115 - 743 genes with p-value<0.01									Red - 455 genes with p-value<0.01									Orange - 1149 genes with p-value<0.01								Yellow - 6033 genes with p-value<0.01
geneID	gene name	baseMean	log2FoldChange	lfcSE	stat	pvalue	padj		geneID	gene name	baseMean	log2FoldChange	lfcSE	stat	pvalue	padj		geneID	gene name	baseMean	log2FoldChange	lfcSE	stat	pvalue	padj		geneID	gene name	baseMean	log2FoldChange	lfcSE	stat	pvalue	padj	geneID	gene name	baseMean	log2FoldChange	lfcSE	stat	pvalue	padj
WBGene00000002	aat-1	137.138	1.89034	0.507921	3.72172	0.000197873	0.00193257		WBGene00000002	aat-1	83.5941	1.06253	0.304544	3.48892	0.00048498	0.00860857		WBGene00000024	abu-1	44.2375	5.69963	0.957737	5.95114	2.66e-09	3.61e-07		WBGene00000022	abt-4	1383.51	1.94334	0.410098	4.73872	2.15e-06	7.52e-05	WBGene00000001	aap-1	1199.02	-1.13262	0.289093	-3.91783	8.94e-05	0.000527811
WBGene00000007	aat-6	396.247	1.28152	0.383648	3.34034	0.000836755	0.0052845		WBGene00000022	abt-4	718.095	0.744815	0.168687	4.41538	1.01e-05	0.000283647		WBGene00000029	abu-6	25.014	4.35171	0.96523	4.50847	6.53e-06	0.000391077		WBGene00000024	abu-1	24.9706	4.79481	0.990563	4.84049	1.3e-06	4.91e-05	WBGene00000002	aat-1	146.455	1.93635	0.402778	4.80748	1.53e-06	1.95e-05
WBGene00000019	abt-1	347.761	2.05132	0.594523	3.45035	0.000559855	0.00400146		WBGene00000024	abu-1	24.8967	4.84794	0.854362	5.67434	1.39e-08	6.32e-07		WBGene00000030	abu-7	38.9056	4.33347	0.844246	5.13295	2.85e-07	2.46e-05		WBGene00000029	abu-6	15.3188	3.53434	0.993114	3.55884	0.000372494	0.0057117	WBGene00000003	aat-2	236.769	1.29569	0.356637	3.63307	0.000280064	0.00128552
WBGene00000020	abt-2	501.118	1.31846	0.284789	4.62961	3.66e-06	8.05e-05		WBGene00000029	abu-6	19.7183	3.99175	0.857357	4.65588	3.23e-06	0.000102316		WBGene00000031	abu-8	75.8251	5.08063	0.706159	7.19474	6.26e-13	1.42e-10		WBGene00000030	abu-7	27.9231	3.75279	0.775768	4.83751	1.31e-06	4.97e-05	WBGene00000010	aat-9	850.195	-1.12601	0.284185	-3.96223	7.43e-05	0.000458724
WBGene00000021	abt-3	28.244	2.48707	0.666961	3.72895	0.000192278	0.00189588		WBGene00000030	abu-7	26.6884	3.75778	0.706416	5.3195	1.04e-07	4.19e-06		WBGene00000033	abu-10	26.58	6.26306	1.22215	5.12462	2.98e-07	2.56e-05		WBGene00000031	abu-8	57.4756	4.60252	0.748761	6.14685	7.9e-10	7e-08	WBGene00000019	abt-1	313.753	1.80689	0.52063	3.47059	0.000519324	0.00207162
WBGene00000022	abt-4	1650.97	2.25008	0.283065	7.94897	1.88e-15	3.65e-13		WBGene00000031	abu-8	44.4573	4.28103	0.59753	7.16455	7.8e-13	5.52e-11		WBGene00000034	abu-11	70.1532	4.9588	0.71158	6.96873	3.2e-12	6.34e-10		WBGene00000033	abu-10	18.5993	5.65058	1.23653	4.56969	4.88e-06	0.000152163	WBGene00000020	abt-2	473.669	1.12619	0.283496	3.97251	7.11e-05	0.000444222
WBGene00000023	abt-5	305.425	2.21715	0.55819	3.97204	7.13e-05	0.000891216		WBGene00000033	abu-10	17.3696	5.64303	1.1699	4.82351	1.41e-06	4.91e-05		WBGene00000039	acn-1	167.387	2.76059	0.625796	4.41132	1.03e-05	0.000575218		WBGene00000034	abu-11	52.7364	4.45929	0.73151	6.09601	1.09e-09	9.36e-08	WBGene00000021	abt-3	35.5278	2.80564	0.615113	4.56117	5.09e-06	5.36e-05
WBGene00000024	abu-1	175.956	7.75945	2.20273	3.52265	0.000427257	0.00331204		WBGene00000034	abu-11	46.8531	4.35249	0.565407	7.69797	1.38e-14	1.1e-12		WBGene00000082	adt-1	78.187	2.22215	0.606752	3.66236	0.000249901	0.00861936		WBGene00000039	acn-1	212.767	3.06196	0.526256	5.81838	5.94e-09	4.32e-07	WBGene00000022	abt-4	1588.78	2.11612	0.280657	7.53987	4.7e-14	2.98e-12
WBGene00000027	abu-4	14.9148	4.71299	1.4806	3.18315	0.00145681	0.00773214		WBGene00000039	acn-1	176.828	2.8568	0.338439	8.44113	3.14e-17	3.06e-15		WBGene00000114	alh-8	11470.9	-1.00529	0.241809	-4.15738	3.22e-05	0.00152252		WBGene00000082	adt-1	145.421	3.1571	0.557493	5.66302	1.49e-08	9.97e-07	WBGene00000023	abt-5	275.394	1.97522	0.487346	4.05301	5.06e-05	0.000338704
WBGene00000029	abu-6	87.3361	6.20597	1.87567	3.30867	0.000937387	0.00569106		WBGene00000082	adt-1	65.1519	1.90176	0.335096	5.67528	1.38e-08	6.32e-07		WBGene00000190	arf-1.1	862.839	6.65138	0.845978	7.86235	3.77e-15	1.04e-12		WBGene00000115	alh-9	2892.31	-1.03832	0.282059	-3.68122	0.000232123	0.0039229	WBGene00000024	abu-1	35.5512	5.27054	0.930338	5.66519	1.47e-08	3.47e-07
WBGene00000030	abu-7	144.036	6.25215	1.7125	3.65088	0.000261342	0.00237657		WBGene00000114	alh-8	12141.8	-0.754431	0.175829	-4.2907	1.78e-05	0.00047228		WBGene00000213	asm-3	635.859	5.49211	0.366822	14.9721	1.12e-50	1.57e-47		WBGene00000133	amt-1	63.0266	-3.11217	0.647355	-4.80752	1.53e-06	5.65e-05	WBGene00000029	abu-6	18.594	3.8058	1.00045	3.80407	0.00014234	0.00076071
WBGene00000031	abu-8	232.655	6.7155	1.54606	4.34361	1.4e-05	0.00024312		WBGene00000149	apl-1	2688.7	0.562749	0.158296	3.55505	0.000377906	0.00695448		WBGene00000251	bli-1	166.148	4.20168	0.609729	6.89107	5.54e-12	1.06e-09		WBGene00000172	aqp-4	362.861	1.76071	0.442016	3.98336	6.79e-05	0.00144942	WBGene00000030	abu-7	27.3426	3.68136	0.826583	4.4537	8.44e-06	8.11e-05
WBGene00000039	acn-1	655.104	4.79456	0.650207	7.3739	1.66e-13	2.2e-11		WBGene00000213	asm-3	319.477	4.4732	0.280741	15.9336	3.71e-57	1.84e-54		WBGene00000252	bli-2	134.748	4.09709	0.653978	6.26487	3.73e-10	5.82e-08		WBGene00000190	arf-1.1	108.321	3.4761	0.530283	6.55519	5.56e-11	6.22e-09	WBGene00000031	abu-8	64.7448	4.73139	0.682599	6.93143	4.17e-12	1.97e-10
WBGene00000055	acr-16	63.8856	1.34609	0.43221	3.11443	0.00184302	0.00909979		WBGene00000239	bas-1	491.925	1.01391	0.245169	4.13556	3.54e-05	0.000871096		WBGene00000399	cdh-7	31.0467	3.20431	0.833418	3.84478	0.000120662	0.00468461		WBGene00000219	asp-6	23847.8	0.938705	0.260692	3.60082	0.000317219	0.00504064	WBGene00000033	abu-10	23.2702	5.92794	1.27481	4.65006	3.32e-06	3.75e-05
WBGene00000067	act-5	19174.4	1.20127	0.272366	4.41051	1.03e-05	0.000191009		WBGene00000251	bli-1	279.91	4.99218	0.276046	18.0846	4.22e-73	5.46e-70		WBGene00000522	clc-1	254.472	1.40996	0.238005	5.92407	3.14e-09	4.15e-07		WBGene00000251	bli-1	115.746	3.54512	0.492149	7.20335	5.88e-13	9.94e-11	WBGene00000034	abu-11	60.2014	4.61074	0.70425	6.54701	5.87e-11	2.28e-09
WBGene00000068	acy-1	193.195	1.18774	0.350311	3.39054	0.000697562	0.00464741		WBGene00000252	bli-2	180.774	4.53796	0.3071	14.7768	2.07e-49	7.23e-47		WBGene00000535	cpi-1	872.138	0.914963	0.225419	4.05894	4.93e-05	0.00218888		WBGene00000252	bli-2	170.736	4.37086	0.520348	8.39988	4.47e-17	2.77e-14	WBGene00000039	acn-1	854.18	5.1375	0.923748	5.56159	2.67e-08	6.03e-07
WBGene00000070	acy-3	224.954	1.34866	0.309753	4.35398	1.34e-05	0.000235105		WBGene00000301	cav-1	289.213	-1.12259	0.3158	-3.55474	0.000378358	0.00695448		WBGene00000541	cln-3.3	94.1994	1.86672	0.420534	4.43894	9.04e-06	0.000515454		WBGene00000256	bli-6	2214.93	3.35735	0.677163	4.95796	7.12e-07	2.99e-05	WBGene00000051	acr-12	35.6858	2.41455	0.675721	3.57329	0.000352529	0.00153944
WBGene00000082	adt-1	412.742	4.75576	0.72444	6.56475	5.21e-11	4.04e-09		WBGene00000399	cdh-7	32.4344	3.27485	0.545537	6.00298	1.94e-09	9.79e-08		WBGene00000603	col-14	607.922	3.76419	0.973518	3.86658	0.000110371	0.00433956		WBGene00000302	cav-2	42.3986	2.19648	0.649732	3.3806	0.000723271	0.00948791	WBGene00000064	act-2	24130.5	-0.860993	0.280211	-3.07266	0.00212161	0.00642029
WBGene00000084	aex-1	157.518	1.31869	0.357728	3.68629	0.000227548	0.00214616		WBGene00000402	cdh-10	72.6929	2.90583	0.368995	7.87499	3.41e-15	2.83e-13		WBGene00000615	col-38	890.992	3.58014	0.939674	3.80998	0.000138977	0.0052381		WBGene00000503	cht-1	100.626	-3.07388	0.844836	-3.63843	0.000274303	0.00449791	WBGene00000067	act-5	18830.1	1.08591	0.31356	3.46317	0.000533848	0.00211926
WBGene00000086	aex-3	242.043	1.50567	0.318004	4.73477	2.19e-06	5.19e-05		WBGene00000412	cdr-1	26.3464	2.51472	0.518592	4.84913	1.24e-06	4.35e-05		WBGene00000625	col-48	308.059	4.15072	0.992079	4.18386	2.87e-05	0.00137963		WBGene00000516	cki-1	93.7244	1.73888	0.498929	3.48522	0.000491727	0.00702175	WBGene00000070	acy-3	227.065	1.28943	0.342108	3.76907	0.000163856	0.000846733
WBGene00000088	aex-5	359.655	1.15357	0.323919	3.5613	0.000369017	0.0029913		WBGene00000535	cpi-1	897.247	0.985651	0.167287	5.89197	3.82e-09	1.89e-07		WBGene00000626	col-49	499.711	4.0765	0.975418	4.17923	2.92e-05	0.00140362		WBGene00000522	clc-1	431.62	2.27053	0.430431	5.27503	1.33e-07	6.79e-06	WBGene00000072	add-1	208.68	1.16468	0.352398	3.30501	0.000949717	0.00334554
WBGene00000090	age-1	1664.37	-1.20531	0.36409	-3.31046	0.000931416	0.00567641		WBGene00000599	col-10	826.068	1.84704	0.301261	6.13103	8.73e-10	4.47e-08		WBGene00000634	col-58	29.2922	2.93667	0.770674	3.81052	0.000138674	0.0052381		WBGene00000541	cln-3.3	94.8856	1.77192	0.468421	3.78275	0.000155105	0.0028301	WBGene00000080	adr-2	1610.35	-1.03396	0.269258	-3.84003	0.00012302	0.000678495
WBGene00000094	agt-2	330.341	-1.79971	0.466042	-3.8617	0.000112603	0.00126018		WBGene00000603	col-14	527.214	3.54593	0.259267	13.6767	1.4e-42	4.21e-40		WBGene00000636	col-60	288.891	3.80651	1.01324	3.75677	0.000172117	0.00627254		WBGene00000558	cnc-4	25.9182	4.7583	0.933178	5.09902	3.41e-07	1.53e-05	WBGene00000081	ads-1	4225.03	0.884975	0.278689	3.17549	0.00149583	0.00483588
WBGene00000100	ajm-1	2424.5	1.20102	0.331886	3.61879	0.000295985	0.00257291		WBGene00000606	col-17	356.589	3.79661	0.24961	15.2102	3.03e-52	1.15e-49		WBGene00000639	col-63	509.114	3.76054	0.807219	4.65864	3.18e-06	0.000206657		WBGene00000562	cng-1	28.4375	3.64381	0.82043	4.44134	8.94e-06	0.00025535	WBGene00000082	adt-1	372.259	4.54239	0.483483	9.39512	5.72e-21	7.69e-19
WBGene00000121	aly-2	4996.04	-1.13981	0.363263	-3.13769	0.00170283	0.0086421		WBGene00000615	col-38	713.078	3.23183	0.18098	17.8574	2.53e-71	2.52e-68		WBGene00000641	col-65	192.444	4.26039	0.960282	4.4366	9.14e-06	0.00051918		WBGene00000597	col-8	13270.4	-1.58762	0.427203	-3.71631	0.00020215	0.00352437	WBGene00000084	aex-1	150.475	1.14501	0.364404	3.14213	0.00167723	0.00530633
WBGene00000122	aly-3	3686.92	-0.918791	0.285199	-3.22158	0.00127488	0.00710005		WBGene00000618	col-41	47.6764	3.57023	0.493124	7.24003	4.49e-13	3.26e-11		WBGene00000647	col-71	830.252	3.79519	0.906641	4.18599	2.84e-05	0.00137102		WBGene00000599	col-10	1566.17	2.86306	0.585579	4.88928	1.01e-06	3.97e-05	WBGene00000086	aex-3	231.999	1.34823	0.313168	4.30514	1.67e-05	0.000139482
WBGene00000138	amx-2	484.234	1.70852	0.362434	4.714	2.43e-06	5.68e-05		WBGene00000620	col-43	33.879	1.46806	0.426524	3.44191	0.000577614	0.00999241		WBGene00000649	col-73	1948.47	4.00958	0.93843	4.27265	1.93e-05	0.000992293		WBGene00000603	col-14	1566.03	5.11484	0.646763	7.90837	2.61e-15	9.71e-13	WBGene00000088	aex-5	424.224	1.4137	0.347056	4.07341	4.63e-05	0.000315596
WBGene00000139	amx-3	108.733	1.74397	0.42537	4.09988	4.13e-05	0.000577374		WBGene00000625	col-48	237.511	3.74867	0.307956	12.1727	4.34e-34	9.69e-32		WBGene00000653	col-77	1046.07	3.92195	0.935658	4.19165	2.77e-05	0.00134672		WBGene00000606	col-17	653.606	4.63892	0.605204	7.66506	1.79e-14	4.59e-12	WBGene00000090	age-1	1733.97	-1.20142	0.344707	-3.48535	0.0004915	0.00198591
WBGene00000149	apl-1	3691.78	1.12785	0.339586	3.32124	0.00089619	0.00552125		WBGene00000626	col-49	345.111	3.50569	0.309379	11.3314	9.18e-30	1.7e-27		WBGene00000655	col-79	51.9929	3.05072	0.781462	3.90386	9.47e-05	0.0038598		WBGene00000610	col-33	27.7756	4.66157	0.921078	5.06099	4.17e-07	1.84e-05	WBGene00000094	agt-2	352.424	-1.6532	0.353481	-4.67691	2.91e-06	3.35e-05
WBGene00000150	apm-1	650.443	1.32205	0.365304	3.61904	0.000295701	0.00257291		WBGene00000634	col-58	20.2363	2.31937	0.623943	3.71728	0.000201381	0.00397236		WBGene00000663	col-88	475.174	4.45096	1.18322	3.76174	0.000168739	0.00616395		WBGene00000611	col-34	424.908	2.39857	0.506673	4.73396	2.2e-06	7.62e-05	WBGene00000097	aip-1	674.199	-1.02093	0.2871	-3.55601	0.000376528	0.00161777
WBGene00000155	app-1	3937.31	-0.831487	0.270619	-3.07254	0.00212248	0.00994952		WBGene00000636	col-60	201.898	3.24552	0.3302	9.82896	8.45e-23	1.18e-20		WBGene00000664	col-89	33.9052	2.92822	0.70374	4.16093	3.17e-05	0.00150693		WBGene00000615	col-38	1952.64	4.68977	0.621453	7.54646	4.47e-14	1.01e-11	WBGene00000099	air-2	1304.68	-1.22722	0.320555	-3.82844	0.000128959	0.000701433
WBGene00000165	aps-3	857.796	-1.30752	0.384252	-3.40275	0.000667101	0.00451559		WBGene00000639	col-63	299.255	2.92089	0.20063	14.5586	5.15e-48	1.71e-45		WBGene00000666	col-91	277.789	3.86817	1.00273	3.85763	0.000114492	0.00447881		WBGene00000618	col-41	45.3895	3.4138	0.703449	4.85294	1.22e-06	4.66e-05	WBGene00000100	ajm-1	2284.49	0.996554	0.269181	3.70217	0.000213764	0.00104427
WBGene00000172	aqp-4	420.205	2.02301	0.389606	5.19246	2.08e-07	6.86e-06		WBGene00000641	col-65	133.448	3.69368	0.356956	10.3477	4.29e-25	6.52e-23		WBGene00000672	col-97	828.615	3.85087	0.931508	4.13402	3.56e-05	0.00164641		WBGene00000625	col-48	536.073	4.91022	0.622424	7.88887	3.05e-15	1.11e-12	WBGene00000101	aka-1	5923.88	-1.12515	0.283387	-3.97038	7.18e-05	0.00044686
WBGene00000186	ark-1	964.625	-0.975756	0.316221	-3.08567	0.00203092	0.00967151		WBGene00000647	col-71	617.555	3.33426	0.187173	17.8138	5.52e-71	4.47e-68		WBGene00000678	col-104	586.901	3.68817	0.905681	4.07226	4.66e-05	0.0020853		WBGene00000626	col-49	1328.73	5.47144	1.06917	5.11748	3.1e-07	1.41e-05	WBGene00000102	akt-1	3781.43	-1.10741	0.300321	-3.68744	0.000226522	0.001094
WBGene00000189	arl-5	328.539	-1.223	0.397538	-3.07644	0.0020949	0.00985948		WBGene00000649	col-73	1376.76	3.47662	0.242794	14.3192	1.66e-46	5.24e-44		WBGene00000681	col-107	778.648	3.7069	0.942648	3.93244	8.41e-05	0.00352126		WBGene00000634	col-58	68.4714	4.1828	0.856372	4.88433	1.04e-06	4.06e-05	WBGene00000106	alg-2	1333.92	-0.937246	0.31459	-2.97927	0.00288941	0.00824682
WBGene00000190	arf-1.1	66.6812	2.70497	0.556095	4.86423	1.15e-06	3.08e-05		WBGene00000653	col-77	797.336	3.50522	0.277197	12.6452	1.19e-36	3.02e-34		WBGene00000683	col-109	347.035	4.22828	0.955157	4.42679	9.56e-06	0.000537431		WBGene00000636	col-60	842.12	5.34753	1.10959	4.81937	1.44e-06	5.41e-05	WBGene00000121	aly-2	5317.16	-1.04088	0.28263	-3.68283	0.00023066	0.00111139
WBGene00000214	asp-1	67671.6	1.0373	0.306739	3.3817	0.000720384	0.00474748		WBGene00000655	col-79	55.4927	3.1572	0.432588	7.2984	2.91e-13	2.14e-11		WBGene00000684	col-110	104.226	2.68707	0.597198	4.49947	6.81e-06	0.000400242		WBGene00000637	col-61	28.2524	4.05276	0.880195	4.60439	4.14e-06	0.000131608	WBGene00000122	aly-3	3726.83	-1.04299	0.264057	-3.94987	7.82e-05	0.000477247
WBGene00000218	asp-5	14897	0.984968	0.318985	3.08781	0.00201635	0.00963548		WBGene00000663	col-88	437.535	4.33722	0.784494	5.52868	3.23e-08	1.38e-06		WBGene00000685	col-111	75.0785	2.39298	0.652364	3.66816	0.000244305	0.00848315		WBGene00000639	col-63	773.39	4.30534	0.592726	7.26363	3.77e-13	6.68e-11	WBGene00000123	ama-1	8053	-0.801737	0.266933	-3.00352	0.0026688	0.00772532
WBGene00000219	asp-6	23044.3	0.853004	0.257058	3.31833	0.000905568	0.00554912		WBGene00000664	col-89	27.201	2.56756	0.512056	5.01422	5.32e-07	1.96e-05		WBGene00000687	col-113	99.5091	3.44954	0.602354	5.72676	1.02e-08	1.23e-06		WBGene00000641	col-65	469.372	5.51902	0.707774	7.79772	6.3e-15	2.04e-12	WBGene00000136	amt-4	935.521	0.781737	0.251929	3.103	0.00191568	0.00590697
WBGene00000237	bam-2	345.145	1.13134	0.36539	3.09626	0.00195978	0.00948469		WBGene00000665	col-90	51.9678	3.3028	0.627477	5.26362	1.41e-07	5.61e-06		WBGene00000694	col-120	330.031	3.97534	1.04364	3.80911	0.000139465	0.0052381		WBGene00000646	H17B01.2	119.192	3.45562	0.63326	5.45688	4.85e-08	2.83e-06	WBGene00000138	amx-2	396.753	1.24702	0.347179	3.59186	0.000328331	0.00145451
WBGene00000238	bar-1	210.634	1.41566	0.338159	4.18638	2.83e-05	0.000429273		WBGene00000666	col-91	242.609	3.66022	0.383914	9.53395	1.51e-21	2.02e-19		WBGene00000711	col-138	1175.07	4.04088	0.955723	4.22809	2.36e-05	0.00117856		WBGene00000647	col-71	1719.8	4.81288	0.61749	7.79426	6.48e-15	2.05e-12	WBGene00000139	amx-3	99.5792	1.50707	0.428014	3.52106	0.00042982	0.00179094
WBGene00000239	bas-1	553.649	1.14147	0.363119	3.14351	0.00166935	0.00851766		WBGene00000672	col-97	678.522	3.54271	0.214504	16.5158	2.82e-61	1.52e-58		WBGene00000730	col-157	198.411	3.62182	0.955315	3.79123	0.000149902	0.00555465		WBGene00000649	col-73	3534.97	4.83259	0.622853	7.75879	8.57e-15	2.41e-12	WBGene00000142	aos-1	2434.58	-0.925561	0.258923	-3.57466	0.000350689	0.00153424
WBGene00000250	bir-2	504.997	-1.44315	0.428188	-3.37037	0.000750686	0.00490429		WBGene00000673	col-98	14299.9	0.452904	0.097585	4.64112	3.47e-06	0.000109366		WBGene00000746	col-173	39.4509	3.11304	0.79212	3.93	8.49e-05	0.00354745		WBGene00000653	col-77	2557.96	5.19513	0.667024	7.78852	6.78e-15	2.06e-12	WBGene00000143	apc-2	1740.35	-1.14003	0.275023	-4.14521	3.4e-05	0.000245945
WBGene00000251	bli-1	581.558	5.96039	0.576768	10.3341	4.94e-25	5.43e-22		WBGene00000678	col-104	468.113	3.33487	0.191376	17.4257	5.26e-68	3.78e-65		WBGene00000747	col-174	23.7111	4.48728	0.956395	4.69187	2.71e-06	0.000178769		WBGene00000655	col-79	89.1759	3.81109	0.623723	6.11022	9.95e-10	8.66e-08	WBGene00000144	apc-10	551.79	-0.936319	0.309319	-3.02703	0.00246968	0.00727366
WBGene00000252	bli-2	492.296	5.94282	0.56442	10.5291	6.35e-26	8.05e-23		WBGene00000681	col-107	621.203	3.3563	0.228519	14.6872	7.79e-49	2.65e-46		WBGene00000748	col-175	569.079	3.90879	0.863235	4.52807	5.95e-06	0.000360699		WBGene00000663	col-88	1505.63	6.11126	1.28485	4.75639	1.97e-06	7e-05	WBGene00000145	apc-11	441.701	-0.866759	0.295802	-2.9302	0.0033874	0.00938241
WBGene00000253	bli-3	738.77	1.28776	0.295931	4.35153	1.35e-05	0.000236487		WBGene00000683	col-109	265.067	3.8189	0.224251	17.0296	4.95e-65	3.05e-62		WBGene00000781	cpr-1	4957.76	-1.41635	0.30724	-4.6099	4.03e-06	0.000253205		WBGene00000664	col-89	86.3198	4.29159	0.654139	6.56067	5.36e-11	6.04e-09	WBGene00000146	ape-1	3064.49	-1.25477	0.327084	-3.83624	0.000124933	0.000685163
WBGene00000265	brd-1	968.196	-1.14507	0.356822	-3.20909	0.00133154	0.00730709		WBGene00000684	col-110	104.906	2.70423	0.431538	6.2665	3.69e-10	1.98e-08		WBGene00000783	cpr-3	137.545	2.2019	0.333178	6.60879	3.87e-11	6.8e-09		WBGene00000665	col-90	178.835	5.14152	1.33529	3.85049	0.000117882	0.00226179	WBGene00000147	aph-1	436.818	-0.907213	0.295255	-3.07264	0.00212173	0.00642029
WBGene00000266	bre-1	540.01	1.48453	0.336761	4.40825	1.04e-05	0.000192022		WBGene00000685	col-111	50.4978	1.68754	0.418129	4.03592	5.44e-05	0.00126579		WBGene00000784	cpr-4	2043.57	-2.68457	0.33793	-7.94417	1.95e-15	5.7e-13		WBGene00000666	col-91	937.561	5.63108	1.0588	5.31838	1.05e-07	5.51e-06	WBGene00000148	aph-2	1058.93	-0.788945	0.266361	-2.96194	0.00305711	0.0086437
WBGene00000289	cam-1	1130.74	-1.28086	0.311636	-4.11012	3.95e-05	0.000558516		WBGene00000687	col-113	82.6243	3.15838	0.348126	9.07252	1.16e-19	1.34e-17		WBGene00000785	cpr-5	4798.46	-1.73952	0.271972	-6.39594	1.6e-10	2.57e-08		WBGene00000672	col-97	1777.16	4.92315	0.606131	8.12226	4.58e-16	1.89e-13	WBGene00000149	apl-1	3417.31	0.879327	0.274285	3.20589	0.00134644	0.00443524
WBGene00000301	cav-1	230.328	-4.10388	0.808909	-5.07335	3.91e-07	1.21e-05		WBGene00000689	col-115	23.3048	3.09333	0.869908	3.55592	0.000376652	0.00694284		WBGene00000928	dao-2	118.647	3.65459	0.634065	5.76375	8.23e-09	1.01e-06		WBGene00000678	col-104	1534.19	5.05555	0.61414	8.23192	1.84e-16	9.14e-14	WBGene00000150	apm-1	699.908	1.39475	0.301511	4.62587	3.73e-06	4.14e-05
WBGene00000302	cav-2	45.3518	2.30286	0.512077	4.49709	6.89e-06	0.000135931		WBGene00000694	col-120	246.001	3.52305	0.412841	8.53366	1.42e-17	1.42e-15		WBGene00000930	dao-4	52.2708	4.00996	0.799645	5.01467	5.31e-07	4.25e-05		WBGene00000681	col-107	2492.73	5.38057	0.639781	8.41002	4.1e-17	2.65e-14	WBGene00000151	apn-1	1388.98	-1.00279	0.27465	-3.65118	0.000261043	0.00121977
WBGene00000369	ccf-1	2337.49	-1.12537	0.265463	-4.23925	2.24e-05	0.000357095		WBGene00000704	col-130	269.962	2.97584	0.373998	7.95683	1.77e-15	1.51e-13		WBGene00000989	dhs-26	119.546	-1.39192	0.316289	-4.40079	1.08e-05	0.000593091		WBGene00000683	col-109	623.845	5.01605	0.590471	8.49499	1.98e-17	1.47e-14	WBGene00000155	app-1	3903.51	-1.03476	0.268742	-3.85038	0.000117937	0.000657032
WBGene00000373	cyp-14A5	238.085	1.5513	0.368355	4.21142	2.54e-05	0.000394916		WBGene00000705	col-131	10.555	2.96574	0.860432	3.4468	0.000567258	0.00983957		WBGene00001065	dpy-3	27.5997	5.27361	1.17766	4.47803	7.53e-06	0.000440247		WBGene00000684	col-110	95.8099	2.47316	0.574272	4.30661	1.66e-05	0.000434552	WBGene00000156	2020-04-01	2474.87	-1.14218	0.341566	-3.34395	0.000825939	0.00298514
WBGene00000387	cdc-25.2	606.803	-1.86082	0.511606	-3.63721	0.000275611	0.00246021		WBGene00000710	col-137	87.5918	4.00459	0.532136	7.5255	5.25e-14	4.02e-12		WBGene00001066	dpy-4	1231.54	4.0659	0.978881	4.15362	3.27e-05	0.00153699		WBGene00000685	col-111	136.894	3.27556	0.638994	5.12611	2.96e-07	1.37e-05	WBGene00000162	apd-3	1754.86	-1.11261	0.3029	-3.67318	0.00023955	0.001143
WBGene00000388	cdc-25.3	310.124	-2.29652	0.703018	-3.26666	0.00108825	0.0063033		WBGene00000711	col-138	791.442	3.43398	0.298436	11.5066	1.22e-30	2.36e-28		WBGene00001067	dpy-5	1156.7	3.93116	1.01379	3.87767	0.00010546	0.00417837		WBGene00000687	col-113	231.851	4.65459	0.597941	7.78436	7.01e-15	2.06e-12	WBGene00000163	apb-3	1976.02	-0.94713	0.302596	-3.13001	0.00174798	0.00548286
WBGene00000389	cdc-25.4	48.122	2.34416	0.734453	3.19172	0.00141431	0.0075896		WBGene00000716	col-143	18724.4	0.483994	0.122322	3.95673	7.6e-05	0.00167495		WBGene00001074	dpy-13	1064.01	4.12365	0.990931	4.16139	3.16e-05	0.00150693		WBGene00000694	col-120	870.376	5.37399	1.14011	4.71356	2.43e-06	8.25e-05	WBGene00000168	apx-1	2303.82	-1.36382	0.277312	-4.91799	8.74e-07	1.22e-05
WBGene00000391	cdd-1	242.716	1.7213	0.444856	3.86934	0.000109128	0.00123047		WBGene00000718	col-145	575.593	3.46827	0.790461	4.38765	1.15e-05	0.000318855		WBGene00001119	dyf-3	75.989	-2.0598	0.371733	-5.54109	3.01e-08	3.32e-06		WBGene00000704	col-130	1211.46	5.20832	1.0351	5.03169	4.86e-07	2.12e-05	WBGene00000172	aqp-4	399.279	1.86404	0.364415	5.11515	3.13e-07	4.98e-06
WBGene00000397	cdh-5	271.137	1.72923	0.43595	3.96658	7.29e-05	0.00090297		WBGene00000727	col-154	457.457	2.89842	0.833125	3.47898	0.00050333	0.00889767		WBGene00001155	ech-6	5279.17	-2.25586	0.210846	-10.6991	1.03e-26	5.88e-24		WBGene00000705	col-131	74.1239	5.8286	0.839106	6.9462	3.75e-12	5.37e-10	WBGene00000178	aqp-10	993.057	0.899549	0.307083	2.92933	0.00339689	0.00939882
WBGene00000399	cdh-7	39.1837	3.48717	0.70357	4.95639	7.18e-07	2.03e-05		WBGene00000729	col-156	77.613	4.33379	0.510176	8.49469	1.98e-17	1.96e-15		WBGene00001397	fat-5	221.728	-10.3428	1.22458	-8.44602	3.01e-17	1.19e-14		WBGene00000708	col-135	941.01	-2.30844	0.611322	-3.77614	0.000159276	0.00289202	WBGene00000186	ark-1	980.765	-1.07907	0.340184	-3.17201	0.00151388	0.00487235
WBGene00000401	cdh-9	28.334	2.95136	0.888316	3.32242	0.000892405	0.00550734		WBGene00000730	col-157	159.158	3.27598	0.296915	11.0334	2.64e-28	4.61e-26		WBGene00001399	fat-7	1739.23	-8.76781	1.0747	-8.15839	3.4e-16	1.05e-13		WBGene00000710	col-137	302.039	5.81135	1.35602	4.28558	1.82e-05	0.00046869	WBGene00000189	arl-5	341.199	-1.23559	0.320688	-3.85293	0.000116714	0.000652197
WBGene00000402	cdh-10	89.6335	3.11162	0.61959	5.02207	5.11e-07	1.53e-05		WBGene00000734	col-161	1221.4	3.03937	0.813888	3.73438	0.000188178	0.00376355		WBGene00001691	grd-2	30.2933	5.09852	0.977159	5.2177	1.81e-07	1.71e-05		WBGene00000711	col-138	2135.33	4.87028	1.02922	4.73199	2.22e-06	7.66e-05	WBGene00000190	arf-1.1	146.864	3.90077	0.509508	7.65596	1.92e-14	1.29e-12
WBGene00000407	cdk-5	462.296	-1.31165	0.373684	-3.51005	0.000448029	0.00341601		WBGene00000735	col-162	633.455	3.43303	0.690487	4.9719	6.63e-07	2.42e-05		WBGene00001703	grd-14	223.39	2.38453	0.521485	4.57258	4.82e-06	0.000298952		WBGene00000717	col-144	1552	2.7323	0.632623	4.319	1.57e-05	0.000412315	WBGene00000192	arl-8	2392.76	-1.01253	0.277626	-3.64709	0.000265224	0.00123443
WBGene00000410	cdk-9	898.997	-0.915825	0.27892	-3.28347	0.00102539	0.006041		WBGene00000739	col-166	1892.44	0.923081	0.218488	4.22485	2.39e-05	0.000616312		WBGene00001714	grl-5	43.6332	3.54111	0.808	4.38256	1.17e-05	0.000633719		WBGene00000718	col-145	1632.44	4.99448	1.20934	4.12991	3.63e-05	0.000852307	WBGene00000202	exos-4.2	1110.92	-0.859182	0.276421	-3.10823	0.0018821	0.00582734
WBGene00000411	cdl-1	3582.96	-1.35768	0.347405	-3.90806	9.3e-05	0.00109238		WBGene00000743	col-170	284.364	3.1401	0.769805	4.07909	4.52e-05	0.00107545		WBGene00001725	grl-16	754.043	4.09918	1.0353	3.95943	7.51e-05	0.00319798		WBGene00000719	col-146	2599.09	3.87527	1.08689	3.56546	0.000363212	0.00561307	WBGene00000210	asg-2	2064.96	0.86638	0.272245	3.18235	0.00146083	0.00474219
WBGene00000415	ced-1	2004.32	-1.19169	0.369906	-3.22159	0.0012748	0.00710005		WBGene00000746	col-173	24.5785	2.33181	0.582034	4.00631	6.17e-05	0.0014026		WBGene00001754	gst-6	199.085	1.68438	0.438246	3.84345	0.000121317	0.00469823		WBGene00000725	col-152	26.4416	3.77806	0.863585	4.37486	1.22e-05	0.000330733	WBGene00000214	asp-1	64319.2	0.843781	0.272967	3.09114	0.00199388	0.00610263
WBGene00000416	ced-2	1629.66	-1.56343	0.340766	-4.58798	4.48e-06	9.54e-05		WBGene00000747	col-174	14.5017	3.74276	0.873046	4.28701	1.81e-05	0.000477256		WBGene00001758	gst-10	1442.75	2.8964	0.351926	8.23014	1.87e-16	6.15e-14		WBGene00000727	col-154	1185.13	4.32709	1.19177	3.63081	0.000282529	0.00458232	WBGene00000218	asp-5	15428	0.980404	0.283326	3.46034	0.000539495	0.00213706
WBGene00000422	ced-8	47.8107	-2.46164	0.671258	-3.6672	0.000245225	0.00227132		WBGene00000748	col-175	436.705	3.50005	0.201404	17.3783	1.21e-67	8.21e-65		WBGene00001761	gst-13	576.946	1.94946	0.357104	5.45909	4.79e-08	5.1e-06		WBGene00000729	col-156	270.85	6.15607	1.38942	4.43069	9.39e-06	0.000265744	WBGene00000219	asp-6	25870.8	1.02427	0.299497	3.41998	0.000626251	0.00241256
WBGene00000423	ced-9	1255.98	-1.59212	0.398973	-3.99055	6.59e-05	0.000835839		WBGene00000749	col-176	98.8635	2.6801	0.316535	8.46697	2.52e-17	2.47e-15		WBGene00001768	gst-20	293.534	1.94754	0.236261	8.24315	1.68e-16	5.63e-14		WBGene00000730	col-157	429.504	4.71386	0.678982	6.94254	3.85e-12	5.46e-10	WBGene00000220	atf-2	27.6376	3.57824	0.831522	4.30325	1.68e-05	0.000140511
WBGene00000425	ced-11	106.356	1.32516	0.404764	3.27391	0.00106071	0.00618502		WBGene00000755	col-182	12.9303	4.60193	1.06121	4.33648	1.45e-05	0.000394414		WBGene00001770	gst-22	84.9336	1.69706	0.372	4.56199	5.07e-06	0.00031319		WBGene00000734	col-161	4752.11	5.0649	1.22344	4.13988	3.47e-05	0.000825149	WBGene00000237	bam-2	336.57	0.994166	0.290724	3.41962	0.000627085	0.00241357
WBGene00000441	ceh-18	314.021	1.45563	0.342047	4.25565	2.08e-05	0.000338435		WBGene00000781	cpr-1	4982.76	-1.37939	0.156955	-8.78843	1.52e-18	1.65e-16		WBGene00001776	gst-28	303.526	1.791	0.352158	5.08577	3.66e-07	3.05e-05		WBGene00000735	col-162	2583.89	5.49509	1.14096	4.81619	1.46e-06	5.47e-05	WBGene00000238	bar-1	224.184	1.46811	0.347237	4.22797	2.36e-05	0.000184126
WBGene00000444	ceh-21	201.368	-2.75687	0.548836	-5.02313	5.08e-07	1.52e-05		WBGene00000784	cpr-4	4496.58	0.633944	0.135962	4.66265	3.12e-06	0.0001		WBGene00001786	gst-38	222.084	4.02412	0.35759	11.2534	2.23e-29	1.5e-26		WBGene00000739	col-166	2787.66	1.59733	0.426389	3.74619	0.000179544	0.00319001	WBGene00000249	bir-1	783.177	-1.27161	0.291191	-4.36691	1.26e-05	0.000111971
WBGene00000460	ceh-39	280.905	-2.44385	0.53349	-4.58087	4.63e-06	9.79e-05		WBGene00000785	cpr-5	10898.6	0.97348	0.158108	6.15704	7.41e-10	3.87e-08		WBGene00002118	ins-35	15.447	5.45306	1.27923	4.26277	2.02e-05	0.0010263		WBGene00000745	col-172	75.8767	5.1779	0.780041	6.63799	3.18e-11	3.79e-09	WBGene00000250	bir-2	560.358	-1.12783	0.342944	-3.28867	0.00100662	0.0034998
WBGene00000461	ceh-40	34.8184	-3.32319	0.832424	-3.99218	6.55e-05	0.000831387		WBGene00000831	ctl-2	463.896	-0.984683	0.176478	-5.57963	2.41e-08	1.05e-06		WBGene00002183	kat-1	4909.84	-0.962305	0.184843	-5.20606	1.93e-07	1.76e-05		WBGene00000746	col-173	85.5108	4.2242	0.75363	5.60514	2.08e-08	1.32e-06	WBGene00000251	bli-1	976.305	6.65969	0.901591	7.3866	1.51e-13	9.1e-12
WBGene00000462	ceh-41	102.496	-1.32124	0.401293	-3.29246	0.000993151	0.00591305		WBGene00000928	dao-2	157.674	4.09816	0.285612	14.3487	1.09e-46	3.51e-44		WBGene00002269	lec-6	3867.98	1.12398	0.187406	5.99755	2e-09	2.76e-07		WBGene00000747	col-174	56.2746	5.69089	0.879998	6.46693	1e-10	1.05e-08	WBGene00000252	bli-2	800.411	6.59788	0.531408	12.4158	2.14e-35	1.27e-32
WBGene00000465	cpg-1	24436.5	-1.88205	0.566352	-3.32311	0.000890195	0.00550734		WBGene00000930	dao-4	27.1169	2.9806	0.559466	5.32759	9.95e-08	4.05e-06		WBGene00002271	lec-8	1808.55	1.10385	0.203272	5.4304	5.62e-08	5.91e-06		WBGene00000748	col-175	1225.52	4.97907	0.671269	7.4174	1.19e-13	2.31e-11	WBGene00000253	bli-3	624.877	0.849545	0.276509	3.07239	0.00212351	0.00642332
WBGene00000473	cey-2	26732.5	-1.45024	0.363017	-3.99497	6.47e-05	0.000825483		WBGene00000967	dhs-3	867.996	0.620185	0.129638	4.78398	1.72e-06	5.84e-05		WBGene00002273	lec-10	1970.51	1.4364	0.278265	5.16197	2.44e-07	2.15e-05		WBGene00000755	col-182	26.2759	5.56306	1.15377	4.82163	1.42e-06	5.37e-05	WBGene00000255	bli-5	20.5057	2.47722	0.796426	3.11043	0.00186816	0.00579068
WBGene00000474	cey-3	10791.4	-1.45725	0.348574	-4.18061	2.91e-05	0.000438783		WBGene00000979	dhs-16	26.7871	4.91242	0.794545	6.18268	6.3e-10	3.34e-08		WBGene00002274	lec-11	144.838	1.64878	0.330161	4.99388	5.92e-07	4.71e-05		WBGene00000759	col-186	48.3476	2.87521	0.755561	3.8054	0.000141575	0.00262504	WBGene00000256	bli-6	3798.91	4.15613	0.862225	4.82024	1.43e-06	1.86e-05
WBGene00000485	che-3	47.1792	1.62461	0.456129	3.56173	0.000368419	0.0029894		WBGene00000984	dhs-21	278.433	1.14645	0.199848	5.7366	9.66e-09	4.5e-07		WBGene00002983	lgx-1	72.5888	3.02747	0.639336	4.73533	2.19e-06	0.000149527		WBGene00000783	cpr-3	394.742	3.83041	0.403024	9.50417	2.02e-21	3.34e-18	WBGene00000264	brc-1	888.216	-1.01395	0.302578	-3.35103	0.000805103	0.00292968
WBGene00000493	che-14	55.5853	2.63893	0.567759	4.64797	3.35e-06	7.49e-05		WBGene00000988	dhs-25	2696.51	-0.743241	0.18284	-4.06497	4.8e-05	0.0011385		WBGene00003057	lon-3	129.828	3.4961	0.660946	5.28953	1.23e-07	1.24e-05		WBGene00000789	cpz-2	2107.2	1.7678	0.429544	4.11553	3.86e-05	0.000901501	WBGene00000265	brd-1	985.671	-1.24994	0.294631	-4.2424	2.21e-05	0.000175459
WBGene00000498	chk-1	1777.67	-1.35794	0.393168	-3.45385	0.000552648	0.00396541		WBGene00000989	dhs-26	443.107	2.04742	0.185661	11.0278	2.81e-28	4.84e-26		WBGene00003067	lrg-1	270.932	-1.42433	0.283262	-5.02831	4.95e-07	4.02e-05		WBGene00000928	dao-2	103.434	3.33849	0.534254	6.24887	4.13e-10	3.82e-08	WBGene00000266	bre-1	584.713	1.5652	0.285365	5.48491	4.14e-08	8.81e-07
WBGene00000500	chn-1	1084.08	-1.28176	0.370685	-3.4578	0.000544608	0.00391743		WBGene00001046	dnj-28	662.624	-0.80524	0.195936	-4.10971	3.96e-05	0.000956386		WBGene00003090	lys-1	4393.46	1.4616	0.257395	5.67845	1.36e-08	1.62e-06		WBGene00000930	dao-4	71.5826	4.39608	0.668367	6.57733	4.79e-11	5.44e-09	WBGene00000270	bre-5	342.243	-1.11171	0.320483	-3.46887	0.000522655	0.00208282
WBGene00000503	cht-1	102.212	-3.16238	0.789535	-4.00537	6.19e-05	0.000796768		WBGene00001064	dpy-2	53.8992	3.11475	0.429445	7.25296	4.08e-13	2.98e-11		WBGene00003091	lys-2	1055.96	2.77738	0.315759	8.79588	1.42e-18	6.27e-16		WBGene00000967	dhs-3	1349	1.42872	0.37586	3.80121	0.000143989	0.00265658	WBGene00000271	brf-1	1794.9	-1.13949	0.295206	-3.85997	0.0001134	0.000637119
WBGene00000506	cic-1	289.301	-1.29955	0.378756	-3.4311	0.000601139	0.00420721		WBGene00001065	dpy-3	52.9038	6.2527	0.796053	7.85463	4.01e-15	3.29e-13		WBGene00003093	lys-4	2385.62	-4.67661	0.280624	-16.6651	2.35e-62	5.19e-59		WBGene00000981	dhs-18	455.368	1.69585	0.290261	5.84249	5.14e-09	3.81e-07	WBGene00000274	btf-1	2225.07	-1.01485	0.282404	-3.59361	0.000326128	0.00144755
WBGene00000510	cka-2	68.3808	1.38388	0.446064	3.10244	0.00191936	0.00934525		WBGene00001066	dpy-4	924.275	3.62682	0.207249	17.4998	1.44e-68	1.09e-65		WBGene00003094	lys-5	24.223	-3.10106	0.670525	-4.62482	3.75e-06	0.000237434		WBGene00000983	dhs-20	203.846	1.49033	0.425522	3.50235	0.000461176	0.00668593	WBGene00000275	bub-1	5134.43	-1.04911	0.290188	-3.61528	0.000300026	0.00135598
WBGene00000516	cki-1	91.623	1.68638	0.40417	4.17245	3.01e-05	0.000449865		WBGene00001067	dpy-5	858.447	3.47357	0.291901	11.8998	1.19e-32	2.52e-30		WBGene00003095	lys-6	63.9705	-3.20007	0.47549	-6.73004	1.7e-11	3.08e-09		WBGene00000984	dhs-21	378.737	1.63884	0.405781	4.03872	5.37e-05	0.00119252	WBGene00000286	cal-2	72.526	1.71869	0.428231	4.01347	5.98e-05	0.000386113
WBGene00000522	clc-1	430.434	2.25319	0.264175	8.52918	1.47e-17	3.99e-15		WBGene00001068	dpy-6	124.396	1.08457	0.260922	4.15668	3.23e-05	0.000802852		WBGene00003097	lys-8	2576.92	0.864934	0.196167	4.40917	1.04e-05	0.000578847		WBGene00000988	dhs-25	2347.2	-1.69326	0.316587	-5.34847	8.87e-08	4.72e-06	WBGene00000289	cam-1	1157.04	-1.37112	0.351967	-3.89561	9.8e-05	0.000566495
WBGene00000541	cln-3.3	142.156	2.47907	0.4699	5.27574	1.32e-07	4.59e-06		WBGene00001069	dpy-7	75.5129	3.95969	0.493988	8.01576	1.09e-15	9.7e-14		WBGene00003214	mel-32	9022.85	-0.704981	0.169905	-4.14928	3.34e-05	0.00156172		WBGene00000989	dhs-26	97.6827	-3.93845	0.437774	-8.99654	2.33e-19	2.67e-16	WBGene00000301	cav-1	243.318	-3.80978	1.26463	-3.01256	0.00259053	0.00755295
WBGene00000558	cnc-4	13.0772	3.69845	1.1832	3.1258	0.00177321	0.00885048		WBGene00001070	dpy-8	74.6086	3.48488	0.380762	9.15237	5.57e-20	6.55e-18		WBGene00003474	mtl-2	960.23	-4.26748	0.914146	-4.66827	3.04e-06	0.000198039		WBGene00000991	dhs-28	2647.35	1.34002	0.313815	4.27011	1.95e-05	0.000494731	WBGene00000302	cav-2	47.389	2.32306	0.585476	3.96782	7.25e-05	0.000450664
WBGene00000562	cng-1	30.888	3.76279	0.720903	5.21955	1.79e-07	6.03e-06		WBGene00001071	dpy-9	53.8226	2.91555	0.444887	6.55347	5.62e-11	3.31e-09		WBGene00003511	mxl-3	176.584	-2.58558	0.441722	-5.85341	4.82e-09	6.15e-07		WBGene00001064	dpy-2	30.9119	2.0801	0.609878	3.41069	0.000647997	0.00869192	WBGene00000366	cbp-1	5194.55	-0.935156	0.311923	-2.99803	0.00271732	0.00783698
WBGene00000594	col-3	338.495	3.26409	0.686597	4.754	1.99e-06	4.81e-05		WBGene00001072	dpy-10	105.137	1.58223	0.259913	6.08753	1.15e-09	5.84e-08		WBGene00003545	nas-27	28.3177	3.79836	0.862278	4.40504	1.06e-05	0.000583679		WBGene00001065	dpy-3	20.4618	4.7299	0.982701	4.81317	1.49e-06	5.54e-05	WBGene00000368	ccb-1	139.827	1.08129	0.36652	2.95015	0.00317619	0.00890279
WBGene00000596	col-7	3042.75	2.49212	0.727734	3.4245	0.00061594	0.00428715		WBGene00001074	dpy-13	764.507	3.61746	0.243082	14.8816	4.34e-50	1.56e-47		WBGene00003548	nas-30	29.4372	3.30147	0.785944	4.20065	2.66e-05	0.00130214		WBGene00001066	dpy-4	2319.08	4.93658	0.607701	8.12337	4.53e-16	1.89e-13	WBGene00000369	ccf-1	2428.54	-1.13315	0.294942	-3.84195	0.000122059	0.000674093
WBGene00000599	col-10	3216.69	4.0051	0.698027	5.73774	9.59e-09	4.6e-07		WBGene00001077	dpy-18	631.056	0.719804	0.156525	4.59864	4.25e-06	0.000131022		WBGene00003571	ncx-6	104.896	1.29647	0.352523	3.67768	0.000235363	0.00824678		WBGene00001067	dpy-5	2436.03	4.9844	0.667982	7.46188	8.53e-14	1.67e-11	WBGene00000373	cyp-14A5	286.423	1.83027	0.403986	4.53054	5.88e-06	6.02e-05
WBGene00000601	col-12	5091.18	3.00183	0.712368	4.21388	2.51e-05	0.000391755		WBGene00001119	dyf-3	84.4618	-1.39354	0.299918	-4.6464	3.38e-06	0.000106868		WBGene00003658	nhr-68	229.959	-1.66739	0.26959	-6.18491	6.21e-10	9.32e-08		WBGene00001069	dpy-7	30.3587	2.40748	0.711344	3.38441	0.000713312	0.00941694	WBGene00000375	cyp-44A1	768.615	-1.20427	0.295249	-4.07884	4.53e-05	0.000309642
WBGene00000602	col-13	3290.93	3.40382	0.670165	5.07908	3.79e-07	1.18e-05		WBGene00001150	ech-1.1	65.4156	1.23412	0.316149	3.90362	9.48e-05	0.00203697		WBGene00003704	nhr-114	824.637	-4.63508	0.273116	-16.9711	1.34e-64	3.46e-61		WBGene00001070	dpy-8	52.2466	2.81079	0.550387	5.10693	3.27e-07	1.48e-05	WBGene00000376	ccr-4	7811.97	-1.08141	0.297898	-3.63013	0.000283276	0.00129634
WBGene00000606	col-17	1684.12	6.04025	0.691009	8.7412	2.31e-18	6.56e-16		WBGene00001155	ech-6	5480.25	-1.9406	0.153677	-12.6278	1.48e-36	3.69e-34		WBGene00003763	nlp-25	22.385	5.00778	1.01034	4.95651	7.18e-07	5.49e-05		WBGene00001074	dpy-13	1915.67	4.93173	0.633384	7.78632	6.9e-15	2.06e-12	WBGene00000382	cdc-6	1703.35	-1.09922	0.278855	-3.94192	8.08e-05	0.000488924
WBGene00000610	col-33	43.5209	5.36251	1.14504	4.68325	2.82e-06	6.42e-05		WBGene00001159	eff-1	23.1708	1.95315	0.536408	3.64117	0.000271399	0.00519513		WBGene00003816	asns-1	54.719	2.57803	0.60704	4.24688	2.17e-05	0.00109459		WBGene00001099	dsc-4	2337.5	1.45828	0.328782	4.43539	9.19e-06	0.000260649	WBGene00000383	cdc-14	3165.62	-0.947945	0.286564	-3.30797	0.000939738	0.00331958
WBGene00000611	col-34	528.636	2.76645	0.548087	5.04746	4.48e-07	1.37e-05		WBGene00001169	eef-1A.2	7200.91	0.911387	0.239343	3.80788	0.000140166	0.00287255		WBGene00003828	nuc-1	1505.17	0.868177	0.186889	4.64542	3.39e-06	0.000217598		WBGene00001104	dsl-2	31.8541	-3.93232	1.01455	-3.87594	0.000106214	0.00207263	WBGene00000386	cdc-25.1	5085.37	-1.40771	0.300798	-4.67992	2.87e-06	3.31e-05
WBGene00000616	col-39	7002.2	3.10068	0.619384	5.00607	5.56e-07	1.64e-05		WBGene00001172	egl-3	824.186	0.807816	0.213387	3.78568	0.000153287	0.00311876		WBGene00003957	pcp-2	946.797	1.80977	0.335964	5.3868	7.17e-08	7.39e-06		WBGene00001109	dsl-7	11.5928	4.34082	1.20655	3.5977	0.000321038	0.00509045	WBGene00000387	cdc-25.2	615.212	-2.0561	0.431419	-4.76589	1.88e-06	2.31e-05
WBGene00000618	col-41	50.6944	3.59518	0.763957	4.706	2.53e-06	5.88e-05		WBGene00001392	far-8	479.438	1.23267	0.241401	5.10631	3.29e-07	1.25e-05		WBGene00003981	pes-8	114.691	1.84212	0.504072	3.65448	0.000257706	0.00886875		WBGene00001119	dyf-3	81.9246	-2.01279	0.409383	-4.91664	8.8e-07	3.54e-05	WBGene00000388	cdc-25.3	327.086	-2.2055	0.470336	-4.68919	2.74e-06	3.18e-05
WBGene00000620	col-43	38.7903	1.60126	0.48987	3.26875	0.00108023	0.00627241		WBGene00001397	fat-5	284.479	-1.78627	0.253377	-7.04986	1.79e-12	1.21e-10		WBGene00004000	pgp-6	257.235	-2.05002	0.506964	-4.04373	5.26e-05	0.00230935		WBGene00001150	ech-1.1	273.232	3.60481	0.52025	6.92899	4.24e-12	5.89e-10	WBGene00000389	cdc-25.4	54.9352	2.51579	0.669082	3.76007	0.000169869	0.0008699
WBGene00000637	col-61	36.381	4.43375	0.850164	5.21517	1.84e-07	6.15e-06		WBGene00001399	fat-7	2410.68	-1.34322	0.124795	-10.7634	5.13e-27	8.62e-25		WBGene00004003	pgp-9	670.232	1.68422	0.280137	6.01212	1.83e-09	2.55e-07		WBGene00001157	ech-8	185.003	1.72153	0.396651	4.34015	1.42e-05	0.000378573	WBGene00000391	cdd-1	263.612	1.81213	0.415594	4.36034	1.3e-05	0.000114639
WBGene00000638	col-62	2170.73	2.75463	0.668942	4.11789	3.82e-05	0.00054234		WBGene00001430	fkb-5	431.842	1.20143	0.225146	5.33623	9.49e-08	3.89e-06		WBGene00004062	pmp-5	2001.07	-3.49765	0.252581	-13.8476	1.31e-43	1.45e-40		WBGene00001158	ech-9	177.646	4.63015	0.489099	9.46668	2.89e-21	4.3e-18	WBGene00000397	cdh-5	253.186	1.53478	0.427495	3.59018	0.000330445	0.00146168
WBGene00000639	col-63	2079.1	5.7678	0.645337	8.93765	3.98e-19	1.26e-16		WBGene00001462	flp-19	31.019	1.6649	0.476025	3.49751	0.000469621	0.0083935		WBGene00004098	pqn-2	31.3182	7.40345	1.35166	5.47731	4.32e-08	4.63e-06		WBGene00001188	egl-20	159.308	2.83405	0.573168	4.94453	7.63e-07	3.18e-05	WBGene00000399	cdh-7	113.63	5.04968	0.739493	6.82857	8.58e-12	3.8e-10
WBGene00000644	col-68	154.787	3.42309	0.718366	4.7651	1.89e-06	4.63e-05		WBGene00001476	fmo-1	130.779	1.666	0.297235	5.60498	2.08e-08	9.17e-07		WBGene00004099	abu-15	32.3288	5.23672	0.954971	5.48365	4.17e-08	4.5e-06		WBGene00001208	egl-44	461.813	1.43767	0.326565	4.40239	1.07e-05	0.000296297	WBGene00000401	cdh-9	29.4123	2.94517	0.776011	3.79527	0.000147482	0.000781125
WBGene00000645	col-69	14.7421	5.30924	1.42408	3.72819	0.000192859	0.00189934		WBGene00001513	gad-1	2403.44	-0.479839	0.133642	-3.59047	0.000330077	0.00612798		WBGene00004120	pqn-32	141.714	3.64551	0.642234	5.67629	1.38e-08	1.62e-06		WBGene00001330	eps-8	1032.1	1.2122	0.346995	3.49342	0.000476874	0.00686007	WBGene00000402	cdh-10	199.108	4.28819	1.02456	4.1854	2.85e-05	0.00021351
WBGene00000652	col-76	178.605	2.03821	0.619813	3.28843	0.00100749	0.00596961		WBGene00001546	gcy-21	20.6494	2.09568	0.567444	3.69319	0.000221455	0.0043353		WBGene00004123	pqn-36	22.5954	2.88207	0.784132	3.67549	0.00023739	0.008299		WBGene00001345	fos-1	209.088	1.41243	0.417346	3.38432	0.000713549	0.00941694	WBGene00000405	cdk-1	3462.92	-1.19198	0.273778	-4.35382	1.34e-05	0.000117495
WBGene00000655	col-79	202.37	5.04621	0.601581	8.38824	4.93e-17	1.27e-14		WBGene00001604	gln-3	4056.48	1.41646	0.256374	5.52498	3.3e-08	1.41e-06		WBGene00004127	abu-12	69.2503	3.82916	0.772543	4.95656	7.18e-07	5.49e-05		WBGene00001429	fkb-4	66.1652	2.80961	0.706899	3.97456	7.05e-05	0.00149297	WBGene00000406	cdk-4	117.126	-1.40701	0.424759	-3.3125	0.00092467	0.00327264
WBGene00000664	col-89	153.152	5.13819	0.762359	6.73986	1.59e-11	1.39e-09		WBGene00001633	gly-8	862.042	1.0076	0.193071	5.21883	1.8e-07	7.04e-06		WBGene00004133	abu-13	57.9147	4.11406	0.815571	5.0444	4.55e-07	3.74e-05		WBGene00001448	flp-5	94.1933	1.76677	0.51751	3.41399	0.000640178	0.00861031	WBGene00000407	cdk-5	509.705	-1.04192	0.29843	-3.49133	0.000480631	0.00195298
WBGene00000665	col-90	305.809	5.95176	1.32776	4.48255	7.38e-06	0.000144158		WBGene00001690	grd-1	45.273	2.69406	0.480664	5.60486	2.08e-08	9.17e-07		WBGene00004139	pqn-54	75.8055	4.84728	0.635148	7.63173	2.32e-14	5.77e-12		WBGene00001450	flp-7	81.4992	1.68679	0.495584	3.40364	0.000664932	0.00888705	WBGene00000408	cdk-7	1090.15	-0.973399	0.28317	-3.43751	0.000587093	0.00228696
WBGene00000667	col-92	10079.1	1.73891	0.514906	3.37714	0.000732441	0.00481176		WBGene00001691	grd-2	16.6084	4.20185	0.853226	4.92467	8.45e-07	3.04e-05		WBGene00004146	pqn-63	37.3587	3.90013	0.785557	4.96479	6.88e-07	5.34e-05		WBGene00001458	flp-15	110.344	1.98614	0.515128	3.85563	0.000115433	0.00222916	WBGene00000409	cdk-8	751.283	-1.46605	0.361702	-4.05319	5.05e-05	0.000338704
WBGene00000673	col-98	7417.72	-2.82269	0.640351	-4.40804	1.04e-05	0.000192022		WBGene00001695	grd-6	124.792	4.31205	0.467647	9.22074	2.95e-20	3.67e-18		WBGene00004156	pqn-74	143.019	4.31763	0.657944	6.56231	5.3e-11	8.92e-09		WBGene00001476	fmo-1	189.756	2.20786	0.543875	4.0595	4.92e-05	0.00110606	WBGene00000410	cdk-9	957.831	-0.819418	0.277727	-2.95044	0.00317319	0.00889742
WBGene00000675	col-101	8411.83	-3.33271	0.757777	-4.398	1.09e-05	0.00019914		WBGene00001703	grd-14	204.059	2.23258	0.278641	8.01239	1.13e-15	9.9e-14		WBGene00004174	abu-14	189.19	4.60964	0.963108	4.78621	1.7e-06	0.000120349		WBGene00001506	fut-2	16.2394	4.40256	1.06011	4.15293	3.28e-05	0.000788256	WBGene00000411	cdl-1	3767.68	-1.3064	0.331527	-3.94055	8.13e-05	0.000491459
WBGene00000677	col-103	11751.7	-2.0246	0.633836	-3.1942	0.00140221	0.00754431		WBGene00001714	grl-5	37.6382	3.31859	0.506325	6.55428	5.59e-11	3.3e-09		WBGene00004219	ptr-4	83.3577	3.80728	0.733578	5.19002	2.1e-07	1.89e-05		WBGene00001564	icl-1	1961.54	0.945167	0.26779	3.5295	0.000416338	0.00617796	WBGene00000412	cdr-1	29.5123	2.51709	0.611253	4.11791	3.82e-05	0.000271378
WBGene00000681	col-107	3736.2	5.97447	0.654932	9.12227	7.36e-20	3.11e-17		WBGene00001716	grl-7	61.2956	5.28346	0.591345	8.93464	4.09e-19	4.6e-17		WBGene00004232	ptr-18	81.4875	3.08703	0.644405	4.79051	1.66e-06	0.00011901		WBGene00001570	gei-13	106.615	1.59664	0.463848	3.44217	0.000577069	0.00796291	WBGene00000413	cdt-1	1231.86	-1.40427	0.345417	-4.06545	4.79e-05	0.000324294
WBGene00000684	col-110	234.797	3.92306	0.639622	6.13341	8.6e-10	5.2e-08		WBGene00001724	grl-15	26.8082	2.94708	0.558078	5.28077	1.29e-07	5.14e-06		WBGene00004264	qua-1	202.205	3.66617	0.965582	3.79685	0.000146549	0.00545656		WBGene00001690	grd-1	42.0762	2.43244	0.604723	4.02241	5.76e-05	0.00126317	WBGene00000415	ced-1	2009.78	-1.37872	0.306767	-4.49436	6.98e-06	6.94e-05
WBGene00000685	col-111	231.293	4.07991	0.755127	5.40294	6.56e-08	2.49e-06		WBGene00001725	grl-16	586.18	3.71722	0.342258	10.8609	1.77e-27	3.01e-25		WBGene00004394	rol-1	878.394	4.21078	0.93358	4.51036	6.47e-06	0.000389111		WBGene00001691	grd-2	26.8134	4.81633	0.922928	5.21853	1.8e-07	8.83e-06	WBGene00000416	ced-2	1707.54	-1.5273	0.287638	-5.30982	1.1e-07	2.03e-06
WBGene00000687	col-113	550.239	5.92817	0.736915	8.04458	8.65e-16	1.76e-13		WBGene00001730	grl-21	49.3119	2.22333	0.618039	3.59739	0.000321422	0.00600174		WBGene00004397	rol-6	157.297	3.89756	0.637988	6.10915	1e-09	1.46e-07		WBGene00001695	grd-6	399.49	5.9992	1.24722	4.81005	1.51e-06	5.62e-05	WBGene00000417	ced-3	3162.51	-1.38971	0.304468	-4.5644	5.01e-06	5.29e-05
WBGene00000691	col-117	244.184	3.21736	0.674373	4.77089	1.83e-06	4.54e-05		WBGene00001753	gst-5	391.869	1.02813	0.18124	5.67277	1.41e-08	6.36e-07		WBGene00004398	rol-8	220.236	3.87351	0.979011	3.95656	7.6e-05	0.00321798		WBGene00001703	grd-14	843.715	4.41378	0.647454	6.81713	9.29e-12	1.19e-09	WBGene00000418	ced-4	731.06	-0.987744	0.279756	-3.53073	0.000414418	0.00173814
WBGene00000692	col-118	1176.31	1.44995	0.402027	3.60659	0.000310244	0.00266085		WBGene00001754	gst-6	262.226	2.19491	0.335398	6.54418	5.98e-11	3.5e-09		WBGene00004728	sax-2	2553.57	-0.917933	0.214847	-4.2725	1.93e-05	0.000992293		WBGene00001704	grd-15	10.4355	6.70041	1.53927	4.35298	1.34e-05	0.000359483	WBGene00000420	ced-6	900.155	-1.38022	0.312507	-4.4166	1e-05	9.31e-05
WBGene00000699	col-125	8712.97	4.31653	0.7404	5.82999	5.54e-09	2.82e-07		WBGene00001758	gst-10	1107.65	2.46211	0.23449	10.4998	8.65e-26	1.37e-23		WBGene00004875	smd-1	5014.53	1.95298	0.17079	11.435	2.8e-30	2.06e-27		WBGene00001713	grl-4	517.386	1.6506	0.43999	3.75145	0.000175818	0.00313128	WBGene00000422	ced-8	47.51	-3.01383	0.623159	-4.83637	1.32e-06	1.74e-05
WBGene00000704	col-130	2099.55	6.02437	0.729877	8.25396	1.53e-16	3.61e-14		WBGene00001761	gst-13	497.147	1.68398	0.306923	5.48666	4.1e-08	1.74e-06		WBGene00004986	spp-1	600.439	0.942178	0.19783	4.76257	1.91e-06	0.000133044		WBGene00001714	grl-5	62.7748	4.00068	0.577059	6.93287	4.12e-12	5.79e-10	WBGene00000423	ced-9	1272.87	-1.75735	0.319714	-5.49663	3.87e-08	8.28e-07
WBGene00000705	col-131	105.565	6.33633	0.808405	7.83806	4.58e-15	7.95e-13		WBGene00001768	gst-20	190.178	1.10971	0.199515	5.56202	2.67e-08	1.16e-06		WBGene00004987	spp-2	127.318	1.42365	0.3146	4.52528	6.03e-06	0.000364054		WBGene00001716	grl-7	76.4054	5.50954	0.726755	7.58101	3.43e-14	7.85e-12	WBGene00000426	ced-12	1581.44	-0.874998	0.279738	-3.12791	0.00176052	0.00551593
WBGene00000707	col-133	12419.1	3.25503	0.688218	4.72965	2.25e-06	5.29e-05		WBGene00001776	gst-28	238.931	1.33768	0.27743	4.8217	1.42e-06	4.94e-05		WBGene00004988	spp-3	2454.91	1.00274	0.194407	5.15793	2.5e-07	2.18e-05		WBGene00001725	grl-16	2150.98	5.59978	0.672672	8.32467	8.46e-17	4.5e-14	WBGene00000441	ceh-18	263.535	1.02134	0.327101	3.1224	0.00179382	0.00560539
WBGene00000708	col-135	851.886	-3.84029	0.773538	-4.96459	6.88e-07	1.96e-05		WBGene00001777	gst-29	13.4027	3.36144	0.831659	4.04185	5.3e-05	0.00123865		WBGene00004990	spp-5	6563.59	1.18575	0.180895	6.55493	5.57e-11	9.25e-09		WBGene00001730	grl-21	288.6	4.95441	1.17269	4.22482	2.39e-05	0.000590461	WBGene00000444	ceh-21	219.333	-2.34059	0.54639	-4.28374	1.84e-05	0.00015151
WBGene00000710	col-137	662.694	6.97578	1.35285	5.15638	2.52e-07	8.18e-06		WBGene00001817	haf-7	231.995	0.912351	0.195783	4.66002	3.16e-06	0.000101023		WBGene00004993	spp-8	1038.72	1.77614	0.210604	8.43352	3.35e-17	1.3e-14		WBGene00001754	gst-6	270.094	2.1579	0.516419	4.17858	2.93e-05	0.0007113	WBGene00000459	ceh-38	2171.44	-1.15562	0.304318	-3.79743	0.000146206	0.000775362
WBGene00000717	col-144	2957.27	3.77142	0.696611	5.41395	6.16e-08	2.37e-06		WBGene00001843	hgo-1	738.91	0.559727	0.135435	4.1328	3.58e-05	0.00087996		WBGene00005003	spp-18	511.161	3.00966	0.219074	13.7381	6e-43	6.18e-40		WBGene00001761	gst-13	745.362	2.32059	0.517035	4.48826	7.18e-06	0.000208812	WBGene00000460	ceh-39	296.212	-2.3467	0.451992	-5.1919	2.08e-07	3.53e-06
WBGene00000719	col-146	2682.9	3.94036	0.549461	7.17131	7.43e-13	8.82e-11		WBGene00001910	C50F4.6	138.844	-0.986002	0.274301	-3.5946	0.000324892	0.00605414		WBGene00005017	sqt-2	263.962	4.34556	0.993732	4.37297	1.23e-05	0.000659889		WBGene00001770	gst-22	167.961	2.79518	0.525699	5.31708	1.05e-07	5.52e-06	WBGene00000461	ceh-40	36.6775	-3.24181	0.890394	-3.64087	0.000271715	0.00125721
WBGene00000723	col-150	383.759	2.74201	0.575633	4.76347	1.9e-06	4.66e-05		WBGene00002012	hsp-12.3	31.6897	-1.93693	0.465815	-4.15816	3.21e-05	0.000801827		WBGene00005018	sqt-3	756.164	3.32968	0.841759	3.95563	7.63e-05	0.00321798		WBGene00001776	gst-28	287.537	1.59066	0.408629	3.89267	9.91e-05	0.00196046	WBGene00000462	ceh-41	95.3134	-1.99063	0.440569	-4.51832	6.23e-06	6.34e-05
WBGene00000727	col-154	2821.32	5.63987	1.18431	4.76217	1.92e-06	4.68e-05		WBGene00002183	kat-1	4930.17	-0.930129	0.118421	-7.85441	4.02e-15	3.29e-13		WBGene00005444	srh-237	50.3213	-5.47735	0.715159	-7.65893	1.87e-14	4.83e-12		WBGene00001786	gst-38	194.892	3.74687	0.55573	6.74225	1.56e-11	1.94e-09	WBGene00000464	ceh-44	2128.88	-0.896293	0.299828	-2.98935	0.00279569	0.00801549
WBGene00000728	col-155	3238.92	2.4065	0.579973	4.14933	3.33e-05	0.000488082		WBGene00002255	lbp-3	950.055	1.23302	0.136376	9.04131	1.55e-19	1.76e-17		WBGene00006366	sym-1	129.92	2.17863	0.593435	3.67122	0.000241398	0.0084011		WBGene00001817	haf-7	335.414	1.54226	0.42455	3.63269	0.000280479	0.00455403	WBGene00000465	cpg-1	25355.5	-1.91103	0.413819	-4.61805	3.87e-06	4.27e-05
WBGene00000734	col-161	9271.62	6.06848	0.769412	7.88716	3.09e-15	5.54e-13		WBGene00002259	lbp-7	258.172	1.27446	0.362284	3.51784	0.000435071	0.00789597		WBGene00006533	tba-7	124.281	2.03471	0.457551	4.44696	8.71e-06	0.0005003		WBGene00002021	hsp-17	272.792	1.60405	0.380186	4.21911	2.45e-05	0.000602613	WBGene00000466	cel-1	1346.97	-0.892903	0.263484	-3.38884	0.000701898	0.00263945
WBGene00000739	col-166	3428.06	1.98035	0.440388	4.49682	6.9e-06	0.000135943		WBGene00002269	lec-6	3458.95	0.888892	0.114991	7.73007	1.07e-14	8.64e-13		WBGene00006588	tnt-3	694.182	-1.92079	0.327782	-5.85996	4.63e-09	5.96e-07		WBGene00002037	hum-4	857.491	1.28546	0.370462	3.46987	0.000520704	0.00733468	WBGene00000467	cep-1	1207.06	-0.92251	0.283719	-3.25149	0.00114801	0.00389734
WBGene00000740	col-167	5515.5	3.08251	0.66099	4.66348	3.11e-06	7.01e-05		WBGene00002274	lec-11	103.532	0.974511	0.271325	3.59167	0.000328561	0.0061086		WBGene00006636	tsp-10	151.796	1.3975	0.360235	3.87941	0.000104711	0.00416374		WBGene00002039	hum-6	483.064	1.4678	0.412867	3.55513	0.000377789	0.00576322	WBGene00000473	cey-2	27895.3	-1.43727	0.28064	-5.12139	3.03e-07	4.85e-06
WBGene00000741	col-168	2050.15	3.33676	0.721561	4.62436	3.76e-06	8.19e-05		WBGene00002282	let-4	27.4861	2.20066	0.555423	3.96214	7.43e-05	0.00164024		WBGene00006685	twk-33	76.9171	-1.52938	0.393271	-3.88886	0.000100714	0.00404217		WBGene00002041	hum-8	925.688	1.32779	0.361537	3.67263	0.000240067	0.00402971	WBGene00000474	cey-3	11181.5	-1.48482	0.293884	-5.05241	4.36e-07	6.67e-06
WBGene00000742	col-169	537.386	3.23577	0.744769	4.34466	1.39e-05	0.000242217		WBGene00002348	myo-1	507.508	1.26246	0.157913	7.99468	1.3e-15	1.13e-13		WBGene00006950	wrt-4	183.243	4.13602	0.590235	7.00741	2.43e-12	4.94e-10		WBGene00002048	ida-1	418.822	1.67219	0.398282	4.19851	2.69e-05	0.000656866	WBGene00000479	cgh-1	37515.5	-1.14816	0.27236	-4.21558	2.49e-05	0.000192358
WBGene00000745	col-172	99.0316	5.55734	0.727562	7.63831	2.2e-14	3.49e-12		WBGene00002827	let-653	90.7919	1.49268	0.282764	5.2789	1.3e-07	5.17e-06		WBGene00006952	wrt-6	99.0437	4.62305	0.755584	6.11851	9.45e-10	1.39e-07		WBGene00002054	ifb-2	5145.77	2.009	0.434697	4.62161	3.81e-06	0.000121923	WBGene00000480	cgp-1	3142.07	-0.894169	0.285576	-3.1311	0.0017415	0.0054698
WBGene00000746	col-173	151.679	5.07847	0.713739	7.1153	1.12e-12	1.26e-10		WBGene00002983	lgx-1	42.0364	2.1085	0.452575	4.65889	3.18e-06	0.000101326		WBGene00006956	wrt-10	37.3695	4.11634	0.850751	4.83848	1.31e-06	9.45e-05		WBGene00002056	ifc-2	5808.8	1.69152	0.407873	4.14717	3.37e-05	0.000803172	WBGene00000485	che-3	70.5727	2.27881	0.517325	4.40499	1.06e-05	9.78e-05
WBGene00000747	col-174	131.288	6.93724	0.979614	7.0816	1.42e-12	1.53e-10		WBGene00003040	lin-59	1388.25	-0.599856	0.14298	-4.19539	2.72e-05	0.000689808		WBGene00007097	B0024.4	74.1447	3.1901	0.654875	4.87131	1.11e-06	8.16e-05		WBGene00002057	ifd-1	560.248	2.36364	0.496164	4.76383	1.9e-06	6.78e-05	WBGene00000493	che-14	86.9525	3.30319	0.595264	5.54912	2.87e-08	6.37e-07
WBGene00000749	col-176	78.9829	2.20087	0.589465	3.73368	0.000188703	0.00187183		WBGene00003055	lon-1	760.601	0.550465	0.127147	4.32936	1.5e-05	0.000406523		WBGene00007112	B0035.13	765.236	2.064	0.309081	6.67788	2.42e-11	4.31e-09		WBGene00002058	ifd-2	645.778	2.08528	0.388334	5.36982	7.88e-08	4.27e-06	WBGene00000496	chs-1	9505.49	-1.83976	0.351582	-5.23282	1.67e-07	2.94e-06
WBGene00000753	col-180	2580.71	3.5846	0.744741	4.81321	1.49e-06	3.83e-05		WBGene00003057	lon-3	146.553	3.68794	0.306628	12.0274	2.55e-33	5.59e-31		WBGene00007153	clec-41	1944.49	1.61324	0.226531	7.12149	1.07e-12	2.29e-10		WBGene00002067	ifp-1	897.132	2.81857	0.571334	4.9333	8.09e-07	3.3e-05	WBGene00000497	chs-2	157.937	1.65818	0.518953	3.19524	0.00139717	0.00456949
WBGene00000755	col-182	66.8688	6.91939	1.12273	6.16299	7.14e-10	4.41e-08		WBGene00003071	lrp-1	1040.81	0.531013	0.135851	3.90878	9.28e-05	0.00200058		WBGene00007228	acs-7	257.724	1.63038	0.347675	4.68939	2.74e-06	0.000180176		WBGene00002137	inx-15	716.005	1.54116	0.416631	3.69911	0.000216356	0.0037177	WBGene00000498	chk-1	1795.97	-1.52128	0.320071	-4.75293	2e-06	2.44e-05
WBGene00000759	col-186	59.5204	3.20635	0.605093	5.29893	1.16e-07	4.17e-06		WBGene00003090	lys-1	3928.95	1.24612	0.185568	6.71518	1.88e-11	1.15e-09		WBGene00007331	pho-11	3439.32	2.16242	0.260481	8.30162	1.03e-16	3.61e-14		WBGene00002138	inx-16	931.263	1.38766	0.396149	3.50287	0.000460275	0.00668588	WBGene00000500	chn-1	1163.79	-1.13506	0.288721	-3.93134	8.45e-05	0.000507343
WBGene00000770	cpb-1	1384.33	-1.12851	0.32884	-3.43179	0.000599616	0.00420056		WBGene00003091	lys-2	728.082	2.15246	0.276097	7.79602	6.39e-15	5.2e-13		WBGene00007362	cyp-35C1	437.199	-3.73946	0.290357	-12.8788	5.92e-38	5.08e-35		WBGene00002139	inx-17	367.462	1.47111	0.419058	3.51052	0.000447224	0.00656032	WBGene00000506	cic-1	312.707	-1.12142	0.331809	-3.37971	0.000725629	0.00270838
WBGene00000771	cpb-2	221.205	1.84171	0.519154	3.54753	0.000388868	0.00310042		WBGene00003093	lys-4	2792.69	-2.17227	0.191338	-11.3531	7.16e-30	1.34e-27		WBGene00007422	ugt-17	145.212	-1.90989	0.380588	-5.01827	5.21e-07	4.2e-05		WBGene00002174	itx-1	1073.27	1.1552	0.335523	3.44299	0.000575322	0.00794617	WBGene00000510	cka-2	73.6536	1.46188	0.461869	3.16514	0.00155007	0.00497334
WBGene00000774	cpf-2	659.624	-1.02439	0.299235	-3.42337	0.000618501	0.00429773		WBGene00003095	lys-6	63.5765	-3.23108	0.422643	-7.64494	2.09e-14	1.66e-12		WBGene00007455	ugt-22	1162.94	-1.06988	0.205727	-5.20049	1.99e-07	1.81e-05		WBGene00002187	kgb-1	625.927	1.39231	0.373179	3.73096	0.000190753	0.00335462	WBGene00000512	ckb-2	345.46	1.07179	0.332085	3.22746	0.00124892	0.00417296
WBGene00000781	cpr-1	4579.59	-2.54602	0.381485	-6.67399	2.49e-11	2.06e-09		WBGene00003096	lys-7	521.279	-1.56153	0.216638	-7.20802	5.68e-13	4.1e-11		WBGene00007479	C09F9.2	85.1293	2.74363	0.629988	4.35505	1.33e-05	0.000711319		WBGene00002188	kgb-2	16.9918	3.24818	0.916805	3.54293	0.000395707	0.00594519	WBGene00000516	cki-1	104.975	1.8708	0.439978	4.25202	2.12e-05	0.00017008
WBGene00000783	cpr-3	369.311	3.72283	0.350532	10.6205	2.39e-26	3.95e-23		WBGene00003104	mab-7	19.31	2.15557	0.612716	3.51806	0.000434722	0.00789597		WBGene00007495	C09G9.5	17.9617	2.82862	0.73219	3.86323	0.000111899	0.00438847		WBGene00002234	kqt-2	219.233	1.7813	0.430744	4.1354	3.54e-05	0.000836072	WBGene00000517	cki-2	1018.82	-0.818717	0.274687	-2.98054	0.00287737	0.0082212
WBGene00000789	cpz-2	2725.59	2.2352	0.400227	5.58483	2.34e-08	9.95e-07		WBGene00003175	mec-12	328.705	0.837654	0.242308	3.45699	0.000546251	0.00951345		WBGene00007506	fbxc-58	29.5487	2.50943	0.630202	3.98195	6.84e-05	0.002942		WBGene00002257	lbp-5	609.389	1.99671	0.414347	4.81893	1.44e-06	5.41e-05	WBGene00000519	cku-70	1427.68	-0.920113	0.310914	-2.95938	0.00308257	0.00869467
WBGene00000794	crn-1	2176.09	-1.33783	0.337218	-3.96725	7.27e-05	0.000901985		WBGene00003214	mel-32	9113.93	-0.655706	0.0965533	-6.79113	1.11e-11	6.99e-10		WBGene00007565	clec-48	427.56	-1.70964	0.328267	-5.20806	1.91e-07	1.76e-05		WBGene00002259	lbp-7	686.551	2.93583	0.527113	5.56964	2.55e-08	1.6e-06	WBGene00000520	cku-80	1413.89	-1.2023	0.307072	-3.91536	9.03e-05	0.000532478
WBGene00000803	csb-1	320.496	-1.6167	0.521754	-3.09858	0.00194448	0.00942861		WBGene00003388	moe-3	71.693	1.03928	0.298326	3.4837	0.00049453	0.00875406		WBGene00007823	C30H6.5	27.2723	4.24276	1.03744	4.08966	4.32e-05	0.00195758		WBGene00002266	lec-3	824.936	1.81515	0.448072	4.05103	5.1e-05	0.00114256	WBGene00000522	clc-1	617.987	2.79912	0.359427	7.78772	6.82e-15	4.89e-13
WBGene00000804	csc-1	1587.49	-1.44538	0.365052	-3.95938	7.51e-05	0.000923676		WBGene00003411	mrp-5	4572.13	1.56572	0.10162	15.4076	1.46e-53	5.71e-51		WBGene00007833	oac-6	48.7699	2.14447	0.468061	4.58162	4.61e-06	0.000287479		WBGene00002269	lec-6	4892.47	1.47202	0.326261	4.51177	6.43e-06	0.000191688	WBGene00000529	clh-2	30.7857	1.83766	0.629253	2.92038	0.00349606	0.00962013
WBGene00000816	csn-4	1578.5	-0.966634	0.313412	-3.08423	0.00204078	0.00969158		WBGene00003514	myo-2	560.39	1.5194	0.158097	9.61056	7.22e-22	9.73e-20		WBGene00007866	C32H11.3	31.3436	3.59752	0.722424	4.97979	6.37e-07	5.01e-05		WBGene00002271	lec-8	2370.65	1.51886	0.291024	5.21903	1.8e-07	8.83e-06	WBGene00000531	clh-4	55.6529	1.62694	0.521144	3.12186	0.00179713	0.00561345
WBGene00000817	csn-5	1357.09	-1.0727	0.326199	-3.28847	0.00100734	0.00596961		WBGene00003545	nas-27	16.3039	2.92885	0.754532	3.88167	0.000103741	0.00219348		WBGene00007867	C32H11.4	813.554	5.0148	0.381861	13.1325	2.14e-39	1.95e-36		WBGene00002272	lec-9	2353	1.92998	0.398468	4.84351	1.28e-06	4.85e-05	WBGene00000532	clh-5	2286.56	-0.881034	0.27218	-3.23695	0.00120814	0.00406252
WBGene00000818	csn-6	1423.83	-1.10113	0.31563	-3.48869	0.000485396	0.00361494		WBGene00003548	nas-30	20.8394	2.74732	0.623678	4.40503	1.06e-05	0.000296246		WBGene00007875	dod-24	983.527	2.59495	0.31607	8.21004	2.21e-16	6.97e-14		WBGene00002273	lec-10	2626.82	1.88173	0.392465	4.79464	1.63e-06	5.98e-05	WBGene00000533	clh-6	1155.99	-1.0035	0.30675	-3.27139	0.00107021	0.0036776
WBGene00000837	cul-2	4650.59	-0.965667	0.282962	-3.41271	0.000643205	0.00441181		WBGene00003571	ncx-6	137.838	1.83001	0.271333	6.74453	1.54e-11	9.56e-10		WBGene00007903	lgc-21	46.6596	3.09326	0.686558	4.50546	6.62e-06	0.000393598		WBGene00002274	lec-11	272.252	2.66366	0.528019	5.04463	4.54e-07	1.99e-05	WBGene00000537	clk-2	1031.91	-1.04009	0.300214	-3.46451	0.000531198	0.00211162
WBGene00000841	cul-6	103.733	1.43793	0.371323	3.87245	0.000107747	0.00121823		WBGene00003658	nhr-68	242.171	-1.35834	0.211009	-6.43734	1.22e-10	6.84e-09		WBGene00007935	C34E11.2	21.2562	2.98025	0.785892	3.79219	0.000149327	0.00554663		WBGene00002983	lgx-1	56.5813	2.52323	0.625685	4.03274	5.51e-05	0.00121786	WBGene00000541	cln-3.3	110.189	1.96366	0.408269	4.80972	1.51e-06	1.94e-05
WBGene00000868	cyb-3	9618.33	-1.6567	0.444157	-3.72998	0.000191492	0.00189153		WBGene00003704	nhr-114	934.924	-2.43598	0.207724	-11.727	9.27e-32	1.87e-29		WBGene00007947	C35A5.3	262.546	-2.45097	0.268181	-9.13924	6.29e-20	3.04e-17		WBGene00003057	lon-3	138.294	3.49603	0.580635	6.02105	1.73e-09	1.43e-07	WBGene00000547	clp-7	2160.79	-0.913488	0.297527	-3.07027	0.00213866	0.00646324
WBGene00000870	cyd-1	97.545	-2.19625	0.546408	-4.01942	5.83e-05	0.000761381		WBGene00003752	nlp-14	100.537	1.46928	0.308876	4.75686	1.97e-06	6.53e-05		WBGene00007999	tag-297	141.805	3.96586	0.667424	5.94204	2.81e-09	3.75e-07		WBGene00003075	lrx-1	11.2604	4.32002	1.18369	3.64961	0.000262644	0.00434018	WBGene00000548	clr-1	3184.7	-1.02395	0.323019	-3.16994	0.00152472	0.00490244
WBGene00000875	cyk-4	4470.01	-1.12399	0.355634	-3.16052	0.0015749	0.00817479		WBGene00003756	nlp-18	77.8377	1.59071	0.329068	4.83399	1.34e-06	4.68e-05		WBGene00008097	ugt-15	60.188	2.06795	0.542946	3.80876	0.000139665	0.0052381		WBGene00003089	ltd-1	74.2705	2.72837	0.578916	4.71289	2.44e-06	8.25e-05	WBGene00000554	cnb-1	471.89	0.909582	0.29353	3.09877	0.00194328	0.00597872
WBGene00000887	cyn-11	718.333	-1.22708	0.327407	-3.74787	0.000178343	0.00179936		WBGene00003763	nlp-25	14.0793	4.31723	0.984508	4.38517	1.16e-05	0.000321822		WBGene00008167	acox-1.5	686.155	1.1969	0.253211	4.72687	2.28e-06	0.000153178		WBGene00003090	lys-1	5539.13	1.79816	0.331045	5.43177	5.58e-08	3.18e-06	WBGene00000558	cnc-4	25.3435	4.65198	0.937795	4.96055	7.03e-07	1e-05
WBGene00000888	cyn-12	680.577	-1.15848	0.292165	-3.96515	7.33e-05	0.000907026		WBGene00003816	asns-1	38.494	1.9697	0.458733	4.29379	1.76e-05	0.000467669		WBGene00008220	C50B6.7	860.451	2.42058	0.317345	7.6276	2.39e-14	5.87e-12		WBGene00003091	lys-2	2638.59	4.14574	0.443704	9.34348	9.32e-21	1.26e-17	WBGene00000562	cng-1	38.8981	4.07065	0.740234	5.49914	3.82e-08	8.18e-07
WBGene00000889	cyn-13	1503.01	-0.916595	0.290064	-3.15997	0.00157784	0.00818312		WBGene00003844	odc-1	457.767	0.651269	0.150509	4.32712	1.51e-05	0.000409816		WBGene00008296	cdr-2	186.805	1.92787	0.457699	4.2121	2.53e-05	0.00125301		WBGene00003092	lys-3	18.7957	4.32509	0.987812	4.37846	1.2e-05	0.000325924	WBGene00000564	cnk-1	1511.47	-1.06342	0.281754	-3.77427	0.000160477	0.000835524
WBGene00000893	cyn-17	46.7977	4.97621	1.01914	4.88277	1.05e-06	2.84e-05		WBGene00003847	blmp-1	234.813	1.25303	0.288162	4.34836	1.37e-05	0.00037683		WBGene00008390	D1086.3	569.324	3.12748	0.233102	13.4168	4.82e-41	4.66e-38		WBGene00003093	lys-4	8293.42	1.27338	0.288705	4.41067	1.03e-05	0.000286785	WBGene00000566	cnt-2	1710.38	-0.869637	0.277765	-3.13084	0.0017431	0.00547273
WBGene00000894	dab-1	5167.74	-1.05769	0.342077	-3.09195	0.00198844	0.00954855		WBGene00003888	osm-8	10.9241	3.89777	1.00632	3.8733	0.000107369	0.0022518		WBGene00008436	DH11.2	109.46	-3.60835	0.418363	-8.62493	6.41e-18	2.61e-15		WBGene00003099	lys-10	724.39	6.63864	0.39513	16.8012	2.39e-63	1.78e-59	WBGene00000585	cogc-2	1588.26	-0.905157	0.308407	-2.93495	0.00333604	0.00926921
WBGene00000902	daf-6	34.7406	2.40494	0.739249	3.25322	0.00114105	0.00653918		WBGene00003981	pes-8	80.382	1.15333	0.327993	3.51634	0.000437548	0.00792979		WBGene00008448	E01G4.6	732.863	4.14837	0.946258	4.38397	1.17e-05	0.000633719		WBGene00003104	mab-7	72.0596	4.1861	0.708762	5.90621	3.5e-09	2.71e-07	WBGene00000594	col-3	240.91	2.65125	0.481688	5.50408	3.71e-08	8.01e-07
WBGene00000906	daf-10	20.3691	2.74634	0.824979	3.32898	0.000871641	0.00542179		WBGene00003990	pfn-2	1384.28	0.520606	0.150047	3.46963	0.000521183	0.00913835		WBGene00008449	E01G6.1	29.1752	3.30465	0.897126	3.6836	0.000229962	0.00807585		WBGene00003143	max-1	63.4124	1.96392	0.542155	3.62243	0.000291852	0.00469771	WBGene00000597	col-8	12919.8	-2.0499	0.357427	-5.73515	9.74e-09	2.39e-07
WBGene00000910	daf-14	93.2397	1.08666	0.346292	3.13798	0.00170118	0.00863997		WBGene00003999	pgp-5	103.162	-1.60629	0.389303	-4.12607	3.69e-05	0.000899242		WBGene00008486	ugt-44	584.395	2.48087	0.312671	7.93445	2.11e-15	6.05e-13		WBGene00003171	mec-7	340.412	1.67387	0.446518	3.74873	0.000177732	0.00316159	WBGene00000599	col-10	2267.73	3.4067	0.405922	8.39249	4.76e-17	4.61e-15
WBGene00000914	daf-19	223.751	-1.29021	0.388224	-3.32337	0.000889356	0.005505		WBGene00004000	pgp-6	229.265	-3.11432	0.73207	-4.25413	2.1e-05	0.000547509		WBGene00008492	F01D5.1	139.625	2.64811	0.475979	5.5635	2.64e-08	2.96e-06		WBGene00003175	mec-12	479.441	1.50474	0.421891	3.56665	0.000361569	0.00560187	WBGene00000602	col-13	2908.7	3.15917	0.968645	3.26143	0.00110852	0.00378256
WBGene00000920	daf-28	42.3202	1.88179	0.522727	3.59995	0.000318275	0.00270214		WBGene00004003	pgp-9	508.302	1.1445	0.232598	4.92049	8.63e-07	3.09e-05		WBGene00008493	F01D5.2	56.363	2.78795	0.674525	4.13321	3.58e-05	0.00164641		WBGene00003178	mec-17	274.522	1.45328	0.431244	3.36996	0.000751789	0.00973515	WBGene00000603	col-14	2758.45	5.8954	0.471614	12.5005	7.42e-36	4.72e-33
WBGene00000928	dao-2	251.534	4.69255	0.492231	9.53324	1.52e-21	8.67e-19		WBGene00004008	pgp-14	63.6704	2.49048	0.383015	6.50229	7.91e-11	4.55e-09		WBGene00008494	F01D5.3	131.103	2.96836	0.379824	7.81511	5.49e-15	1.49e-12		WBGene00003388	moe-3	127.576	2.03421	0.57903	3.51313	0.000442868	0.00650283	WBGene00000606	col-17	2054.04	6.27583	0.535772	11.7136	1.09e-31	3.45e-29
WBGene00000929	dao-3	655.77	1.64902	0.498871	3.3055	0.00094806	0.00572671		WBGene00004061	pmp-4	287.295	1.2324	0.225937	5.45463	4.91e-08	2.06e-06		WBGene00008583	ugt-65	148.029	1.99933	0.41945	4.76655	1.87e-06	0.000131031		WBGene00003460	msp-71	77.6043	2.92801	0.793218	3.6913	0.000223107	0.00380945	WBGene00000609	col-20	39907.3	-1.1794	0.337495	-3.49458	0.000474813	0.00193695
WBGene00000930	dao-4	188.982	5.83735	0.769396	7.58692	3.28e-14	5.05e-12		WBGene00004062	pmp-5	2256.56	-2.10142	0.187833	-11.1877	4.68e-29	8.54e-27		WBGene00008598	spin-3	78.0868	2.51023	0.563795	4.45238	8.49e-06	0.000489636		WBGene00003474	mtl-2	1122.71	-2.66807	0.362648	-7.3572	1.88e-13	3.45e-11	WBGene00000610	col-33	36.6503	5.0284	0.906859	5.54485	2.94e-08	6.49e-07
WBGene00000940	dcs-1	830.3	-1.01782	0.291945	-3.48633	0.000489688	0.00363869		WBGene00004098	pqn-2	23.8657	7.0133	1.27296	5.50943	3.6e-08	1.53e-06		WBGene00008605	mlt-9	50.8826	4.05884	0.853056	4.758	1.96e-06	0.00013548		WBGene00003522	nas-3	14.3287	-4.87767	1.3117	-3.71858	0.000200342	0.00350517	WBGene00000611	col-34	549.651	2.76936	0.393514	7.0375	1.96e-12	9.78e-11
WBGene00000951	deg-3	29.0039	1.94142	0.575708	3.37223	0.00074562	0.00487842		WBGene00004099	abu-15	25.0533	4.85786	0.851235	5.70684	1.15e-08	5.34e-07		WBGene00008621	F09C8.1	290.374	2.86873	0.414412	6.92241	4.44e-12	8.68e-10		WBGene00003524	nas-5	42.5264	2.34568	0.695448	3.3729	0.000743801	0.00968571	WBGene00000615	col-38	4368.13	5.82154	0.483225	12.0473	2e-33	8.73e-31
WBGene00000958	dgk-1	125.212	1.37709	0.411602	3.3457	0.000820763	0.00520342		WBGene00004120	pqn-32	99.8353	3.09894	0.309131	10.0247	1.19e-23	1.69e-21		WBGene00008634	F10A3.4	222.389	2.20735	0.397474	5.55346	2.8e-08	3.11e-06		WBGene00003526	nas-7	104.268	2.2727	0.586638	3.87411	0.000107014	0.00208552	WBGene00000616	col-39	6359.44	2.89499	0.956581	3.02639	0.00247493	0.00728523
WBGene00000967	dhs-3	1376.22	1.45406	0.373845	3.88947	0.000100464	0.0011573		WBGene00004123	pqn-36	20.7099	2.74363	0.632388	4.33852	1.43e-05	0.000392433		WBGene00008652	F10D11.6	310.253	2.26119	0.497354	4.54643	5.46e-06	0.00033324		WBGene00003532	nas-13	7.45688	6.2071	1.57185	3.94891	7.85e-05	0.00162571	WBGene00000618	col-41	255.499	5.98073	1.28413	4.65742	3.2e-06	3.63e-05
WBGene00000974	dhs-11	650.336	-1.00495	0.321113	-3.12959	0.00175053	0.00880389		WBGene00004127	abu-12	38.9371	2.91801	0.490109	5.9538	2.62e-09	1.31e-07		WBGene00008654	pfas-1	1314.43	1.07617	0.240348	4.47756	7.55e-06	0.000440247		WBGene00003534	nas-15	23.1952	4.17571	1.0423	4.00626	6.17e-05	0.00134083	WBGene00000623	col-46	29.7844	4.92683	1.07598	4.57891	4.67e-06	4.99e-05
WBGene00000980	dhs-17	182.426	-1.57069	0.503699	-3.11831	0.00181889	0.00900491		WBGene00004133	abu-13	45.6164	3.74347	0.573288	6.52983	6.58e-11	3.82e-09		WBGene00008694	vwa-8	1618.16	-1.13	0.196862	-5.74009	9.46e-09	1.14e-06		WBGene00003542	nas-23	34.0984	4.97922	1.00025	4.97795	6.43e-07	2.73e-05	WBGene00000624	col-47	9.52984	6.4881	1.64496	3.94423	8.01e-05	0.000485217
WBGene00000984	dhs-21	496.801	2.12856	0.364052	5.84685	5.01e-09	2.6e-07		WBGene00004139	pqn-54	42.1078	3.96067	0.525935	7.53072	5.05e-14	3.89e-12		WBGene00008851	F15B9.8	41.5294	4.13869	0.759563	5.44878	5.07e-08	5.37e-06		WBGene00003545	nas-27	46.4289	4.45116	0.81395	5.46859	4.54e-08	2.67e-06	WBGene00000625	col-48	1204.24	6.05347	0.526134	11.5056	1.24e-30	3.72e-28
WBGene00000989	dhs-26	96.2216	-4.47085	0.591966	-7.55255	4.27e-14	6.23e-12		WBGene00004146	pqn-63	22.2199	3.08938	0.706504	4.37276	1.23e-05	0.000339213		WBGene00008905	F17B5.1	26.8096	4.93711	0.952181	5.18506	2.16e-07	1.93e-05		WBGene00003548	nas-30	63.4402	4.40204	0.762617	5.77228	7.82e-09	5.44e-07	WBGene00000626	col-49	2693.69	6.45659	0.497302	12.9832	1.52e-38	2.1e-35
WBGene00001046	dnj-28	641.396	-1.32717	0.342312	-3.87706	0.000105724	0.00119947		WBGene00004156	pqn-74	79.2479	3.40917	0.481559	7.07944	1.45e-12	9.91e-11		WBGene00008922	F17C11.11	178.824	2.29457	0.295658	7.76089	8.43e-15	2.25e-12		WBGene00003552	nas-36	61.4082	3.01524	0.766029	3.93619	8.28e-05	0.00169779	WBGene00000631	col-54	20.7579	3.944	1.08	3.65186	0.000260353	0.00121758
WBGene00001059	dpf-6	63.8197	1.434	0.408571	3.50979	0.000448462	0.00341601		WBGene00004174	abu-14	116.891	3.87457	0.472266	8.20421	2.32e-16	2.13e-14		WBGene00008925	F17H10.1	402.182	-1.11421	0.235605	-4.72917	2.25e-06	0.000152651		WBGene00003554	nas-38	117.585	3.94415	0.675163	5.84177	5.17e-09	3.81e-07	WBGene00000634	col-58	105.624	4.76845	0.588713	8.09979	5.51e-16	4.65e-14
WBGene00001061	dpl-1	2124.71	-1.31951	0.383961	-3.43657	0.000589133	0.00414605		WBGene00004186	prpf-4	3414.58	-0.518378	0.13357	-3.88095	0.00010405	0.00219642		WBGene00008936	papl-1	631.589	-1.10448	0.196646	-5.61658	1.95e-08	2.26e-06		WBGene00003561	ncr-1	309.613	1.2275	0.350865	3.4985	0.000467887	0.00675214	WBGene00000636	col-60	980.153	5.51596	0.442798	12.4571	1.28e-35	7.84e-33
WBGene00001064	dpy-2	54.6895	3.04646	0.656154	4.64291	3.44e-06	7.64e-05		WBGene00004210	ptc-3	576.337	0.822243	0.156848	5.24229	1.59e-07	6.26e-06		WBGene00008944	F19B2.5	228.035	2.20381	0.365943	6.02228	1.72e-09	2.44e-07		WBGene00003564	ncs-2	2394.69	1.20695	0.32922	3.66609	0.000246287	0.00411096	WBGene00000637	col-61	32.1864	4.18514	0.72214	5.79547	6.81e-09	1.73e-07
WBGene00001065	dpy-3	51.35	6.06933	1.01948	5.95336	2.63e-09	1.43e-07		WBGene00004216	ptr-1	46.1403	2.08383	0.400872	5.19825	2.01e-07	7.82e-06		WBGene00008988	F20G2.5	15.8252	5.50256	1.30518	4.21593	2.49e-05	0.00123593		WBGene00003605	nhr-6	42.797	2.52909	0.583993	4.3307	1.49e-05	0.000393089	WBGene00000639	col-63	2482.01	5.97101	0.483942	12.3383	5.63e-35	3.01e-32
WBGene00001069	dpy-7	74.7183	3.86168	0.742809	5.19875	2.01e-07	6.66e-06		WBGene00004219	ptr-4	94.7532	3.99936	0.377777	10.5866	3.44e-26	5.5e-24		WBGene00009192	asah-2	750.631	1.29211	0.20617	6.26722	3.68e-10	5.8e-08		WBGene00003607	nhr-8	239.659	1.91031	0.415934	4.59281	4.37e-06	0.000138831	WBGene00000641	col-65	593.458	5.80804	0.490692	11.8364	2.53e-32	8.91e-30
WBGene00001070	dpy-8	86.238	3.60567	0.581154	6.20433	5.49e-10	3.57e-08		WBGene00004229	ptr-15	32.0513	2.27505	0.601925	3.77962	0.000157067	0.00318594		WBGene00009213	thn-1	57.1707	1.54721	0.398852	3.87915	0.000104821	0.00416374		WBGene00003640	nhr-50	41.6763	1.99249	0.589475	3.38011	0.000724577	0.00949668	WBGene00000644	col-68	91.7078	2.51372	0.568842	4.41902	9.92e-06	9.24e-05
WBGene00001071	dpy-9	51.7188	2.73283	0.628957	4.34502	1.39e-05	0.000242078		WBGene00004232	ptr-18	69.1499	2.82645	0.370581	7.62709	2.4e-14	1.89e-12		WBGene00009221	acs-2	65.7108	-4.05281	0.605645	-6.69172	2.21e-11	3.96e-09		WBGene00003653	nhr-63	10.8639	3.85359	1.09892	3.50672	0.000453664	0.00661568	WBGene00000646	H17B01.2	158.297	3.84921	0.581246	6.62234	3.54e-11	1.41e-09
WBGene00001076	dpy-17	40.577	-1.56258	0.488876	-3.19626	0.00139221	0.00751501		WBGene00004264	qua-1	284.236	4.19771	0.235461	17.8276	4.31e-71	3.72e-68		WBGene00009237	F28H7.3	1928.52	1.44941	0.25923	5.59123	2.25e-08	2.6e-06		WBGene00003689	nhr-99	54.5274	2.27187	0.648018	3.50587	0.000455119	0.00663039	WBGene00000647	col-71	3365.45	5.74548	0.438139	13.1134	2.76e-39	5.07e-36
WBGene00001077	dpy-18	1375.02	2.11113	0.686459	3.07539	0.00210229	0.00988012		WBGene00004394	rol-1	605.853	3.64125	0.204123	17.8385	3.55e-71	3.28e-68		WBGene00009334	F32D8.12	323.156	-2.26832	0.303465	-7.47474	7.74e-14	1.81e-11		WBGene00003704	nhr-114	1168.2	-1.34324	0.298143	-4.50537	6.63e-06	0.000196128	WBGene00000649	col-73	8314.24	6.04306	0.477879	12.6456	1.18e-36	1.03e-33
WBGene00001079	dpy-20	9.64495	5.58576	1.48985	3.74921	0.000177394	0.0017933		WBGene00004397	rol-6	142.602	3.74905	0.284873	13.1604	1.48e-39	4e-37		WBGene00009355	F33A8.7	24.3719	4.30712	1.00993	4.26477	2e-05	0.00102384		WBGene00003730	nhx-2	1441.69	1.23001	0.285842	4.30311	1.68e-05	0.00044069	WBGene00000652	col-76	116.914	1.14892	0.362718	3.16753	0.0015374	0.00493746
WBGene00001091	drh-2	268.49	1.20316	0.295904	4.06606	4.78e-05	0.000648646		WBGene00004398	rol-8	234.048	3.96505	0.24923	15.9092	5.47e-57	2.62e-54		WBGene00009393	clec-62	440.004	1.26129	0.273613	4.60977	4.03e-06	0.000253205		WBGene00003746	nlp-8	77.8218	1.71553	0.455015	3.77028	0.000163063	0.00295	WBGene00000653	col-77	3956.19	5.78746	0.444617	13.0167	9.83e-39	1.48e-35
WBGene00001092	dro-1	1410.25	-1.21983	0.382414	-3.18981	0.00142365	0.00761496		WBGene00004567	rrn-2.1	681.988	-1.5121	0.259406	-5.82908	5.57e-09	2.67e-07		WBGene00009396	clec-65	1011.93	1.04518	0.238297	4.38603	1.15e-05	0.000630303		WBGene00003750	nlp-12	205.2	2.34459	0.458037	5.11878	3.08e-07	1.41e-05	WBGene00000655	col-79	348.12	5.79171	0.562605	10.2944	7.46e-25	1.47e-22
WBGene00001099	dsc-4	2875.22	1.84652	0.297562	6.2055	5.45e-10	3.56e-08		WBGene00004883	smg-5	599.705	-0.623527	0.156299	-3.98932	6.63e-05	0.0014886		WBGene00009397	clec-66	391.287	2.47278	0.330559	7.48058	7.4e-14	1.76e-11		WBGene00003755	nlp-17	102.722	1.74153	0.489606	3.55699	0.000375124	0.00573431	WBGene00000656	col-80	23344.9	-1.31441	0.319542	-4.11342	3.9e-05	0.000276364
WBGene00001102	dsh-2	1661.34	-1.24914	0.40542	-3.08111	0.00206233	0.00975783		WBGene00004955	spd-5	8571.43	-0.499013	0.137473	-3.62991	0.00028352	0.00541113		WBGene00009432	cld-9	153.036	1.56263	0.358117	4.36347	1.28e-05	0.000686853		WBGene00003758	nlp-20	402.62	1.88018	0.416658	4.51252	6.41e-06	0.000191688	WBGene00000663	col-88	1242.51	5.78892	0.514524	11.251	2.29e-29	6.31e-27
WBGene00001104	dsl-2	31.1626	-5.69086	1.18891	-4.78661	1.7e-06	4.27e-05		WBGene00004990	spp-5	4840.8	0.509521	0.118626	4.29521	1.75e-05	0.000466615		WBGene00009488	oac-20	314.318	3.22243	0.280911	11.4714	1.84e-30	1.42e-27		WBGene00003763	nlp-25	27.1568	5.22157	1.06719	4.89284	9.94e-07	3.93e-05	WBGene00000664	col-89	116.598	4.67533	0.53943	8.66716	4.43e-18	4.67e-16
WBGene00001109	dsl-7	13.1663	4.51297	1.23723	3.64765	0.000264655	0.00239238		WBGene00004993	spp-8	754.678	1.15358	0.129366	8.91716	4.78e-19	5.34e-17		WBGene00009512	bigr-1	38.7033	2.59476	0.510086	5.08691	3.64e-07	3.05e-05		WBGene00003767	nlp-29	123.848	2.29712	0.514304	4.46647	7.95e-06	0.000228125	WBGene00000665	col-90	345.151	6.0767	1.00792	6.02895	1.65e-09	4.93e-08
WBGene00001113	dur-1	396.256	1.98839	0.51224	3.88175	0.000103707	0.00118334		WBGene00004998	spp-13	13.7244	3.63433	0.913517	3.97839	6.94e-05	0.00155062		WBGene00009649	F43C1.5	132.23	2.4412	0.422824	5.77355	7.76e-09	9.6e-07		WBGene00003768	nlp-30	35.2186	4.39891	0.933376	4.7129	2.44e-06	8.25e-05	WBGene00000666	col-91	786.935	5.3191	0.428728	12.4067	2.4e-35	1.37e-32
WBGene00001116	dyc-1	127.808	1.27679	0.380468	3.35585	0.000791213	0.00506868		WBGene00004999	spp-14	5158.04	0.493797	0.132675	3.72186	0.000197764	0.0039149		WBGene00009677	F44A6.5	31.2679	-2.8973	0.643801	-4.50031	6.79e-06	0.000400188		WBGene00003771	nlp-33	446.032	2.45792	0.568962	4.32002	1.56e-05	0.000411141	WBGene00000670	col-95	700.252	-2.6708	0.377375	-7.07731	1.47e-12	7.51e-11
WBGene00001119	dyf-3	87.5422	-1.63885	0.3969	-4.12911	3.64e-05	0.000521462		WBGene00005016	sqt-1	242.613	3.83854	0.282567	13.5845	4.95e-42	1.46e-39		WBGene00009773	lipl-2	171.278	5.49594	0.536074	10.2522	1.16e-24	6.16e-22		WBGene00003773	nlt-1	712.752	1.27634	0.322474	3.95796	7.56e-05	0.00157633	WBGene00000672	col-97	3187.39	5.72973	0.456078	12.563	3.37e-36	2.43e-33
WBGene00001132	alp-1	1768.38	1.14748	0.36512	3.14275	0.00167367	0.00853704		WBGene00005017	sqt-2	229.233	4.13117	0.289596	14.2653	3.6e-46	1.11e-43		WBGene00009877	F49C12.7	213.674	1.70716	0.327493	5.21282	1.86e-07	1.74e-05		WBGene00003778	nnt-1	123.063	3.80554	0.576818	6.59747	4.18e-11	4.83e-09	WBGene00000673	col-98	7857.42	-2.61945	0.339321	-7.71968	1.17e-14	8.04e-13
WBGene00001150	ech-1.1	199.006	3.09461	0.539095	5.74038	9.45e-09	4.56e-07		WBGene00005018	sqt-3	762.591	3.34772	0.155347	21.55	5.3e-103	1.37e-99		WBGene00009895	scl-2	301.207	1.73753	0.282207	6.15693	7.42e-10	1.1e-07		WBGene00003779	nob-1	78.782	2.07888	0.525932	3.95275	7.73e-05	0.00160881	WBGene00000675	col-101	8603.2	-3.63974	0.326889	-11.1345	8.53e-29	2.24e-26
WBGene00001157	ech-8	140.438	1.16067	0.335288	3.46171	0.000536763	0.00387523		WBGene00005444	srh-237	51.8634	-4.15386	0.493079	-8.42433	3.63e-17	3.5e-15		WBGene00009902	drd-1	153.354	-1.40416	0.297737	-4.71609	2.4e-06	0.000159438		WBGene00003816	asns-1	61.7334	2.6808	0.566009	4.73632	2.18e-06	7.57e-05	WBGene00000677	col-103	12235.5	-2.00878	0.316278	-6.3513	2.14e-10	7.58e-09
WBGene00001158	ech-9	52.8069	2.74879	0.586743	4.68482	2.8e-06	6.38e-05		WBGene00006366	sym-1	175.864	2.70037	0.288668	9.35459	8.39e-21	1.05e-18		WBGene00009957	F53B2.8	74.2047	1.96611	0.483861	4.06338	4.84e-05	0.00216006		WBGene00003879	ora-1	31.4595	5.8596	1.06054	5.52513	3.29e-08	2.02e-06	WBGene00000678	col-104	2893.22	5.92938	0.482121	12.2985	9.22e-35	4.62e-32
WBGene00001159	eff-1	30.3062	2.30636	0.650696	3.54445	0.00039343	0.00312386		WBGene00006404	tag-10	2437.54	1.95591	0.108294	18.0611	6.45e-73	7.59e-70		WBGene00009982	F53F1.4	722.249	1.7147	0.414877	4.13303	3.58e-05	0.00164641		WBGene00003887	osm-7	370.717	1.78411	0.5041	3.5392	0.000401341	0.00600737	WBGene00000680	col-106	20715	-1.00944	0.322606	-3.12902	0.00175391	0.00549834
WBGene00001161	efl-1	1199.69	-1.48831	0.381477	-3.90145	9.56e-05	0.00111706		WBGene00006510	mtrr-1	2281.86	-0.540725	0.114503	-4.72237	2.33e-06	7.68e-05		WBGene00010055	F54D5.12	1963.2	-1.55846	0.246792	-6.31489	2.7e-10	4.31e-08		WBGene00003933	pat-9	59.1905	2.01318	0.521954	3.85701	0.000114783	0.00222173	WBGene00000681	col-107	3992.96	6.01764	0.447165	13.4573	2.79e-41	9.23e-38
WBGene00001165	efn-4	78.5047	-1.32214	0.384709	-3.43674	0.000588762	0.00414521		WBGene00006588	tnt-3	781.161	-1.22342	0.174327	-7.01796	2.25e-12	1.51e-10		WBGene00010062	lipl-1	576.699	7.54494	0.424297	17.7822	9.71e-71	3.75e-67		WBGene00003941	pbo-1	601.613	1.5628	0.410098	3.81079	0.000138526	0.00258136	WBGene00000683	col-109	1511.37	6.25384	0.505492	12.3718	3.71e-35	2.05e-32
WBGene00001169	eef-1A.2	12227.8	1.85937	0.391513	4.74919	2.04e-06	4.91e-05		WBGene00006589	tnt-4	117.443	1.11898	0.303861	3.68253	0.000230933	0.00448689		WBGene00010128	F55G11.8	161.277	2.76342	0.399367	6.91949	4.53e-12	8.75e-10		WBGene00003943	pbo-4	662.397	2.80184	0.534477	5.24222	1.59e-07	7.9e-06	WBGene00000684	col-110	347.352	4.46443	0.568853	7.84813	4.22e-15	3.11e-13
WBGene00001172	egl-3	1155.47	1.39565	0.361455	3.8612	0.000112834	0.0012619		WBGene00006591	toh-1	164.712	1.13073	0.212557	5.31964	1.04e-07	4.19e-06		WBGene00010166	gmd-2	16.3765	7.43699	1.67407	4.44246	8.89e-06	0.000508969		WBGene00003957	pcp-2	1483.77	2.51797	0.519791	4.8442	1.27e-06	4.84e-05	WBGene00000685	col-111	306.936	4.45229	0.527369	8.44247	3.11e-17	3.04e-15
WBGene00001182	egl-13	181.441	0.971347	0.302384	3.21229	0.00131681	0.00725278		WBGene00006606	tra-3	1153.12	0.652054	0.144179	4.52254	6.11e-06	0.000180926		WBGene00010238	F58B4.5	300.56	1.33108	0.331822	4.01142	6.04e-05	0.00261231		WBGene00003959	pcp-4	986.523	2.33124	0.478564	4.87133	1.11e-06	4.31e-05	WBGene00000687	col-113	281.674	4.88041	0.406869	11.9951	3.77e-33	1.56e-30
WBGene00001186	egl-18	374.919	-1.90334	0.501472	-3.79551	0.00014734	0.00155504		WBGene00006651	tts-2	61.302	2.09022	0.56852	3.67659	0.000236369	0.00457192		WBGene00010267	lips-9	16.187	4.16954	1.13729	3.66622	0.000246159	0.00852835		WBGene00003981	pes-8	228.722	2.93748	0.497788	5.90106	3.61e-09	2.79e-07	WBGene00000689	col-115	123.99	5.59056	1.41208	3.95911	7.52e-05	0.000463246
WBGene00001188	egl-20	129.663	2.49283	0.480315	5.18999	2.1e-07	6.92e-06		WBGene00006754	unc-15	16762.1	0.741675	0.189569	3.91243	9.14e-05	0.00197385		WBGene00010407	scb-1	98.2832	-1.41065	0.360878	-3.90894	9.27e-05	0.00379955		WBGene00003999	pgp-5	1286.72	3.8789	0.670653	5.78377	7.3e-09	5.15e-07	WBGene00000691	col-117	190.126	2.7504	0.49478	5.55884	2.72e-08	6.1e-07
WBGene00001189	egl-21	827.1	1.19763	0.33797	3.54359	0.000394714	0.00313039		WBGene00006759	unc-22	3993.86	0.680302	0.193519	3.51542	0.00043906	0.00793608		WBGene00010411	H25K10.1	17.9845	3.59885	0.826892	4.35226	1.35e-05	0.000716035		WBGene00004003	pgp-9	847.364	2.01948	0.48899	4.1299	3.63e-05	0.000852307	WBGene00000692	col-118	1203.19	1.42446	0.348516	4.08722	4.37e-05	0.000301604
WBGene00001193	egl-26	210.662	-1.44807	0.372053	-3.8921	9.94e-05	0.00114961		WBGene00006789	unc-54	47976.2	0.812125	0.177078	4.58627	4.51e-06	0.000137715		WBGene00010425	lpin-1	3832.04	-0.640164	0.176441	-3.62822	0.000285387	0.00969186		WBGene00004008	pgp-14	60.1121	2.29835	0.569271	4.03736	5.41e-05	0.00119766	WBGene00000693	col-119	37896	-1.3653	0.363065	-3.76049	0.000169578	0.000868682
WBGene00001208	egl-44	438.251	1.3259	0.274961	4.82213	1.42e-06	3.68e-05		WBGene00006886	vap-1	99.3593	1.73691	0.36002	4.82448	1.4e-06	4.9e-05		WBGene00010470	cdr-4	240.773	1.29299	0.260975	4.95446	7.25e-07	5.52e-05		WBGene00004013	pha-4	72.0588	1.80283	0.503089	3.58352	0.000338995	0.005323	WBGene00000694	col-120	1067.98	5.62784	0.486969	11.5569	6.81e-31	2.09e-28
WBGene00001235	elb-1	591.906	-1.48679	0.312316	-4.76052	1.93e-06	4.7e-05		WBGene00006915	vha-6	6122.17	0.493598	0.121144	4.07446	4.61e-05	0.00109506		WBGene00010475	K01F9.2	31.2195	2.11556	0.570811	3.70623	0.000210364	0.00748972		WBGene00004017	phg-1	29.6994	5.79035	1.17821	4.91453	8.9e-07	3.57e-05	WBGene00000699	col-125	6526.92	3.82577	0.488051	7.83887	4.55e-15	3.31e-13
WBGene00001242	elo-4	54.5447	2.53995	0.605136	4.19732	2.7e-05	0.000414077		WBGene00006925	vit-1	165180	0.58081	0.14972	3.8793	0.000104759	0.0022042		WBGene00010573	K04H4.2	53.6208	3.2253	0.830867	3.88184	0.000103667	0.00414992		WBGene00004020	pho-1	1702.56	1.04967	0.308931	3.39776	0.000679395	0.00906408	WBGene00000702	col-128	14.3169	4.27058	1.25373	3.4063	0.0006585	0.00251165
WBGene00001248	elp-1	162.982	1.25551	0.35597	3.52701	0.000420273	0.00327483		WBGene00006928	vit-4	95034.4	0.526308	0.121731	4.32353	1.54e-05	0.000415679		WBGene00010657	K08D8.3	89.4563	-1.64442	0.427057	-3.85059	0.000117833	0.00459786		WBGene00004024	php-3	169.111	2.47852	0.521136	4.75599	1.97e-06	7e-05	WBGene00000704	col-130	1913.66	5.83519	0.488301	11.95	6.49e-33	2.44e-30
WBGene00001250	elt-2	253.348	1.27937	0.372132	3.43795	0.000586133	0.00413906		WBGene00006947	wrt-1	51.1951	3.08326	0.431248	7.14961	8.7e-13	6.12e-11		WBGene00010769	asah-1	1487.21	2.48099	0.225124	11.0205	3.04e-28	1.96e-25		WBGene00004037	plc-2	262.715	1.38538	0.394785	3.50919	0.000449468	0.0065738	WBGene00000705	col-131	133.268	6.62312	0.724784	9.13806	6.36e-20	7.74e-18
WBGene00001309	emr-1	1317.98	-1.14149	0.338575	-3.37144	0.00074775	0.00488897		WBGene00006948	wrt-2	27.1547	4.09048	0.70851	5.77336	7.77e-09	3.66e-07		WBGene00010811	hmit-1.3	393.147	1.65757	0.250937	6.60551	3.96e-11	6.88e-09		WBGene00004052	parg-2	163.487	4.81821	0.807526	5.96662	2.42e-09	1.92e-07	WBGene00000708	col-135	906.239	-3.46512	0.478485	-7.24187	4.43e-13	2.49e-11
WBGene00001330	eps-8	1232.8	1.55855	0.360415	4.32432	1.53e-05	0.000261277		WBGene00006950	wrt-4	101.883	3.22477	0.311844	10.341	4.6e-25	6.84e-23		WBGene00010831	M02G9.2	8.56469	6.50196	1.58474	4.10284	4.08e-05	0.00186018		WBGene00004057	pmk-3	205.582	1.28291	0.360469	3.55899	0.000372283	0.0057117	WBGene00000710	col-137	184.135	5.00518	0.517733	9.6675	4.14e-22	6.35e-20
WBGene00001345	fos-1	211.147	1.4225	0.308219	4.61523	3.93e-06	8.5e-05		WBGene00006952	wrt-6	82.9151	4.34784	0.427899	10.1609	2.96e-24	4.36e-22		WBGene00010987	R03C1.1	37.5645	6.75447	1.1901	5.67556	1.38e-08	1.62e-06		WBGene00004058	pmp-1	880.775	1.40475	0.348151	4.03488	5.46e-05	0.0012086	WBGene00000711	col-138	4295.62	5.85428	0.488819	11.9764	4.73e-33	1.82e-30
WBGene00001366	exc-5	195.201	1.03648	0.293611	3.53012	0.000415371	0.0032443		WBGene00006955	wrt-9	38.2779	1.7084	0.433538	3.94059	8.13e-05	0.00177664		WBGene00010988	metr-1	5504.53	-0.725041	0.199313	-3.6377	0.00027508	0.00938309		WBGene00004059	pmp-2	755.159	1.31536	0.333965	3.93862	8.2e-05	0.00168533	WBGene00000713	col-140	42496	-1.09686	0.315479	-3.4768	0.000507442	0.0020374
WBGene00001368	exc-7	207.904	1.36443	0.38723	3.52357	0.00042578	0.00330681		WBGene00006956	wrt-10	54.3059	4.67957	0.538402	8.6916	3.57e-18	3.76e-16		WBGene00011103	R07E3.2	13.2942	3.57705	0.937129	3.81703	0.000135069	0.00516607		WBGene00004096	pqm-1	273.017	1.79414	0.361228	4.9668	6.81e-07	2.87e-05	WBGene00000716	col-143	9887.72	-2.86645	0.361008	-7.94013	2.02e-15	1.56e-13
WBGene00001372	exo-3	1984.63	-1.20144	0.383868	-3.12983	0.00174905	0.00879912		WBGene00007072	ugt-1	198.091	1.58616	0.230241	6.88915	5.61e-12	3.63e-10		WBGene00011321	fil-1	131.677	6.77321	0.630341	10.7453	6.24e-27	3.71e-24		WBGene00004098	pqn-2	20.0386	6.66217	1.42914	4.66167	3.14e-06	0.00010273	WBGene00000717	col-144	2091.03	3.17246	0.436512	7.26775	3.66e-13	2.09e-11
WBGene00001392	far-8	544.392	1.37294	0.357893	3.83617	0.000124969	0.00137432		WBGene00007112	B0035.13	444.151	1.01401	0.219078	4.62854	3.68e-06	0.000115943		WBGene00011330	T01D3.6	2572.76	1.0897	0.264778	4.11553	3.86e-05	0.0017712		WBGene00004099	abu-15	25.0955	4.80178	0.981765	4.89097	1e-06	3.95e-05	WBGene00000718	col-145	1532.32	4.86626	0.486073	10.0114	1.36e-23	2.44e-21
WBGene00001397	fat-5	242.838	-4.7489	0.508479	-9.33943	9.69e-21	4.99e-18		WBGene00007122	B0250.5	1981.65	-0.406258	0.108673	-3.73836	0.000185225	0.00371599		WBGene00011362	cest-1.1	29.9103	3.6022	0.752636	4.78611	1.7e-06	0.000120349		WBGene00004104	pqn-13	33.8879	3.11765	0.819132	3.80604	0.000141212	0.00262158	WBGene00000719	col-146	2989.11	4.05872	0.904818	4.48567	7.27e-06	7.18e-05
WBGene00001399	fat-7	2062.75	-3.15867	0.504631	-6.25937	3.87e-10	2.58e-08		WBGene00007170	B0393.5	50.515	1.7542	0.447093	3.92357	8.72e-05	0.00189746		WBGene00011445	T04F8.7	55.1818	1.69257	0.447376	3.78334	0.00015474	0.0057202		WBGene00004115	pqn-26	22.1078	2.75832	0.68938	4.00116	6.3e-05	0.00136607	WBGene00000723	col-150	300.255	2.27128	0.536495	4.23355	2.3e-05	0.000180394
WBGene00001403	fbl-1	635.738	1.51824	0.373354	4.06648	4.77e-05	0.000648001		WBGene00007175	B0395.3	1183.76	0.705662	0.121287	5.81814	5.95e-09	2.84e-07		WBGene00011487	T05E12.6	936.875	-3.62951	0.208506	-17.4072	7.27e-68	2.25e-64		WBGene00004118	pqn-29	17.3944	3.10402	0.856716	3.62316	0.000291025	0.00469456	WBGene00000725	col-152	23.6366	3.53466	0.813256	4.34631	1.38e-05	0.000120186
WBGene00001410	feh-1	76.6716	1.94018	0.524372	3.70002	0.000215586	0.00205923		WBGene00007184	ctr-9	3789.31	-0.393472	0.11264	-3.49317	0.000477326	0.00851944		WBGene00011524	plpr-1	20.7156	3.81918	0.960393	3.97669	6.99e-05	0.00299945		WBGene00004120	pqn-32	135.614	3.47111	0.453892	7.64744	2.05e-14	5.17e-12	WBGene00000727	col-154	1307.6	4.44474	0.512202	8.67771	4.04e-18	4.28e-16
WBGene00001412	fem-2	2397.41	-1.36321	0.330018	-4.1307	3.62e-05	0.000520586		WBGene00007210	agmo-1	31.7374	2.52114	0.537566	4.68992	2.73e-06	8.86e-05		WBGene00011530	T06D8.10	115.703	3.72117	0.688313	5.40621	6.44e-08	6.72e-06		WBGene00004122	pqn-35	85.7987	2.63345	0.537463	4.89977	9.59e-07	3.81e-05	WBGene00000728	col-155	2041.38	1.50276	0.327168	4.59324	4.36e-06	4.7e-05
WBGene00001414	fer-1	272.609	2.30365	0.547232	4.20965	2.56e-05	0.000396911		WBGene00007234	C01G10.7	662.145	-0.608827	0.158678	-3.83688	0.00012461	0.0025882		WBGene00011535	T06E4.8	38.0282	5.78725	1.00739	5.7448	9.2e-09	1.12e-06		WBGene00004123	pqn-36	23.6691	2.87463	0.738955	3.89013	0.000100189	0.00197578	WBGene00000729	col-156	173.257	5.42234	0.589058	9.2051	3.41e-20	4.34e-18
WBGene00001428	fkb-3	605.51	1.96696	0.58964	3.33586	0.000850368	0.00534643		WBGene00007264	C02F4.4	11.2973	4.43341	1.13808	3.89552	9.8e-05	0.00208887		WBGene00011536	T06E4.9	33.3701	6.61076	1.24386	5.31472	1.07e-07	1.09e-05		WBGene00004127	abu-12	109.839	4.44928	0.643364	6.91565	4.66e-12	6.3e-10	WBGene00000730	col-157	639.333	5.24422	0.41646	12.5924	2.33e-36	1.92e-33
WBGene00001429	fkb-4	136.225	3.96145	0.807323	4.90689	9.25e-07	2.54e-05		WBGene00007330	C05C10.3	3274.91	-0.61021	0.107473	-5.67782	1.36e-08	6.26e-07		WBGene00011537	T06E4.10	9.65977	6.67569	1.54331	4.32557	1.52e-05	0.000796883		WBGene00004130	ketn-1	2193.01	-1.45942	0.369747	-3.94709	7.91e-05	0.00163587	WBGene00000734	col-161	4912.08	5.08462	0.489074	10.3964	2.57e-25	5.53e-23
WBGene00001435	fkh-3	71.9075	-2.57929	0.628144	-4.1062	4.02e-05	0.000565017		WBGene00007331	pho-11	3092.23	1.97904	0.149668	13.2229	6.47e-40	1.78e-37		WBGene00011548	T06G6.6	9.12248	5.60186	1.53433	3.65101	0.000261208	0.00894942		WBGene00004131	pqn-44	1008.03	1.25954	0.371119	3.3939	0.000689043	0.00917635	WBGene00000735	col-162	2761.31	5.55499	0.465604	11.9307	8.19e-33	3.01e-30
WBGene00001436	fkh-4	36.9487	-3.66597	0.938486	-3.90627	9.37e-05	0.00109739		WBGene00007336	C05C12.4	171.446	0.959831	0.207869	4.61748	3.88e-06	0.00012073		WBGene00011668	clec-47	662.714	-6.80047	0.419523	-16.21	4.29e-59	8.28e-56		WBGene00004133	abu-13	82.6486	4.58232	0.716491	6.39551	1.6e-10	1.61e-08	WBGene00000739	col-166	3669.71	2.03747	0.37193	5.4781	4.3e-08	9.1e-07
WBGene00001441	fkh-9	817.692	1.40251	0.30572	4.58758	4.48e-06	9.54e-05		WBGene00007343	C05E7.1	37.0197	1.98725	0.46102	4.31055	1.63e-05	0.000439925		WBGene00011737	sqst-1	461.251	1.04875	0.236515	4.43418	9.24e-06	0.000523128		WBGene00004139	pqn-54	57.8044	4.35784	0.705557	6.17645	6.56e-10	5.88e-08	WBGene00000740	col-167	4087.83	2.53684	0.475551	5.33453	9.58e-08	1.82e-06
WBGene00001448	flp-5	84.1345	1.54922	0.430631	3.59756	0.000321211	0.00271505		WBGene00007344	C05E7.2	46.8282	2.51235	0.471133	5.33257	9.68e-08	3.95e-06		WBGene00011753	T13F3.6	996.804	-1.5607	0.335481	-4.65214	3.29e-06	0.000211507		WBGene00004146	pqn-63	39.683	3.92754	0.874893	4.48917	7.15e-06	0.000208337	WBGene00000741	col-168	1262.38	2.48995	0.462103	5.3883	7.11e-08	1.41e-06
WBGene00001450	flp-7	89.8894	1.86132	0.395656	4.70439	2.55e-06	5.92e-05		WBGene00007358	lact-6	37.9849	3.79898	0.542871	6.99793	2.6e-12	1.72e-10		WBGene00011844	T19C9.8	16.2937	4.5484	1.0777	4.22048	2.44e-05	0.00121512		WBGene00004154	pqn-72	313.947	3.05534	0.648779	4.70937	2.48e-06	8.37e-05	WBGene00000742	col-169	555.483	3.23973	0.885021	3.66063	0.0002516	0.00118502
WBGene00001453	flp-10	225.277	0.988201	0.283055	3.4912	0.000480853	0.00359083		WBGene00007362	cyp-35C1	1095.66	0.764348	0.207388	3.6856	0.000228167	0.00444651		WBGene00011979	sysm-1	135.98	4.04121	0.422764	9.55902	1.19e-21	5.93e-19		WBGene00004156	pqn-74	118.704	3.9662	0.608632	6.51658	7.19e-11	7.87e-09	WBGene00000743	col-170	496.757	3.91109	0.497847	7.856	3.97e-15	2.94e-13
WBGene00001458	flp-15	93.8208	1.68609	0.441071	3.82273	0.000131984	0.00142394		WBGene00007455	ugt-22	2302.55	0.949524	0.120449	7.8832	3.19e-15	2.66e-13		WBGene00012032	T26C5.2	30.9251	2.80251	0.757351	3.70041	0.000215252	0.00760988		WBGene00004169	pqn-89	207.942	1.80454	0.398483	4.52852	5.94e-06	0.000179385	WBGene00000745	col-172	142.178	6.03577	0.661853	9.11949	7.55e-20	9.05e-18
WBGene00001459	flp-16	132.393	1.22905	0.357598	3.43695	0.000588297	0.00414521		WBGene00007479	C09F9.2	101.563	3.03499	0.312045	9.72611	2.33e-22	3.18e-20		WBGene00012123	T28D6.3	87.8142	1.8034	0.342206	5.26991	1.36e-07	1.37e-05		WBGene00004174	abu-14	216.663	4.74885	0.658742	7.20896	5.64e-13	9.65e-11	WBGene00000746	col-173	198.758	5.41969	0.576613	9.39918	5.5e-21	7.46e-19
WBGene00001465	flr-1	128.495	1.15651	0.322165	3.58979	0.000330941	0.00277079		WBGene00007508	C10C5.4	464.972	0.894633	0.191774	4.66503	3.09e-06	9.91e-05		WBGene00012140	T28F4.5	484.107	0.969796	0.236897	4.09375	4.24e-05	0.001929		WBGene00004193	prx-3	210.682	1.37474	0.343509	4.00206	6.28e-05	0.00136289	WBGene00000747	col-174	85.1599	6.2323	0.763285	8.1651	3.21e-16	2.81e-14
WBGene00001475	fmi-1	70.2439	1.82264	0.579177	3.14694	0.00164988	0.00843919		WBGene00007516	gpx-5	370.423	0.623789	0.163942	3.80494	0.000141839	0.00289952		WBGene00012144	T28H10.3	317.054	1.79349	0.232864	7.70187	1.34e-14	3.51e-12		WBGene00004216	ptr-1	94.1608	3.18223	0.605261	5.25761	1.46e-07	7.37e-06	WBGene00000748	col-175	2403.94	5.91206	0.452324	13.0704	4.86e-39	8.04e-36
WBGene00001476	fmo-1	234.909	2.55294	0.496923	5.13749	2.78e-07	8.93e-06		WBGene00007530	C11H1.5	15.0309	4.43487	1.02257	4.337	1.44e-05	0.000394322		WBGene00012186	mlt-11	248.818	3.58235	0.934338	3.83411	0.000126022	0.00486822		WBGene00004218	ptr-3	71.5252	2.82693	0.641129	4.4093	1.04e-05	0.000288069	WBGene00000749	col-176	160.087	3.30954	0.588066	5.62783	1.82e-08	4.21e-07
WBGene00001484	fox-1	134.913	-1.45887	0.373436	-3.90662	9.36e-05	0.00109657		WBGene00007533	cbl-1	512.485	0.75405	0.21721	3.47152	0.000517528	0.00908659		WBGene00012201	W02B12.1	424.516	1.26185	0.270995	4.65634	3.22e-06	0.000208101		WBGene00004219	ptr-4	99.5784	3.99282	0.510197	7.82604	5.03e-15	1.74e-12	WBGene00000752	col-179	7479.7	-1.01853	0.348621	-2.92161	0.00348233	0.0095919
WBGene00001485	fre-1	922.039	-1.27591	0.308385	-4.13739	3.51e-05	0.00050964		WBGene00007565	clec-48	438.407	-1.53924	0.216987	-7.09368	1.31e-12	8.99e-11		WBGene00012253	clec-50	4370.15	0.899105	0.228953	3.92703	8.6e-05	0.00357226		WBGene00004226	ptr-12	106.799	2.17342	0.596929	3.64101	0.000271573	0.00446297	WBGene00000753	col-180	1188.46	2.2619	0.46847	4.82828	1.38e-06	1.79e-05
WBGene00001505	fut-1	194.701	1.11239	0.333339	3.33712	0.000846521	0.00532985		WBGene00007605	hrg-7	8303.66	4.00133	0.11136	35.9316	9.8e-283	6.34e-279		WBGene00012256	lpr-5	42.7236	4.30113	0.871379	4.93601	7.97e-07	5.99e-05		WBGene00004231	ptr-17	12.2254	6.91719	1.44736	4.77916	1.76e-06	6.39e-05	WBGene00000755	col-182	55.4883	6.5878	1.03864	6.34272	2.26e-10	7.95e-09
WBGene00001506	fut-2	29.2165	5.26575	1.07258	4.90943	9.13e-07	2.52e-05		WBGene00007691	cest-8	19.9057	3.01195	0.644462	4.67359	2.96e-06	9.53e-05		WBGene00012257	lpr-4	35.4264	5.31365	1.07678	4.93476	8.02e-07	5.99e-05		WBGene00004232	ptr-18	159.102	4.03143	0.517932	7.78371	7.04e-15	2.06e-12	WBGene00000759	col-186	58.0486	3.10688	0.53973	5.75637	8.59e-09	2.13e-07
WBGene00001508	fut-8	306.148	1.48417	0.315898	4.69827	2.62e-06	6.05e-05		WBGene00007714	C25D7.1	79.5907	1.23062	0.326131	3.77341	0.000161033	0.00325588		WBGene00012261	lpr-3	61.8893	4.16117	0.805834	5.16381	2.42e-07	2.15e-05		WBGene00004237	ptr-23	692.281	1.66765	0.455312	3.66265	0.00024962	0.00416192	WBGene00000770	cpb-1	1437.5	-1.13711	0.280336	-4.05623	4.99e-05	0.000335569
WBGene00001511	fzy-1	3018.85	-1.25294	0.367145	-3.41265	0.000643349	0.00441181		WBGene00007807	C29F3.7	876.685	0.580761	0.136597	4.25163	2.12e-05	0.000552552		WBGene00012445	Y16B4A.2	5055.31	0.959035	0.255646	3.75142	0.000175833	0.00637785		WBGene00004264	qua-1	212.552	3.64207	0.418083	8.71135	3e-18	2.63e-15	WBGene00000771	cpb-2	228.621	1.84059	0.458187	4.01712	5.89e-05	0.000381267
WBGene00001538	gcy-12	1291.99	1.01534	0.281959	3.60103	0.000316959	0.00269791		WBGene00007823	C30H6.5	20.6597	3.82294	0.70416	5.42909	5.66e-08	2.36e-06		WBGene00012462	Y17G7B.8	93.9535	1.23835	0.337024	3.67437	0.000238436	0.00831675		WBGene00004300	ram-2	3165.6	3.51872	0.66328	5.30503	1.13e-07	5.84e-06	WBGene00000772	cpb-3	4797.79	-0.819446	0.271441	-3.01888	0.00253714	0.00742213
WBGene00001559	gei-1	509.556	1.52481	0.394762	3.8626	0.000112186	0.00125637		WBGene00007833	oac-6	36.4429	1.61831	0.464217	3.4861	0.000490125	0.00868796		WBGene00012518	comt-2	14.3371	6.26528	1.38328	4.5293	5.92e-06	0.000360015		WBGene00004301	ram-5	28.7559	3.39631	0.84763	4.00684	6.15e-05	0.00133952	WBGene00000773	cpf-1	1461.78	-1.00752	0.27808	-3.62314	0.000291046	0.00132371
WBGene00001560	gei-3	1765.96	0.958595	0.304254	3.15064	0.00162911	0.00835887		WBGene00007866	C32H11.3	18.9407	2.79878	0.706373	3.96219	7.43e-05	0.00164024		WBGene00012538	Y37A1B.5	297.254	-1.85822	0.382514	-4.85793	1.19e-06	8.69e-05		WBGene00004394	rol-1	1556.5	4.98727	0.606863	8.21811	2.07e-16	9.73e-14	WBGene00000774	cpf-2	640.711	-1.35165	0.284172	-4.75646	1.97e-06	2.4e-05
WBGene00001570	gei-13	156.646	2.29399	0.541101	4.23948	2.24e-05	0.000357095		WBGene00007867	C32H11.4	546.514	4.42659	0.342183	12.9363	2.81e-38	7.26e-36		WBGene00012540	Y37A1B.7	6.71643	6.15027	1.60866	3.82323	0.000131713	0.00506275		WBGene00004397	rol-6	165.162	3.87725	0.555094	6.98484	2.85e-12	4.16e-10	WBGene00000778	cpn-2	111.26	2.23384	0.490483	4.55437	5.25e-06	5.5e-05
WBGene00001581	gfi-1	10435.9	0.90248	0.250095	3.60854	0.000307922	0.00264557		WBGene00007885	ugt-21	102.057	1.65566	0.367619	4.50375	6.68e-06	0.000195021		WBGene00012608	hphd-1	3404.08	-4.3792	0.177841	-24.6243	6.94e-134	1.07e-129		WBGene00004398	rol-8	250.002	3.97698	0.484008	8.21677	2.09e-16	9.73e-14	WBGene00000783	cpr-3	541.096	4.25286	0.401573	10.5905	3.3e-26	7.37e-24
WBGene00001583	gfi-3	259.714	-1.47436	0.406259	-3.62911	0.0002844	0.00250829		WBGene00007903	lgc-21	39.1587	2.8104	0.495244	5.67478	1.39e-08	6.32e-07		WBGene00012615	dct-16	13155.3	0.700561	0.186131	3.7638	0.000167348	0.00612765		WBGene00004728	sax-2	2295.67	-1.81224	0.367301	-4.93394	8.06e-07	3.3e-05	WBGene00000789	cpz-2	2664.48	2.13281	0.323215	6.59875	4.15e-11	1.63e-09
WBGene00001605	gln-4	35.1024	3.18944	0.973077	3.27768	0.00104663	0.00613358		WBGene00007934	C34E7.4	244.862	1.47617	0.329479	4.48031	7.45e-06	0.000216246		WBGene00012631	vmo-1	11.4904	-7.03309	1.48577	-4.73364	2.21e-06	0.000150113		WBGene00004773	sem-4	174.531	2.1257	0.480205	4.42664	9.57e-06	0.000268881	WBGene00000794	crn-1	2245.43	-1.3827	0.284776	-4.8554	1.2e-06	1.6e-05
WBGene00001607	gln-6	8642.33	-1.72061	0.506951	-3.39404	0.000688699	0.00460169		WBGene00007938	C34F6.1	28.7417	1.80125	0.500325	3.60016	0.000318017	0.00594674		WBGene00012634	Y38H6C.23	16.1598	-5.03461	1.10627	-4.55096	5.34e-06	0.000327449		WBGene00004796	sid-2	285.452	1.83635	0.395916	4.63822	3.51e-06	0.0001135	WBGene00000797	crn-4	173.797	-1.11379	0.325754	-3.41912	0.00062824	0.00241741
WBGene00001623	glt-5	51.9478	1.93448	0.47147	4.10308	4.08e-05	0.000570909		WBGene00007947	C35A5.3	290.473	-1.67186	0.196404	-8.51236	1.7e-17	1.7e-15		WBGene00012757	Y41C4A.11	2076.79	6.59904	0.726635	9.08164	1.07e-19	5.01e-17		WBGene00004809	skr-3	544.52	1.77016	0.418023	4.2346	2.29e-05	0.000570066	WBGene00000803	csb-1	321.654	-1.8483	0.359385	-5.14296	2.7e-07	4.41e-06
WBGene00001638	gly-13	367.248	0.893648	0.265366	3.36761	0.000758232	0.00494511		WBGene00007959	C35C5.10	522.036	0.759584	0.158479	4.79296	1.64e-06	5.63e-05		WBGene00012814	Y43F8B.3	54.6894	5.49291	0.832793	6.59577	4.23e-11	7.26e-09		WBGene00004814	skr-8	21.362	-3.71155	1.04652	-3.54656	0.000390291	0.00589331	WBGene00000804	csc-1	1600.31	-1.62831	0.294072	-5.53712	3.07e-08	6.75e-07
WBGene00001644	gly-19	94.5254	1.79302	0.46205	3.88058	0.000104207	0.00118797		WBGene00007985	swah-1	689.48	-0.975528	0.175684	-5.55273	2.81e-08	1.21e-06		WBGene00012942	Y47D3B.6	134.035	5.21317	0.661689	7.87858	3.31e-15	9.3e-13		WBGene00004815	skr-9	12.3419	-6.28781	1.63141	-3.85423	0.000116096	0.00223608	WBGene00000812	csk-1	1646.07	-0.879107	0.282719	-3.10947	0.00187422	0.0058051
WBGene00001647	gna-2	1835.58	-1.86727	0.532492	-3.50667	0.000453751	0.00344775		WBGene00007999	tag-297	125.447	3.77733	0.410501	9.20174	3.52e-20	4.3e-18		WBGene00012947	Y47H9C.1	21.9272	2.52156	0.647162	3.89633	9.77e-05	0.00396079		WBGene00004819	skr-13	19.1758	-4.06813	0.999784	-4.069	4.72e-05	0.00107161	WBGene00000813	csn-1	1680.11	-1.006	0.278409	-3.6134	0.000302212	0.00136251
WBGene00001683	gpd-1	4212.52	-1.7874	0.391114	-4.57002	4.88e-06	0.000102481		WBGene00008043	C40H1.8	38.8189	2.13207	0.536326	3.97533	7.03e-05	0.00156799		WBGene00012961	Y47H10A.5	45.2259	2.05197	0.488504	4.20053	2.66e-05	0.00130214		WBGene00004856	sma-2	68.6726	1.50574	0.437662	3.44041	0.000580833	0.00800002	WBGene00000815	csn-3	1670.46	-0.973381	0.279034	-3.48839	0.00048594	0.00196957
WBGene00001686	gpd-4	2621.58	-1.74587	0.403122	-4.33087	1.49e-05	0.000254161		WBGene00008097	ugt-15	45.6139	1.55904	0.409062	3.81126	0.000138262	0.00283986		WBGene00013073	hmit-1.1	224.955	2.40388	0.430106	5.58905	2.28e-08	2.61e-06		WBGene00004859	sma-5	443.571	2.21975	0.509491	4.3568	1.32e-05	0.000354691	WBGene00000816	csn-4	1669.38	-0.90028	0.280815	-3.20595	0.00134617	0.00443524
WBGene00001690	grd-1	132.574	4.23926	0.642312	6.60001	4.11e-11	3.28e-09		WBGene00008150	mam-2	21.2531	2.78959	0.64886	4.29922	1.71e-05	0.000460149		WBGene00013173	Y53F4B.27	23.358	3.66566	0.946053	3.87469	0.000106761	0.00421912		WBGene00004898	snb-2	176.032	1.81383	0.482886	3.75623	0.000172491	0.00307948	WBGene00000817	csn-5	1417.6	-1.05737	0.292668	-3.61287	0.000302825	0.0013649
WBGene00001691	grd-2	114.964	6.9475	0.901694	7.70494	1.31e-14	2.16e-12		WBGene00008220	C50B6.7	967.884	2.62519	0.128736	20.392	1.97e-92	3.18e-89		WBGene00013263	txdc-12.1	339.048	1.63082	0.428912	3.80222	0.000143404	0.00536489		WBGene00004903	snf-4	33.4888	3.05884	0.856882	3.56973	0.000357345	0.0055422	WBGene00000818	csn-6	1481.47	-1.10357	0.318754	-3.46214	0.00053589	0.00212481
WBGene00001700	grd-11	29.9608	4.23931	1.18444	3.57916	0.000344707	0.00285027		WBGene00008341	ttr-44	401.433	1.91874	0.163818	11.7127	1.1e-31	2.19e-29		WBGene00013481	Y69H2.3	2930.79	-0.821963	0.225103	-3.6515	0.000260713	0.00894942		WBGene00004987	spp-2	141.882	1.49954	0.383585	3.90929	9.26e-05	0.00186	WBGene00000836	cul-1	3654.95	-0.92797	0.28528	-3.25284	0.00114258	0.00388356
WBGene00001703	grd-14	1205.8	4.94915	0.696351	7.10727	1.18e-12	1.31e-10		WBGene00008390	D1086.3	454.359	2.76449	0.175381	15.7628	5.61e-56	2.34e-53		WBGene00013637	Y105C5A.13	12.2098	4.50962	1.20656	3.73757	0.000185807	0.00669251		WBGene00004990	spp-5	6777.87	1.12489	0.311498	3.61122	0.000304757	0.0048686	WBGene00000837	cul-2	4705.57	-1.08924	0.291008	-3.74301	0.00018183	0.000915685
WBGene00001704	grd-15	8.7119	6.42511	1.53823	4.17695	2.95e-05	0.000443054		WBGene00008436	DH11.2	124.003	-2.11531	0.264489	-7.99773	1.27e-15	1.11e-13		WBGene00013654	Y105C5B.15	872.4	1.26041	0.254893	4.94484	7.62e-07	5.77e-05		WBGene00004994	spp-9	17.8727	5.00922	1.05627	4.74239	2.11e-06	7.43e-05	WBGene00000838	cul-3	5254.64	-0.90411	0.273285	-3.3083	0.000938634	0.00331639
WBGene00001711	grl-2	7.85044	5.28392	1.5872	3.32909	0.000871294	0.00542168		WBGene00008448	E01G4.6	613.154	3.87898	0.164978	23.5122	3.06e-122	9.91e-119		WBGene00013866	cbs-1	851.874	2.85102	0.253112	11.2638	1.98e-29	1.39e-26		WBGene00004998	spp-13	16.1198	3.78205	0.953637	3.96593	7.31e-05	0.00153534	WBGene00000840	cul-5	1841.73	-0.842268	0.287098	-2.93373	0.00334913	0.00929934
WBGene00001713	grl-4	546.7	1.74767	0.483898	3.61165	0.000304255	0.00262292		WBGene00008449	E01G6.1	25.0221	3.05724	0.650064	4.70299	2.56e-06	8.4e-05		WBGene00013939	ZK218.5	6.65206	6.1375	1.64871	3.7226	0.000197183	0.00708575		WBGene00005003	spp-18	252.492	1.66961	0.323215	5.16562	2.4e-07	1.13e-05	WBGene00000841	cul-6	144.195	1.989	0.387679	5.13052	2.89e-07	4.66e-06
WBGene00001714	grl-5	194.271	5.67289	0.716595	7.91645	2.44e-15	4.58e-13		WBGene00008554	F07C6.3	75.5663	1.27969	0.319207	4.00897	6.1e-05	0.00139176		WBGene00014003	ZK593.3	173.552	-2.36097	0.473216	-4.9892	6.06e-07	4.8e-05		WBGene00005013	jmjd-1.1	114.255	1.83666	0.545465	3.36715	0.000759503	0.00982471	WBGene00000846	cup-5	1466.39	-1.26204	0.301994	-4.17903	2.93e-05	0.000218488
WBGene00001716	grl-7	200.447	6.91312	0.771263	8.96337	3.15e-19	1.02e-16		WBGene00008560	pho-13	326.907	-0.819594	0.197304	-4.15396	3.27e-05	0.000810045		WBGene00014039	ZK662.2	31.5126	4.34142	0.963156	4.50749	6.56e-06	0.000391368		WBGene00005016	sqt-1	353.279	4.33414	0.574636	7.54242	4.61e-14	1.02e-11	WBGene00000853	cut-6	9.10384	4.53103	1.41062	3.21209	0.00131773	0.0043615
WBGene00001719	grl-10	43.9892	1.88693	0.570913	3.3051	0.00094943	0.00573272		WBGene00008565	acox-1.2	845.44	0.764121	0.170296	4.48702	7.22e-06	0.000210026		WBGene00014046	clec-60	30.3665	4.62787	0.872805	5.3023	1.14e-07	1.16e-05		WBGene00005017	sqt-2	348.442	4.67817	0.61371	7.62277	2.48e-14	6.06e-12	WBGene00000854	cux-7	925.059	-1.07075	0.286804	-3.73338	0.000188926	0.000944281
WBGene00001724	grl-15	63.2378	4.1737	0.704025	5.92835	3.06e-09	1.64e-07		WBGene00008584	irg-4	680.655	2.29211	0.148081	15.4787	4.83e-54	1.95e-51		WBGene00014063	clec-143	12.5872	3.77913	0.968629	3.90153	9.56e-05	0.00388689		WBGene00005018	sqt-3	1093.06	3.80594	0.46404	8.20176	2.37e-16	1.07e-13	WBGene00000857	cwn-1	96.0147	1.32369	0.39055	3.38929	0.000700737	0.00263657
WBGene00001730	grl-21	218.878	4.54287	0.634339	7.16158	7.98e-13	9.33e-11		WBGene00008598	spin-3	65.2523	2.20976	0.495799	4.45696	8.31e-06	0.000238516		WBGene00014092	ZK822.5	271.747	-1.80532	0.373327	-4.83577	1.33e-06	9.53e-05		WBGene00005141	srd-64	38.0803	3.8495	0.779384	4.93916	7.85e-07	3.24e-05	WBGene00000858	cwn-2	47.9295	1.64657	0.557941	2.95116	0.00316587	0.00888442
WBGene00001745	gsa-1	429.198	1.08452	0.298	3.63932	0.000273359	0.00244541		WBGene00008605	mlt-9	69.0071	4.51829	0.461623	9.78783	1.27e-22	1.75e-20		WBGene00014135	ZK896.4	65.5849	3.42912	0.550827	6.22539	4.8e-10	7.35e-08		WBGene00005552	sri-40	377.02	-2.57775	0.359802	-7.16434	7.82e-13	1.25e-10	WBGene00000863	cya-1	1508.81	-1.01711	0.286997	-3.54398	0.000394141	0.00167346
WBGene00001754	gst-6	427.965	2.94079	0.472159	6.22839	4.71e-10	3.08e-08		WBGene00008634	F10A3.4	183.954	1.87152	0.224745	8.3273	8.27e-17	7.76e-15		WBGene00014136	ZK896.5	108.898	2.55115	0.397144	6.42376	1.33e-10	2.16e-08		WBGene00005649	srp-8	23.6837	2.31075	0.662303	3.48897	0.000484894	0.00695528	WBGene00000865	cyb-1	4960.05	-1.11171	0.298152	-3.72866	0.000192498	0.000956999
WBGene00001758	gst-10	1182.16	2.47116	0.395429	6.24932	4.12e-10	2.73e-08		WBGene00008642	ints-11	2392.78	-0.486764	0.124863	-3.89838	9.68e-05	0.00207118		WBGene00014183	ZK1025.3	22.0359	3.91943	0.943258	4.15521	3.25e-05	0.00153103		WBGene00005657	srr-6	12.1992	3.42211	1.01439	3.37356	0.000742021	0.00968229	WBGene00000866	cyb-2.1	2544.5	-1.50439	0.288968	-5.20608	1.93e-07	3.32e-06
WBGene00001761	gst-13	1285.99	3.2282	0.485647	6.6472	2.99e-11	2.42e-09		WBGene00008644	F10C2.3	68.1491	1.42537	0.338233	4.21416	2.51e-05	0.000644966		WBGene00014251	gstk-1	326.228	1.57214	0.224134	7.0143	2.31e-12	4.76e-10		WBGene00005833	srw-86	17.8633	6.5031	1.44698	4.49427	6.98e-06	0.000204804	WBGene00000867	cyb-2.2	4029.35	-1.48188	0.289391	-5.12068	3.04e-07	4.87e-06
WBGene00001770	gst-22	129.701	2.35198	0.379195	6.20258	5.55e-10	3.59e-08		WBGene00008652	F10D11.6	254.606	1.9134	0.208708	9.16782	4.83e-20	5.78e-18		WBGene00014954	Y102A5C.5	251.204	1.83291	0.282685	6.48391	8.94e-11	1.47e-08		WBGene00006047	ssp-19	146.824	1.54645	0.446422	3.4641	0.000532	0.00746555	WBGene00000868	cyb-3	9885.51	-1.73615	0.335426	-5.17595	2.27e-07	3.78e-06
WBGene00001776	gst-28	416.376	2.26395	0.40922	5.53237	3.16e-08	1.31e-06		WBGene00008654	pfas-1	1178.24	0.844932	0.137631	6.13911	8.3e-10	4.28e-08		WBGene00014955	Y102A5C.6	377.079	1.72028	0.285457	6.02639	1.68e-09	2.4e-07		WBGene00006060	sth-1	142.11	2.07807	0.522517	3.97704	6.98e-05	0.00148208	WBGene00000870	cyd-1	105.98	-1.89815	0.516097	-3.67789	0.000235173	0.00112815
WBGene00001777	gst-29	19.1379	3.81837	0.962146	3.96859	7.23e-05	0.000898066		WBGene00008694	vwa-8	1834.16	-0.604721	0.140338	-4.30903	1.64e-05	0.000442033		WBGene00015340	C02E7.7	134.164	4.65169	1.17589	3.95588	7.63e-05	0.00321798		WBGene00006366	sym-1	130.705	2.09245	0.403016	5.19198	2.08e-07	9.99e-06	WBGene00000871	cye-1	3546.22	-1.06876	0.284708	-3.75387	0.000174123	0.000886202
WBGene00001783	gst-35	26.0246	3.02874	0.939922	3.22233	0.00127153	0.00708619		WBGene00008784	F14B6.3	19.5811	-3.15721	0.784945	-4.0222	5.77e-05	0.00132755		WBGene00015400	cyp-35A2	651.478	-2.17086	0.348165	-6.23515	4.51e-10	6.97e-08		WBGene00006444	shn-1	186.996	1.45882	0.427072	3.41586	0.00063581	0.0085748	WBGene00000875	cyk-4	4475.41	-1.31236	0.30307	-4.33023	1.49e-05	0.00012704
WBGene00001784	gst-36	819.926	1.11256	0.315865	3.52226	0.000427886	0.00331233		WBGene00008851	F15B9.8	21.4777	3.11599	0.674873	4.61714	3.89e-06	0.00012073		WBGene00015449	ugt-63	606.891	-1.90115	0.31992	-5.94259	2.81e-09	3.75e-07		WBGene00006464	bath-47	51.1191	2.8906	0.608613	4.74949	2.04e-06	7.19e-05	WBGene00000876	cyl-1	1546.5	-0.901376	0.300062	-3.00396	0.00266489	0.00771808
WBGene00001786	gst-38	334.514	4.56614	0.458806	9.95223	2.47e-23	1.94e-20		WBGene00008905	F17B5.1	18.184	4.35576	0.846491	5.14567	2.67e-07	1.02e-05		WBGene00015453	C04G6.2	34.3324	3.55075	0.765935	4.63583	3.56e-06	0.000226998		WBGene00006533	tba-7	193.07	2.72095	0.551992	4.92933	8.25e-07	3.34e-05	WBGene00000880	cyn-4	1122.47	-0.872853	0.280919	-3.10713	0.00188912	0.0058414
WBGene00001787	gst-39	246.203	1.84769	0.423716	4.36069	1.3e-05	0.000228988		WBGene00008922	F17C11.11	108.94	1.38573	0.27458	5.04673	4.49e-07	1.67e-05		WBGene00015512	mthf-1	2973.52	-0.962303	0.188758	-5.09808	3.43e-07	2.91e-05		WBGene00006539	tbb-6	96.3047	2.09284	0.420959	4.97159	6.64e-07	2.81e-05	WBGene00000882	cyn-6	349.914	1.38264	0.362872	3.81027	0.000138815	0.000744997
WBGene00001790	gst-42	317.621	1.42367	0.349806	4.06987	4.7e-05	0.000640748		WBGene00008925	F17H10.1	415.56	-0.957416	0.163047	-5.87203	4.3e-09	2.1e-07		WBGene00015538	sams-3	2663.01	-0.831786	0.175911	-4.72846	2.26e-06	0.000152651		WBGene00006575	tir-1	261.167	1.64523	0.439569	3.74282	0.000181966	0.00322152	WBGene00000885	cyn-9	827.049	-1.07606	0.28228	-3.81201	0.000137839	0.000740963
WBGene00001795	gtl-1	1594.38	1.27293	0.290868	4.3763	1.21e-05	0.000214806		WBGene00008936	papl-1	633.978	-1.07423	0.135418	-7.9327	2.14e-15	1.81e-13		WBGene00015605	C08E3.13	19.2148	3.93693	0.904607	4.35209	1.35e-05	0.000716035		WBGene00006591	toh-1	249.49	1.82183	0.443683	4.10616	4.02e-05	0.000934444	WBGene00000886	cyn-10	617.792	-1.00474	0.312438	-3.21582	0.00130075	0.00431479
WBGene00001814	haf-4	1439.45	1.61776	0.404181	4.00256	6.27e-05	0.000803768		WBGene00008964	mltn-9	63.0445	1.35083	0.338669	3.98864	6.65e-05	0.00149033		WBGene00015623	C09B8.4	64.4982	-3.44009	0.49132	-7.00173	2.53e-12	5.07e-10		WBGene00006609	tre-3	529.12	1.24444	0.333544	3.73096	0.000190749	0.00335462	WBGene00000887	cyn-11	777.89	-1.0445	0.298309	-3.50141	0.000462799	0.00189635
WBGene00001817	haf-7	290.846	1.24569	0.271078	4.5953	4.32e-06	9.27e-05		WBGene00009048	cth-1	323.704	1.59129	0.352657	4.51228	6.41e-06	0.000188184		WBGene00015646	mlt-10	180.111	2.49095	0.597384	4.16976	3.05e-05	0.00145871		WBGene00006627	tsp-1	14.1555	4.66393	1.14751	4.06439	4.82e-05	0.00108542	WBGene00000888	cyn-12	730.575	-1.01707	0.291934	-3.4839	0.000494171	0.00199477
WBGene00001819	haf-9	1979.37	1.74445	0.402122	4.33811	1.44e-05	0.000247828		WBGene00009094	F23H12.5	35.6463	1.99769	0.443199	4.50743	6.56e-06	0.000192099		WBGene00015759	C14C6.5	741.596	1.42825	0.243432	5.86713	4.43e-09	5.76e-07		WBGene00006628	tsp-2	24.612	5.45711	1.01941	5.35322	8.64e-08	4.61e-06	WBGene00000889	cyn-13	1563.87	-0.917635	0.281427	-3.26066	0.00111155	0.00378898
WBGene00001831	hcp-3	1317	-1.24635	0.36786	-3.38812	0.000703724	0.0046722		WBGene00009192	asah-2	677.343	1.08557	0.143313	7.57482	3.6e-14	2.8e-12		WBGene00015760	C14C6.6	7.62552	6.33427	1.68734	3.75399	0.000174044	0.00632783		WBGene00006649	tth-1	210.067	1.36028	0.339337	4.00865	6.11e-05	0.00133319	WBGene00000890	sig-7	865.538	-1.03204	0.275167	-3.75059	0.000176416	0.000894844
WBGene00001834	hda-1	3579.71	-1.10939	0.33265	-3.33502	0.000852947	0.00534989		WBGene00009200	F28C1.1	2003.92	-0.424778	0.113262	-3.75042	0.000176539	0.00354724		WBGene00015781	C14F11.6	24.9589	3.37314	0.877087	3.84584	0.000120138	0.00467601		WBGene00006650	tts-1	53.3038	2.81058	0.672032	4.18221	2.89e-05	0.000702328	WBGene00000892	cyn-16	1253.17	-0.984592	0.270629	-3.63817	0.000274587	0.00126661
WBGene00001838	hda-10	687.48	-1.20968	0.331628	-3.64772	0.000264583	0.00239238		WBGene00009218	acs-20	139.834	0.997523	0.257415	3.87516	0.000106554	0.00223833		WBGene00015887	C17C3.1	381.834	-1.02925	0.244939	-4.20207	2.64e-05	0.00130152		WBGene00006651	tts-2	242.75	4.24471	0.67924	6.2492	4.13e-10	3.82e-08	WBGene00000893	cyn-17	54.5003	5.13974	0.876731	5.86239	4.56e-09	1.21e-07
WBGene00001853	hil-2	802.052	-1.05404	0.308114	-3.42093	0.000624079	0.00432192		WBGene00009221	acs-2	66.9149	-3.62576	0.438425	-8.26998	1.34e-16	1.24e-14		WBGene00015894	acdh-2	195.992	-10.1648	1.22505	-8.29741	1.06e-16	3.65e-14		WBGene00006923	vhp-1	514.456	1.44989	0.360044	4.02697	5.65e-05	0.00124087	WBGene00000894	dab-1	5276.83	-1.14547	0.350817	-3.26516	0.00109401	0.00373844
WBGene00001855	hil-4	5063.76	-1.32743	0.339719	-3.90744	9.33e-05	0.0010944		WBGene00009237	F28H7.3	1425.15	0.823166	0.202637	4.06227	4.86e-05	0.00114336		WBGene00015932	C17H12.6	24.4835	4.54241	0.868918	5.22766	1.72e-07	1.67e-05		WBGene00006925	vit-1	87675.1	-2.09931	0.526914	-3.98417	6.77e-05	0.00144897	WBGene00000897	daf-1	435.885	-1.12702	0.321398	-3.50662	0.000453837	0.0018661
WBGene00001869	him-10	1387.17	-1.19851	0.387456	-3.09328	0.00197958	0.00953043		WBGene00009257	F29G6.1	17.1917	2.50312	0.680214	3.6799	0.000233326	0.00451982		WBGene00015933	C17H12.8	460.133	1.40531	0.358374	3.92134	8.81e-05	0.00362847		WBGene00006927	vit-3	62391.5	-1.96265	0.465705	-4.21437	2.5e-05	0.000614401	WBGene00000898	daf-2	2715.86	-1.02587	0.308626	-3.324	0.000887365	0.00316763
WBGene00001910	C50F4.6	119.749	-2.37301	0.470189	-5.04692	4.49e-07	1.37e-05		WBGene00009261	F30A10.2	10.4244	5.8053	1.38781	4.18307	2.88e-05	0.000725445		WBGene00015947	C18A11.1	34.6207	2.17135	0.55272	3.92848	8.55e-05	0.00356036		WBGene00006929	vit-5	154061	-1.71611	0.454501	-3.77582	0.000159484	0.00289227	WBGene00000900	daf-4	609.338	-1.03156	0.327616	-3.14868	0.0016401	0.00521568
WBGene00001944	his-70	133.242	2.44131	0.659057	3.70425	0.000212017	0.00203745		WBGene00009311	mltn-1	22.2029	2.84245	0.594531	4.781	1.74e-06	5.89e-05		WBGene00016003	C18H9.5	21.8641	-2.9145	0.752695	-3.87208	0.00010791	0.00425363		WBGene00006950	wrt-4	316.185	4.86888	0.550538	8.84385	9.25e-19	9.18e-16	WBGene00000902	daf-6	91.6198	3.90159	0.686514	5.68319	1.32e-08	3.16e-07
WBGene00001945	his-71	429.677	1.2279	0.358931	3.421	0.00062391	0.00432192		WBGene00009334	F32D8.12	362.165	-1.47748	0.219066	-6.74444	1.54e-11	9.56e-10		WBGene00016022	C23H3.9	144.161	1.41247	0.34682	4.07263	4.65e-05	0.0020853		WBGene00006952	wrt-6	136.717	5.02448	0.604325	8.3142	9.24e-17	4.74e-14	WBGene00000910	daf-14	115.124	1.44141	0.398343	3.61852	0.000296292	0.00134314
WBGene00001946	his-72	2695.27	-0.842095	0.268956	-3.13098	0.00174224	0.00877821		WBGene00009347	F32H5.1	554.229	1.26357	0.158742	7.95988	1.72e-15	1.49e-13		WBGene00016027	C23H5.8	457.061	-2.41167	0.293214	-8.22495	1.95e-16	6.29e-14		WBGene00006954	wrt-8	72.5152	5.61425	0.887364	6.32689	2.5e-10	2.43e-08	WBGene00000913	daf-18	9616.77	-1.69133	0.35289	-4.7928	1.64e-06	2.06e-05
WBGene00001949	hlh-2	195.565	-1.98687	0.49886	-3.98282	6.81e-05	0.000858866		WBGene00009375	F34D10.6	80.3538	2.32606	0.409443	5.68103	1.34e-08	6.19e-07		WBGene00016061	hpo-15	942.564	1.20993	0.201128	6.01573	1.79e-09	2.52e-07		WBGene00006956	wrt-10	45.9806	4.33945	0.656106	6.61394	3.74e-11	4.39e-09	WBGene00000917	daf-25	710.432	-0.836234	0.281074	-2.97514	0.00292852	0.00833711
WBGene00001977	hmg-12	5820.61	-1.18855	0.341659	-3.47875	0.00050375	0.00371307		WBGene00009488	oac-20	162.838	2.12953	0.267972	7.94682	1.91e-15	1.63e-13		WBGene00016422	noah-1	179.47	2.0794	0.534105	3.89324	9.89e-05	0.0039952		WBGene00006983	zig-6	107.044	2.11536	0.574138	3.68441	0.000229237	0.00388418	WBGene00000920	daf-28	42.8243	1.82885	0.592795	3.08513	0.00203461	0.0061986
WBGene00001979	hmp-2	2425.69	-1.28486	0.352673	-3.64321	0.000269256	0.00242052		WBGene00009493	hrg-4	220.724	2.78538	0.225278	12.3642	4.08e-35	9.61e-33		WBGene00016425	C34H4.2	424.067	2.91442	0.269435	10.8168	2.87e-27	1.77e-24		WBGene00007068	cTel55X.1	422.07	1.11243	0.329497	3.37613	0.000735123	0.00962642	WBGene00000928	dao-2	594.74	5.90766	0.58318	10.1301	4.06e-24	7.55e-22
WBGene00001980	hmr-1	4837.92	-1.1201	0.339338	-3.30084	0.000963956	0.00579498		WBGene00009512	bigr-1	27.8367	2.0241	0.524367	3.86008	0.000113351	0.00236957		WBGene00016596	C42D4.3	105.698	3.22779	0.655433	4.92467	8.45e-07	6.25e-05		WBGene00007097	B0024.4	362.25	5.53761	0.630734	8.77964	1.64e-18	1.53e-15	WBGene00000929	dao-3	637.724	1.51721	0.360412	4.20966	2.56e-05	0.000196092
WBGene00001981	hnd-1	7.72091	-6.58713	1.64964	-3.99307	6.52e-05	0.000830711		WBGene00009578	F40F8.5	1452.96	2.00649	0.118124	16.9863	1.04e-64	6.1e-62		WBGene00016644	abhd-3.2	1014.88	1.3191	0.31471	4.19147	2.77e-05	0.00134672		WBGene00007112	B0035.13	841.649	2.13589	0.362016	5.9	3.63e-09	2.79e-07	WBGene00000930	dao-4	263.659	6.26439	0.605508	10.3457	4.38e-25	8.94e-23
WBGene00001984	hog-1	52.2267	3.75275	0.86421	4.34241	1.41e-05	0.000244198		WBGene00009628	tatn-1	917.256	-0.506035	0.121747	-4.15644	3.23e-05	0.000802852		WBGene00016788	C49G7.10	45.0215	3.06147	0.607722	5.03762	4.71e-07	3.85e-05		WBGene00007130	B0272.4	400.17	3.1893	0.479902	6.64573	3.02e-11	3.62e-09	WBGene00000935	daz-1	6787.82	-1.07105	0.295454	-3.62512	0.00028883	0.00131616
WBGene00001996	hpl-2	1704.53	-1.12542	0.30516	-3.68795	0.000226065	0.00213462		WBGene00009644	F42G4.7	34.0796	-1.60279	0.429578	-3.73108	0.000190664	0.00380739		WBGene00016809	C50D2.6	149.837	2.00432	0.295385	6.78545	1.16e-11	2.15e-09		WBGene00007149	B0334.13	24.7457	3.40197	0.961672	3.53756	0.000403836	0.00603686	WBGene00000940	dcs-1	866.188	-1.00928	0.304567	-3.31382	0.000920322	0.00325934
WBGene00001998	hpr-17	976.627	-1.41829	0.378868	-3.74349	0.000181483	0.0018188		WBGene00009677	F44A6.5	36.8047	-1.56195	0.426102	-3.66566	0.000246704	0.00473642		WBGene00016915	C54D2.1	16.077	4.96016	1.26375	3.92494	8.68e-05	0.00358576		WBGene00007153	clec-41	3128.26	2.3692	0.425574	5.56708	2.59e-08	1.61e-06	WBGene00000958	dgk-1	124.121	1.28546	0.409588	3.13841	0.00169866	0.00536476
WBGene00002007	hsp-3	17619.1	0.939695	0.275336	3.41291	0.000642736	0.00441181		WBGene00009686	ent-7	131.262	-1.44228	0.263287	-5.47797	4.3e-08	1.81e-06		WBGene00016934	mboa-3	709.857	0.868587	0.221305	3.92483	8.68e-05	0.00358576		WBGene00007170	B0393.5	63.9257	2.08545	0.546296	3.81744	0.000134842	0.00252855	WBGene00000963	dhp-1	373.004	1.10033	0.320711	3.43092	0.000601546	0.00233478
WBGene00002021	hsp-17	272.612	1.59609	0.366364	4.35659	1.32e-05	0.000233074		WBGene00009706	argk-1	69.0975	4.15503	0.513927	8.08487	6.22e-16	5.55e-14		WBGene00016943	acdh-1	6048.23	-11.7591	0.481436	-24.4251	9.27e-132	7.16e-128		WBGene00007174	mboa-1	16.1902	3.1502	0.93416	3.37223	0.000745632	0.00968736	WBGene00000965	dhs-1	1004.58	-1.07125	0.286854	-3.73448	0.000188107	0.00094116
WBGene00002031	hst-6	114.885	-1.98555	0.488155	-4.06746	4.75e-05	0.000646354		WBGene00009722	F45D3.2	52.5171	1.80782	0.420565	4.29854	1.72e-05	0.000460601		WBGene00017071	aagr-1	1201.15	2.04074	0.283797	7.19083	6.44e-13	1.44e-10		WBGene00007177	oac-1	18.3429	4.64155	1.16199	3.99447	6.48e-05	0.00139507	WBGene00000966	dhs-2	132.493	1.56842	0.449468	3.4895	0.00048393	0.00196253
WBGene00002034	htp-3	1816.29	-1.04909	0.325442	-3.22358	0.00126599	0.00706727		WBGene00009773	lipl-2	52.9143	3.73373	0.492219	7.5855	3.31e-14	2.6e-12		WBGene00017073	D2096.6	38.3523	4.6219	0.886773	5.21204	1.87e-07	1.74e-05		WBGene00007210	agmo-1	96.9714	4.21157	0.711359	5.92045	3.21e-09	2.52e-07	WBGene00000967	dhs-3	1407.4	1.42217	0.302381	4.70323	2.56e-06	3.01e-05
WBGene00002037	hum-4	1111.46	1.78063	0.368656	4.83007	1.36e-06	3.55e-05		WBGene00009787	F46F2.3	1776.39	0.53524	0.12047	4.44292	8.87e-06	0.000252942		WBGene00017103	klo-2	182.994	2.0473	0.288541	7.09535	1.29e-12	2.73e-10		WBGene00007228	acs-7	271.129	1.58002	0.444137	3.55751	0.000374388	0.00572894	WBGene00000969	dhs-5	123.518	1.53715	0.386409	3.97803	6.95e-05	0.000435506
WBGene00002038	hum-5	1830.16	1.5465	0.282618	5.47207	4.45e-08	1.77e-06		WBGene00009812	suca-1	2722	0.541519	0.131627	4.11404	3.89e-05	0.000942877		WBGene00017241	pcyt-1	1222.97	0.854111	0.192888	4.42802	9.51e-06	0.000536326		WBGene00007229	C01G6.9	48.0388	3.74257	0.79081	4.73258	2.22e-06	7.66e-05	WBGene00000973	dhs-9	451.537	0.979475	0.336216	2.91323	0.00357712	0.00980243
WBGene00002039	hum-6	675.533	2.09392	0.392065	5.34074	9.26e-08	3.41e-06		WBGene00009824	gpdh-1	220.178	1.17411	0.301231	3.89771	9.71e-05	0.00207351		WBGene00017301	hach-1	3580.05	-1.76299	0.203362	-8.66923	4.35e-18	1.82e-15		WBGene00007243	nspb-7	5.77331	5.85158	1.72923	3.38392	0.000714579	0.00941694	WBGene00000974	dhs-11	651.299	-1.17762	0.283758	-4.15008	3.32e-05	0.000242254
WBGene00002041	hum-8	1106.61	1.66474	0.271566	6.13015	8.78e-10	5.29e-08		WBGene00009835	F47H4.2	33.3619	1.82925	0.457423	3.99903	6.36e-05	0.00143882		WBGene00017438	F13H8.5	84.8045	3.21391	0.663141	4.8465	1.26e-06	9.16e-05		WBGene00007250	nspb-8	16.7918	4.96403	1.24606	3.98377	6.78e-05	0.00144897	WBGene00000976	dhs-13	2276.67	-0.81598	0.27928	-2.92173	0.00348097	0.00958978
WBGene00002047	icp-1	2594.23	-1.37172	0.406678	-3.373	0.000743548	0.00486922		WBGene00009895	scl-2	216.627	1.08836	0.208226	5.22679	1.72e-07	6.76e-06		WBGene00017485	F15E6.4	20.6359	-6.90722	1.35831	-5.08514	3.67e-07	3.05e-05		WBGene00007264	C02F4.4	14.8753	4.77037	1.21044	3.94104	8.11e-05	0.00167073	WBGene00000977	dhs-14	280.723	1.06167	0.332931	3.18885	0.0014284	0.00465516
WBGene00002048	ida-1	469.431	1.88261	0.339015	5.55318	2.81e-08	1.17e-06		WBGene00009902	drd-1	153.264	-1.38853	0.236003	-5.88353	4.02e-09	1.98e-07		WBGene00017487	F15E6.6	369.05	0.928379	0.250548	3.7054	0.000211056	0.00749711		WBGene00007316	nlp-41	29.0292	2.01278	0.551167	3.65185	0.000260361	0.00430725	WBGene00000980	dhs-17	183.112	-1.79687	0.380852	-4.71804	2.38e-06	2.84e-05
WBGene00002052	ifa-4	1905.41	1.08375	0.320467	3.38178	0.000720179	0.00474748		WBGene00009926	noah-2	257.209	2.35641	0.234985	10.0279	1.15e-23	1.65e-21		WBGene00017490	pud-2.1	7.93454	6.39161	1.5543	4.11221	3.92e-05	0.00179159		WBGene00007331	pho-11	4767.21	2.62306	0.485822	5.39923	6.69e-08	3.69e-06	WBGene00000981	dhs-18	467.366	1.65573	0.376229	4.40086	1.08e-05	9.93e-05
WBGene00002054	ifb-2	5677.91	2.18655	0.352618	6.2009	5.61e-10	3.62e-08		WBGene00009952	acaa-2	3206.49	-0.429243	0.105611	-4.06438	4.82e-05	0.00113929		WBGene00017498	pud-4	567.287	7.03172	0.37462	18.7703	1.32e-78	6.81e-75		WBGene00007336	C05C12.4	378.157	2.34816	0.500389	4.69266	2.7e-06	8.96e-05	WBGene00000983	dhs-20	245.572	1.78277	0.395874	4.50339	6.69e-06	6.68e-05
WBGene00002055	ifc-1	929.688	1.19088	0.318041	3.74443	0.000180802	0.00181468		WBGene00009982	F53F1.4	698.793	1.65596	0.223416	7.41199	1.24e-13	9.36e-12		WBGene00017500	pud-2.2	22.1584	7.87342	1.51446	5.19882	2.01e-07	1.81e-05		WBGene00007343	C05E7.1	88.1504	3.34246	0.583986	5.72354	1.04e-08	7.16e-07	WBGene00000984	dhs-21	402.325	1.67499	0.37262	4.49517	6.95e-06	6.92e-05
WBGene00002056	ifc-2	6370.15	1.86486	0.335387	5.56033	2.69e-08	1.13e-06		WBGene00009983	cut-2	214.536	2.96375	0.24302	12.1955	3.29e-34	7.46e-32		WBGene00017501	pud-3	8837.87	7.18612	0.985961	7.28844	3.14e-13	7.23e-11		WBGene00007344	C05E7.2	109.843	3.77996	0.668112	5.65766	1.53e-08	1.02e-06	WBGene00000985	dhs-22	1857.48	-0.80148	0.26651	-3.00732	0.00263563	0.0076535
WBGene00002057	ifd-1	679.054	2.68426	0.399805	6.71392	1.89e-11	1.62e-09		WBGene00009995	F53F4.13	404.958	0.891864	0.224673	3.96961	7.2e-05	0.00160062		WBGene00017565	ddo-2	178.47	-2.21322	0.432504	-5.11722	3.1e-07	2.65e-05		WBGene00007362	cyp-35C1	455.818	-4.55363	0.466548	-9.76027	1.67e-22	3.1e-19	WBGene00000988	dhs-25	2670.9	-1.21175	0.322542	-3.75688	0.000172044	0.000877782
WBGene00002058	ifd-2	652.844	2.09922	0.418154	5.02021	5.16e-07	1.54e-05		WBGene00010055	F54D5.12	2038.8	-1.34144	0.126085	-10.6392	1.96e-26	3.17e-24		WBGene00017567	F18E3.11	43.1616	-3.34936	0.691772	-4.84171	1.29e-06	9.34e-05		WBGene00007365	C06B3.6	120.514	2.4905	0.526352	4.73162	2.23e-06	7.66e-05	WBGene00000989	dhs-26	104.245	-3.43381	0.444259	-7.72929	1.08e-14	7.52e-13
WBGene00002061	ife-3	7395.72	-1.35091	0.316779	-4.26451	2e-05	0.000327539		WBGene00010062	lipl-1	240.293	6.2748	0.396215	15.8369	1.73e-56	7.73e-54		WBGene00017594	F19C7.4	51.252	2.34519	0.446887	5.24785	1.54e-07	1.51e-05		WBGene00007366	C06B3.7	42.1757	5.55862	1.02528	5.42155	5.91e-08	3.32e-06	WBGene00000991	dhs-28	2692.52	1.28627	0.342224	3.75856	0.000170895	0.000873608
WBGene00002067	ifp-1	981.248	2.97183	0.497094	5.97842	2.25e-09	1.23e-07		WBGene00010063	dhrs-4	178.708	0.895498	0.222592	4.02304	5.75e-05	0.00132744		WBGene00017640	F20D6.11	325.274	0.984559	0.264719	3.71927	0.000199803	0.007155		WBGene00007368	C06B8.2	71.2213	2.55024	0.615329	4.14452	3.41e-05	0.00081122	WBGene00000994	ints-6	1079.04	-1.01399	0.28568	-3.54938	0.000386141	0.0016477
WBGene00002068	ify-1	2866.33	-1.38681	0.365335	-3.79598	0.000147063	0.0015531		WBGene00010070	nep-17	15078.5	1.25638	0.182271	6.89292	5.47e-12	3.55e-10		WBGene00017658	F21C10.9	183.217	-5.44257	0.45502	-11.9612	5.68e-33	4.62e-30		WBGene00007381	C06C6.7	71.0304	2.24282	0.659772	3.39939	0.000675357	0.00901829	WBGene00001002	div-1	1477.62	-1.11954	0.307872	-3.63638	0.000276501	0.00127366
WBGene00002073	ima-2	10237.5	-1.45365	0.35895	-4.04973	5.13e-05	0.000687698		WBGene00010116	cest-13	304.678	0.761362	0.213156	3.57186	0.00035446	0.00656181		WBGene00017660	F21C10.11	33.5834	3.52396	0.671935	5.2445	1.57e-07	1.53e-05		WBGene00007392	fbxa-156	90.8175	2.17096	0.52666	4.12212	3.75e-05	0.000878824	WBGene00001016	dna-2	2233.68	-1.33193	0.306301	-4.34843	1.37e-05	0.000119788
WBGene00002079	xpo-2	6530.5	-1.2049	0.316806	-3.80328	0.000142794	0.0015197		WBGene00010123	F55G11.2	288.679	1.39404	0.314606	4.43108	9.38e-06	0.000266073		WBGene00017881	asp-13	2517.22	-2.72374	0.186208	-14.6274	1.88e-48	2.42e-45		WBGene00007393	fbxa-157	23.6358	3.16728	0.791723	4.00049	6.32e-05	0.00136795	WBGene00001022	dnj-4	281.808	-1.01526	0.322686	-3.14627	0.00165369	0.00524981
WBGene00002081	ina-1	1051.78	0.856471	0.234036	3.65957	0.000252635	0.00231912		WBGene00010125	dod-22	43.5529	2.33969	0.492508	4.75057	2.03e-06	6.7e-05		WBGene00017937	F30H5.3	85.6383	4.1703	0.792173	5.26438	1.41e-07	1.4e-05		WBGene00007398	C07A4.3	55.7375	2.52778	0.712477	3.54788	0.000388348	0.00588211	WBGene00001023	dnj-5	7793.83	-1.11758	0.277707	-4.0243	5.71e-05	0.000373427
WBGene00002110	ins-27	95.8746	1.83753	0.50696	3.6246	0.000289406	0.002537		WBGene00010128	F55G11.8	113.16	2.16816	0.370308	5.855	4.77e-09	2.3e-07		WBGene00017962	fbxa-72	254.231	-1.64168	0.356607	-4.60361	4.15e-06	0.000259766		WBGene00007404	best-5	36.2456	3.79441	0.796502	4.76384	1.9e-06	6.78e-05	WBGene00001040	dnj-22	1529.89	-0.855168	0.274277	-3.1179	0.00182143	0.00567774
WBGene00002124	inx-2	193.978	-2.49616	0.584806	-4.26836	1.97e-05	0.00032289		WBGene00010238	F58B4.5	275.041	1.1592	0.287794	4.02789	5.63e-05	0.0013028		WBGene00017998	F33D4.6	75.91	4.146	0.795957	5.20883	1.9e-07	1.76e-05		WBGene00007414	C07E3.3	134.263	2.65592	0.566374	4.68933	2.74e-06	9.07e-05	WBGene00001041	dnj-23	1270.88	-1.1034	0.277792	-3.97204	7.13e-05	0.000444924
WBGene00002125	inx-3	468.638	-2.29462	0.679112	-3.37886	0.00072787	0.00478555		WBGene00010256	hrg-3	40.9893	5.87477	0.83496	7.03598	1.98e-12	1.33e-10		WBGene00018031	F35B3.4	41.9281	3.69159	0.781454	4.724	2.31e-06	0.000154686		WBGene00007440	C08E8.4	33.6515	3.54787	0.74481	4.76346	1.9e-06	6.78e-05	WBGene00001042	dnj-24	218.663	0.969027	0.316382	3.06283	0.00219252	0.00659231
WBGene00002129	inx-7	286.946	-1.17562	0.327867	-3.58565	0.000336236	0.00280129		WBGene00010267	lips-9	11.5157	3.64683	0.934642	3.90185	9.55e-05	0.00204514		WBGene00018052	F35F10.1	55.5061	1.57843	0.41828	3.77362	0.000160894	0.00591937		WBGene00007446	mboa-4	104.032	2.17644	0.634676	3.42921	0.000605337	0.00826868	WBGene00001044	dnj-26	352.059	-0.899903	0.283826	-3.17062	0.00152115	0.00489288
WBGene00002130	inx-8	882.814	-1.31322	0.389273	-3.37353	0.000742108	0.00486172		WBGene00010274	F58G6.3	165.705	1.30082	0.291277	4.4659	7.97e-06	0.000230301		WBGene00018138	folt-2	2674.79	-2.73748	0.259883	-10.5335	6.05e-26	3.34e-23		WBGene00007460	C08F11.13	194.455	3.77049	0.622291	6.05905	1.37e-09	1.15e-07	WBGene00001046	dnj-28	692.608	-1.15411	0.347172	-3.32433	0.000886299	0.00316459
WBGene00002137	inx-15	729.177	1.57238	0.391374	4.01759	5.88e-05	0.000764902		WBGene00010277	F58G6.7	269.073	1.27351	0.284404	4.47782	7.54e-06	0.000218295		WBGene00018292	F41E6.11	40.1984	5.05935	0.87396	5.78899	7.08e-09	8.82e-07		WBGene00007479	C09F9.2	69.4593	2.29404	0.440084	5.21272	1.86e-07	9.05e-06	WBGene00001048	dnj-30	861.017	-0.829068	0.276363	-2.99993	0.00270044	0.0078019
WBGene00002138	inx-16	937.707	1.39559	0.339758	4.10761	4e-05	0.000563654		WBGene00010285	F58H1.2	14.2869	4.76456	1.03977	4.58233	4.6e-06	0.000140002		WBGene00018297	F41F3.3	951.703	3.76091	0.951386	3.95308	7.72e-05	0.00323946		WBGene00007506	fbxc-58	119.129	4.62081	0.745268	6.20019	5.64e-10	5.1e-08	WBGene00001049	dog-1	1670.45	-1.01732	0.308899	-3.29337	0.000989944	0.00345157
WBGene00002139	inx-17	344.825	1.334	0.316811	4.21071	2.55e-05	0.000395799		WBGene00010341	glo-3	64.7193	1.22299	0.31194	3.9206	8.83e-05	0.00191456		WBGene00018342	F42A10.6	921.173	1.70557	0.285196	5.98036	2.23e-09	3.04e-07		WBGene00007600	C15C6.1	64.1434	2.47711	0.602236	4.11319	3.9e-05	0.000907831	WBGene00001050	dom-3	547.141	-0.857152	0.282379	-3.03547	0.0024016	0.00711876
WBGene00002146	ipp-5	213.788	1.10561	0.296962	3.72307	0.000196815	0.00192909		WBGene00010407	scb-1	107.518	-0.969354	0.255708	-3.79087	0.000150122	0.00305917		WBGene00018343	F42A10.7	1116.09	1.52309	0.384114	3.9652	7.33e-05	0.00313025		WBGene00007605	hrg-7	1851.2	1.34615	0.293188	4.59143	4.4e-06	0.000139456	WBGene00001051	cks-1	1969.07	-1.12589	0.287427	-3.91714	8.96e-05	0.000528943
WBGene00002173	itr-1	3198.37	1.4236	0.271518	5.2431	1.58e-07	5.42e-06		WBGene00010425	lpin-1	3823.2	-0.637408	0.100099	-6.36774	1.92e-10	1.06e-08		WBGene00018393	msra-1	1363.23	-3.37814	0.209366	-16.1351	1.45e-58	2.48e-55		WBGene00007648	folr-1	7.50415	5.23057	1.53017	3.4183	0.000630144	0.00852325	WBGene00001054	dpf-1	87.4653	1.2799	0.435034	2.94207	0.00326023	0.00909984
WBGene00002174	itx-1	1372.18	1.6364	0.265811	6.15627	7.45e-10	4.57e-08		WBGene00010468	K01D12.9	16.3482	3.95509	0.935834	4.22628	2.38e-05	0.000613647		WBGene00018418	F44E2.4	101.752	2.33189	0.630146	3.70056	0.000215126	0.00760988		WBGene00007650	ugt-23	828.446	1.55644	0.373116	4.17146	3.03e-05	0.000732714	WBGene00001056	dpf-3	5443.92	-0.844589	0.281117	-3.00441	0.002661	0.00770948
WBGene00002179	jph-1	436.591	1.33447	0.41813	3.19152	0.00141526	0.00759225		WBGene00010473	hrg-2	22.6908	2.98146	0.59994	4.9696	6.71e-07	2.45e-05		WBGene00018448	F45D11.1	86.4222	5.49985	0.63421	8.67196	4.25e-18	1.82e-15		WBGene00007680	maa-1	98.1831	1.34776	0.378277	3.5629	0.000366785	0.00565327	WBGene00001058	dpf-5	4297.76	-1.02306	0.31056	-3.29425	0.000986831	0.0034444
WBGene00002180	jtr-1	372.498	-1.27555	0.401231	-3.1791	0.00147733	0.0078059		WBGene00010513	K02E11.4	33.0445	1.94801	0.482753	4.03521	5.46e-05	0.00126734		WBGene00018459	F45D11.14	280.568	5.51228	0.388087	14.2037	8.69e-46	1.03e-42		WBGene00007687	C18E9.7	54.1167	1.66188	0.491509	3.38118	0.000721741	0.00948456	WBGene00001059	dpf-6	84.0651	1.87793	0.528284	3.55478	0.000378299	0.00162285
WBGene00002186	kel-10	486.322	2.01535	0.549836	3.66537	0.000246979	0.00227862		WBGene00010540	K03H1.5	208.293	0.817003	0.235334	3.47168	0.000517206	0.00908659		WBGene00018616	F48G7.5	33.916	3.77146	1.03559	3.64186	0.000270672	0.00925313		WBGene00007689	C18E9.9	448.877	1.58101	0.369102	4.28341	1.84e-05	0.000471131	WBGene00001060	dpf-7	1187.52	-1.20027	0.288056	-4.1668	3.09e-05	0.000228687
WBGene00002187	kgb-1	610.973	1.33948	0.319923	4.18689	2.83e-05	0.000429273		WBGene00010573	K04H4.2	47.3063	3.03006	0.480264	6.30915	2.81e-10	1.53e-08		WBGene00018640	F49E10.2	9.48947	6.65013	1.58841	4.18665	2.83e-05	0.00137102		WBGene00007691	cest-8	19.9532	2.93323	0.779934	3.76087	0.000169322	0.00304138	WBGene00001061	dpl-1	2191.83	-1.36575	0.317682	-4.2991	1.71e-05	0.000142876
WBGene00002188	kgb-2	11.5288	2.60449	0.833321	3.12543	0.00177545	0.00885669		WBGene00010593	gsnl-1	411.105	0.844646	0.199297	4.23812	2.25e-05	0.000584492		WBGene00018737	F53B1.4	66.318	3.9478	0.796233	4.9581	7.12e-07	5.49e-05		WBGene00007692	cest-9.1	241.449	1.82382	0.522695	3.48927	0.000484342	0.00695406	WBGene00001064	dpy-2	174.53	4.77689	0.65573	7.28485	3.22e-13	1.87e-11
WBGene00002189	kin-1	1071.98	1.22982	0.339301	3.62457	0.000289442	0.002537		WBGene00010629	sluh-7	4418.91	-0.429429	0.12419	-3.45782	0.000544561	0.0094968		WBGene00018755	bcmo-2	78.7547	1.50641	0.363763	4.14119	3.46e-05	0.00160804		WBGene00007693	cest-7	34.7591	2.74423	0.692109	3.96502	7.34e-05	0.00153899	WBGene00001065	dpy-3	139.987	7.43615	1.4192	5.23968	1.61e-07	2.85e-06
WBGene00002193	kin-5	266.578	1.82639	0.549767	3.32211	0.000893396	0.00550933		WBGene00010657	K08D8.3	90.5229	-1.5476	0.313416	-4.93784	7.9e-07	2.85e-05		WBGene00018760	irg-3	224.799	2.31392	0.414325	5.58479	2.34e-08	2.64e-06		WBGene00007695	cest-9.2	116.486	2.06383	0.596294	3.46109	0.000537992	0.00752834	WBGene00001066	dpy-4	5590.91	6.17662	0.502063	12.3025	8.78e-35	4.54e-32
WBGene00002204	kin-21	95.3602	2.27734	0.605769	3.75942	0.000170311	0.00174068		WBGene00010658	K08D8.4	54.6598	1.5457	0.397199	3.8915	9.96e-05	0.00211687		WBGene00018811	pmt-2	7770.45	-1.24111	0.237615	-5.22319	1.76e-07	1.69e-05		WBGene00007714	C25D7.1	121.086	1.92683	0.493915	3.90113	9.57e-05	0.00191346	WBGene00001067	dpy-5	5506.65	6.14033	0.855946	7.17374	7.3e-13	3.87e-11
WBGene00002206	kin-24	110.787	2.25748	0.673619	3.35127	0.000804424	0.00512084		WBGene00010659	K08D8.5	124.979	1.22928	0.311638	3.94459	7.99e-05	0.00175318		WBGene00018823	F54E2.1	843.32	1.49031	0.333209	4.4726	7.73e-06	0.00044721		WBGene00007716	fbxa-82	31.2206	3.76059	0.868828	4.32835	1.5e-05	0.000396599	WBGene00001068	dpy-6	210.542	1.90485	0.51029	3.73287	0.000189309	0.000945174
WBGene00002208	kin-26	65.6527	1.88353	0.585873	3.21492	0.00130482	0.00720117		WBGene00010661	tyr-2	251.24	1.13958	0.215263	5.29387	1.2e-07	4.8e-06		WBGene00018971	clec-67	243.704	3.00009	0.440895	6.80455	1.01e-11	1.91e-09		WBGene00007717	C25D7.5	126.342	3.83563	0.670843	5.71764	1.08e-08	7.38e-07	WBGene00001069	dpy-7	218.648	5.43042	1.24275	4.36969	1.24e-05	0.000111041
WBGene00002210	kin-29	613.566	1.21042	0.31731	3.81462	0.000136393	0.00146386		WBGene00010673	K08E7.5	36.22	3.04019	0.481436	6.31484	2.7e-10	1.48e-08		WBGene00019029	F58B6.1	45.7074	2.15184	0.465166	4.62596	3.73e-06	0.000237106		WBGene00007725	C25F9.5	149.729	1.92187	0.493036	3.89803	9.7e-05	0.00192262	WBGene00001070	dpy-8	230.624	5.0419	1.06834	4.71939	2.37e-06	2.83e-05
WBGene00002217	klp-4	876.057	1.25061	0.279036	4.4819	7.4e-06	0.000144424		WBGene00010714	mam-3	13.549	2.7994	0.797541	3.51004	0.000448035	0.00804102		WBGene00019089	clec-206	11.4808	-5.14679	1.34415	-3.82902	0.000128652	0.00495745		WBGene00007745	C26D10.4	43.2344	1.91058	0.552142	3.4603	0.000539578	0.00753966	WBGene00001071	dpy-9	146.199	4.30254	0.664417	6.47566	9.44e-11	3.53e-09
WBGene00002222	klp-11	74.4747	1.49428	0.394461	3.78817	0.000151762	0.00158447		WBGene00010769	asah-1	1070.24	1.90627	0.166745	11.4323	2.88e-30	5.49e-28		WBGene00019146	H02F09.3	33.911	3.10719	0.732086	4.24429	2.19e-05	0.00110012		WBGene00007801	trpa-1	148.069	1.63661	0.429024	3.81472	0.000136335	0.00254759	WBGene00001072	dpy-10	234.202	2.78724	0.608115	4.58341	4.57e-06	4.9e-05
WBGene00002226	klp-16	3508.07	-1.32114	0.406334	-3.25138	0.00114847	0.00656599		WBGene00010783	mrpl-36	413.723	-0.709783	0.195601	-3.62874	0.000284811	0.00542778		WBGene00019148	H03E18.1	76.0327	2.34044	0.578	4.04921	5.14e-05	0.00226879		WBGene00007804	C29F3.3	6.42304	5.99991	1.65482	3.62572	0.000288162	0.00465342	WBGene00001074	dpy-13	4560.28	6.15739	0.511622	12.035	2.33e-33	9.87e-31
WBGene00002234	kqt-2	215.554	1.74442	0.357429	4.88047	1.06e-06	2.86e-05		WBGene00010790	sodh-1	83.6848	1.15272	0.323717	3.56088	0.000369608	0.00682273		WBGene00019154	glf-1	56.7183	4.20188	0.804649	5.22201	1.77e-07	1.69e-05		WBGene00007806	clec-230	39.6227	6.16432	1.15852	5.32087	1.03e-07	5.45e-06	WBGene00001077	dpy-18	1086.59	1.60355	0.372084	4.30966	1.64e-05	0.000137231
WBGene00002243	lad-2	60.6784	1.9306	0.590156	3.27133	0.00107042	0.00623065		WBGene00010811	hmit-1.3	325.237	1.29229	0.199993	6.46168	1.04e-10	5.88e-09		WBGene00019184	H10E21.4	70.7209	3.8563	0.746992	5.16244	2.44e-07	2.15e-05		WBGene00007807	C29F3.7	1913.23	2.0295	0.510658	3.97428	7.06e-05	0.00149297	WBGene00001079	dpy-20	18.1716	6.44852	1.47163	4.38188	1.18e-05	0.000105993
WBGene00002256	lbp-4	553.226	-0.948934	0.290717	-3.26412	0.00109804	0.00634888		WBGene00010830	M02G9.1	12.869	3.83738	0.936411	4.09797	4.17e-05	0.000998747		WBGene00019215	H20E11.3	47.2571	2.3258	0.463199	5.02116	5.14e-07	4.16e-05		WBGene00007823	C30H6.5	114.388	6.277	0.882656	7.11149	1.15e-12	1.76e-10	WBGene00001085	dpy-26	3371.84	-0.990701	0.30275	-3.27235	0.00106659	0.00366669
WBGene00002257	lbp-5	750.673	2.3637	0.350592	6.74203	1.56e-11	1.38e-09		WBGene00010835	M03B6.3	22.1945	2.72184	0.594068	4.5817	4.61e-06	0.000140032		WBGene00019232	ugt-13	86.3816	-2.1045	0.382933	-5.49575	3.89e-08	4.23e-06		WBGene00007833	oac-6	135.4	3.72612	0.622955	5.98135	2.21e-09	1.79e-07	WBGene00001087	dpy-28	2430.76	-0.961774	0.311846	-3.08413	0.0020415	0.00621731
WBGene00002259	lbp-7	620.658	2.77749	0.46242	6.00641	1.9e-09	1.06e-07		WBGene00010924	M153.1	161.045	1.38717	0.224917	6.16748	6.94e-10	3.66e-08		WBGene00019236	H23N18.5	62.5191	3.21553	0.773488	4.15718	3.22e-05	0.00152252		WBGene00007835	oac-7	23.1605	2.42099	0.708257	3.41824	0.00063027	0.00852325	WBGene00001091	drh-2	285.398	1.24782	0.305973	4.07821	4.54e-05	0.000310164
WBGene00002260	lbp-8	10.1605	-3.71206	0.990821	-3.74645	0.000179355	0.00180515		WBGene00010957	nduo-6	768.787	0.768839	0.192163	4.00097	6.31e-05	0.00142958		WBGene00019272	H42K12.3	64.2438	4.59642	0.822531	5.58814	2.3e-08	2.61e-06		WBGene00007857	C31H5.6	580.814	1.28842	0.338394	3.80744	0.00014041	0.00260994	WBGene00001092	dro-1	1432.05	-1.34283	0.289885	-4.63227	3.62e-06	4.04e-05
WBGene00002266	lec-3	824.811	1.81667	0.392845	4.62438	3.76e-06	8.19e-05		WBGene00010961	nduo-2	522.563	0.616336	0.170485	3.61519	0.000300126	0.00564482		WBGene00019279	K01A2.4	32.8202	2.62601	0.596034	4.40581	1.05e-05	0.000583671		WBGene00007862	kvs-2	20.9819	2.99174	0.809221	3.69706	0.000218107	0.00373694	WBGene00001099	dsc-4	3076.7	1.90252	0.302064	6.29842	3.01e-10	1.04e-08
WBGene00002269	lec-6	4628.5	1.34697	0.254433	5.294	1.2e-07	4.25e-06		WBGene00010987	R03C1.1	17.7793	5.66518	1.16669	4.85579	1.2e-06	4.23e-05		WBGene00019322	ahcy-1	19448.6	-1.53985	0.218828	-7.0368	1.97e-12	4.11e-10		WBGene00007868	C32H11.5	18.0885	5.00123	1.17109	4.27058	1.95e-05	0.000494526	WBGene00001102	dsh-2	1721.27	-1.27326	0.321015	-3.96635	7.3e-05	0.000452949
WBGene00002271	lec-8	2092.58	1.25233	0.297049	4.2159	2.49e-05	0.000388625		WBGene00010988	metr-1	6003.59	-0.403848	0.0986973	-4.09179	4.28e-05	0.00102386		WBGene00019368	txt-4	427.827	3.64405	0.240445	15.1555	6.97e-52	1.08e-48		WBGene00007872	C32H11.9	10.8755	4.26179	1.20644	3.53253	0.000411609	0.00611622	WBGene00001109	dsl-7	11.9201	4.30936	1.19475	3.6069	0.000309874	0.00139212
WBGene00002272	lec-9	2408.23	1.97304	0.344989	5.71912	1.07e-08	5.05e-07		WBGene00011107	R07E3.6	63.5115	2.5886	0.494197	5.23801	1.62e-07	6.38e-06		WBGene00019421	K05F6.10	27.2253	3.95182	0.9842	4.01527	5.94e-05	0.0025773		WBGene00007903	lgc-21	153.973	4.85274	0.747891	6.48857	8.67e-11	9.28e-09	WBGene00001110	duo-1	1058.99	-1.06362	0.296043	-3.5928	0.000327141	0.00145078
WBGene00002273	lec-10	2923.04	2.07287	0.296685	6.98678	2.81e-12	2.9e-10		WBGene00011232	pck-2	8719.96	-0.448221	0.123698	-3.62352	0.000290625	0.0055142		WBGene00019435	K06A9.1	259.254	1.34245	0.308737	4.34821	1.37e-05	0.000726307		WBGene00007916	C34C6.3	19.9585	3.66998	0.89898	4.08238	4.46e-05	0.0010195	WBGene00001112	duo-3	1902.47	-1.0193	0.278021	-3.66626	0.000246123	0.00116753
WBGene00002274	lec-11	231.668	2.38088	0.346424	6.87273	6.3e-12	6.01e-10		WBGene00011235	suro-1	96.1101	2.09154	0.437558	4.78004	1.75e-06	5.91e-05		WBGene00019449	K06H6.1	13.13	7.11848	1.66367	4.27877	1.88e-05	0.000971182		WBGene00007932	zip-5	63.357	1.98464	0.567884	3.49479	0.000474433	0.00683818	WBGene00001113	dur-1	400.124	1.94038	0.403492	4.80897	1.52e-06	1.94e-05
WBGene00002275	lem-2	1767.34	-1.47838	0.419264	-3.52612	0.000421693	0.0032828		WBGene00011244	R11D1.3	70.292	1.75697	0.309906	5.66935	1.43e-08	6.46e-07		WBGene00019473	cyp-35A5	90.1703	-3.52037	0.520799	-6.75955	1.38e-11	2.55e-09		WBGene00007934	C34E7.4	597.112	2.95458	0.581444	5.08145	3.75e-07	1.66e-05	WBGene00001119	dyf-3	87.3452	-1.90966	0.423571	-4.50847	6.53e-06	6.57e-05
WBGene00002282	let-4	35.42	2.53282	0.755129	3.35415	0.000796091	0.00508359		WBGene00011278	R74.2	30.7213	2.07583	0.510806	4.06384	4.83e-05	0.00113985		WBGene00019495	sdz-24	323.121	4.48414	0.446902	10.0338	1.08e-23	5.57e-21		WBGene00007945	C34F6.11	60.7019	1.57143	0.446442	3.5199	0.000431715	0.00637678	WBGene00001132	alp-1	1668.16	0.945132	0.294596	3.20823	0.00133554	0.00440633
WBGene00002297	ect-2	3144.71	-0.968059	0.308195	-3.14106	0.00168336	0.00856528		WBGene00011289	R102.2	218.027	1.41532	0.318219	4.44761	8.68e-06	0.000248577		WBGene00019564	K09D9.1	25.9956	4.1452	1.03457	4.00668	6.16e-05	0.00265788		WBGene00007947	C35A5.3	303.558	-1.8003	0.386934	-4.65273	3.28e-06	0.000106719	WBGene00001150	ech-1.1	225.994	3.23646	0.388026	8.34085	7.38e-17	7.01e-15
WBGene00002324	let-49	495.279	-1.47656	0.395454	-3.73383	0.000188588	0.00187183		WBGene00011319	T01C3.2	805.25	-0.573543	0.142622	-4.02143	5.78e-05	0.00132955		WBGene00019565	cyp-35A3	105	-4.05487	0.617943	-6.56189	5.31e-11	8.92e-09		WBGene00007996	C38C6.3	10.1896	5.66283	1.58299	3.5773	0.000347166	0.0054188	WBGene00001157	ech-8	223.337	1.97976	0.462469	4.28086	1.86e-05	0.000152649
WBGene00002696	let-504	2785.14	-0.988679	0.294474	-3.35744	0.000786689	0.0050554		WBGene00011321	fil-1	15.5036	3.60162	0.825396	4.36351	1.28e-05	0.000353136		WBGene00019619	asp-14	3701.02	2.58117	0.306632	8.41783	3.84e-17	1.41e-14		WBGene00007999	tag-297	580.809	6.00389	0.701963	8.553	1.2e-17	9.92e-15	WBGene00001158	ech-9	141.491	4.24519	0.587887	7.22109	5.16e-13	2.85e-11
WBGene00002881	let-756	71.9946	1.12049	0.363274	3.08443	0.0020394	0.00969158		WBGene00011330	T01D3.6	2113.66	0.660106	0.159474	4.13928	3.48e-05	0.000858713		WBGene00019644	cpt-4	95.8364	4.56724	0.602342	7.58247	3.39e-14	8.19e-12		WBGene00008047	lact-7	18.1985	3.26994	0.944417	3.46239	0.000535406	0.00750627	WBGene00001159	eff-1	59.5986	3.35102	0.624462	5.36624	8.04e-08	1.56e-06
WBGene00002915	let-805	3778.81	0.9639	0.286233	3.36754	0.000758434	0.00494511		WBGene00011364	cest-1.2	204.564	1.39813	0.217588	6.42557	1.31e-10	7.33e-09		WBGene00019654	cest-28	84.7865	-1.66097	0.348274	-4.76914	1.85e-06	0.000129948		WBGene00008123	ent-4	328.154	1.35745	0.382239	3.55132	0.000383309	0.00581762	WBGene00001161	efl-1	1264.65	-1.42058	0.290518	-4.88982	1.01e-06	1.38e-05
WBGene00002982	lgg-3	483.883	-1.33667	0.368204	-3.63024	0.000283159	0.00250187		WBGene00011393	T03D8.6	264.883	0.861601	0.188089	4.58082	4.63e-06	0.000140032		WBGene00019660	K11H12.4	139.561	2.12811	0.523993	4.06133	4.88e-05	0.00217278		WBGene00008150	mam-2	41.7932	3.77902	0.721622	5.23685	1.63e-07	8.11e-06	WBGene00001163	efn-2	93.8903	1.54969	0.480175	3.22735	0.00124942	0.00417296
WBGene00002994	lin-5	3337.94	-1.14858	0.342311	-3.35538	0.000792552	0.00507332		WBGene00011474	aldo-1	1534.48	0.60289	0.171197	3.52162	0.000428916	0.00780616		WBGene00019668	fil-2	42.6283	7.8501	1.26459	6.20761	5.38e-10	8.15e-08		WBGene00008167	acox-1.5	1412.46	2.42987	0.390246	6.22652	4.77e-10	4.36e-08	WBGene00001169	eef-1A.2	11289.5	1.64293	0.29386	5.59088	2.26e-08	5.15e-07
WBGene00002997	lin-8	149.546	-1.2819	0.39605	-3.2367	0.0012092	0.00682647		WBGene00011487	T05E12.6	1044.59	-2.2556	0.14245	-15.8344	1.8e-56	7.77e-54		WBGene00019731	M02D8.5	92.9009	1.33249	0.352423	3.78094	0.00015624	0.00576185		WBGene00008186	best-11	39.453	2.77857	0.784443	3.54209	0.000396971	0.00595216	WBGene00001171	egl-2	51.1656	2.0838	0.632626	3.29389	0.0009881	0.003447
WBGene00003006	lin-17	138.718	1.3042	0.387801	3.36307	0.000770813	0.00499228		WBGene00011522	srap-1	778.622	1.04179	0.22676	4.59422	4.34e-06	0.000133191		WBGene00019738	clec-265	213.249	1.26407	0.288432	4.38256	1.17e-05	0.000633719		WBGene00008199	C49C3.9	346.683	2.95237	0.458153	6.44407	1.16e-10	1.21e-08	WBGene00001172	egl-3	1198.15	1.39442	0.331978	4.20033	2.67e-05	0.000202102
WBGene00003014	lin-28	930.224	-1.17097	0.337927	-3.46515	0.000529932	0.00384253		WBGene00011524	plpr-1	14.1285	3.22583	0.796914	4.0479	5.17e-05	0.00121147		WBGene00019744	M02H5.8	251.391	1.54713	0.325761	4.74929	2.04e-06	0.000140191		WBGene00008215	C49F8.3	220.916	3.13614	0.663168	4.72903	2.26e-06	7.74e-05	WBGene00001175	egl-6	48.9455	-2.02145	0.530414	-3.81108	0.000138364	0.0007433
WBGene00003025	lin-40	2479.29	-1.10454	0.343356	-3.2169	0.00129582	0.00716702		WBGene00011530	T06D8.10	61.142	2.70391	0.376995	7.17227	7.38e-13	5.24e-11		WBGene00019779	endu-2	2574.73	2.26094	0.268445	8.42238	3.69e-17	1.39e-14		WBGene00008229	C50F4.1	670.97	1.36647	0.379283	3.60276	0.000314854	0.0050084	WBGene00001182	egl-13	206.501	1.16355	0.336998	3.45269	0.000555034	0.00218516
WBGene00003026	lin-41	8246.61	-1.61444	0.471979	-3.42057	0.000624906	0.00432583		WBGene00011535	T06E4.8	28.1587	5.34287	0.855437	6.24578	4.22e-10	2.25e-08		WBGene00019839	R02F11.1	28.8146	5.04405	1.06185	4.75025	2.03e-06	0.000140146		WBGene00008233	C50F4.8	118.139	1.6753	0.477311	3.50986	0.000448335	0.00657014	WBGene00001184	egl-15	242.814	1.41023	0.418539	3.36941	0.00075328	0.00278334
WBGene00003035	lin-52	465.479	-1.16858	0.365601	-3.19631	0.00139196	0.00751501		WBGene00011536	T06E4.9	22.6656	6.04432	1.14179	5.29374	1.2e-07	4.8e-06		WBGene00019977	fpn-1.2	188.257	1.54678	0.255932	6.0437	1.51e-09	2.18e-07		WBGene00008255	C51E3.10	57.0528	2.23907	0.592263	3.78053	0.000156494	0.00285195	WBGene00001186	egl-18	391.197	-1.89927	0.40848	-4.6496	3.33e-06	3.75e-05
WBGene00003036	lin-53	3878.77	-1.30428	0.347763	-3.75049	0.00017649	0.00178942		WBGene00011548	T06G6.6	16.0057	6.42954	1.33852	4.80346	1.56e-06	5.37e-05		WBGene00019978	hacd-1	1880.48	0.656141	0.176431	3.71897	0.000200036	0.007155		WBGene00008277	mltn-12	15.1118	3.25364	0.888863	3.66045	0.000251768	0.00418368	WBGene00001188	egl-20	200.398	3.15103	0.461996	6.82047	9.07e-12	3.98e-10
WBGene00003043	lip-1	721.111	-1.43003	0.381358	-3.74982	0.000176959	0.00179159		WBGene00011564	ugt-50	283.332	1.09603	0.205257	5.33982	9.3e-08	3.82e-06		WBGene00020017	R12A1.3	14.5488	4.7453	1.24539	3.81028	0.000138809	0.0052381		WBGene00008296	cdr-2	365.948	3.00431	0.531962	5.6476	1.63e-08	1.07e-06	WBGene00001189	egl-21	909.801	1.31637	0.333367	3.94871	7.86e-05	0.000478695
WBGene00003057	lon-3	423.874	5.18779	0.631097	8.22027	2.03e-16	4.65e-14		WBGene00011668	clec-47	655.676	-7.97258	0.4716	-16.9054	4.11e-64	2.31e-61		WBGene00020039	R12E2.14	61.8225	3.38258	0.685454	4.93481	8.02e-07	5.99e-05		WBGene00008304	C54D10.10	89.726	3.20243	0.681833	4.69679	2.64e-06	8.8e-05	WBGene00001193	egl-26	225.785	-1.30343	0.404906	-3.2191	0.00128594	0.00426822
WBGene00003067	lrg-1	316.556	-1.06455	0.346151	-3.07538	0.00210232	0.00988012		WBGene00011676	cyp-13A2	104.002	1.51648	0.308545	4.91492	8.88e-07	3.17e-05		WBGene00020040	R12E2.15	92.8764	4.60612	1.20694	3.81637	0.000135431	0.0051671		WBGene00008341	ttr-44	636.282	2.6084	0.479868	5.43566	5.46e-08	3.15e-06	WBGene00001194	egl-27	3535.05	-0.956551	0.292493	-3.27033	0.0010742	0.00368838
WBGene00003071	lrp-1	1410.94	1.0629	0.277719	3.82724	0.000129589	0.00140453		WBGene00011679	ucr-2.2	1641.09	0.596585	0.170884	3.49117	0.000480909	0.00857157		WBGene00020080	math-37	6.37052	6.07449	1.64181	3.69987	0.000215708	0.00760988		WBGene00008368	D1053.3	49.1315	2.29385	0.614833	3.73085	0.000190836	0.00335462	WBGene00001208	egl-44	462.391	1.35881	0.299116	4.54277	5.55e-06	5.73e-05
WBGene00003075	lrx-1	30.2303	5.8041	1.30067	4.46238	8.11e-06	0.00015712		WBGene00011796	T16G1.2	9.18875	4.72497	1.29215	3.65667	0.00025551	0.00489822		WBGene00020182	ugt-53	38.5197	-2.50678	0.579215	-4.32789	1.51e-05	0.000791228		WBGene00008425	D2045.8	93.9013	2.9039	0.564964	5.13997	2.75e-07	1.28e-05	WBGene00001224	ehs-1	1578.36	-0.844006	0.288094	-2.92962	0.00339381	0.00939343
WBGene00003083	lst-1	1690.47	-1.62747	0.398924	-4.07964	4.51e-05	0.000617468		WBGene00011800	T16G1.6	116.373	1.81275	0.27955	6.48454	8.9e-11	5.07e-09		WBGene00020194	T03G6.1	17.8801	5.68394	1.40514	4.04511	5.23e-05	0.00230233		WBGene00008448	E01G4.6	707.567	3.99784	0.405055	9.86988	5.62e-23	1.4e-19	WBGene00001235	elb-1	626.895	-1.3963	0.322132	-4.33457	1.46e-05	0.000125334
WBGene00003086	lst-4	2416.87	-1.31646	0.368898	-3.56862	0.00035887	0.00293023		WBGene00011801	T16G1.7	291.689	0.854975	0.229681	3.72245	0.000197302	0.0039149		WBGene00020326	math-38	76.5495	3.08558	0.52921	5.83055	5.52e-09	7e-07		WBGene00008449	E01G6.1	55.0561	4.20207	0.694007	6.05479	1.41e-09	1.17e-07	WBGene00001236	elc-1	1386.97	-0.900785	0.280765	-3.20832	0.00133511	0.00440581
WBGene00003089	ltd-1	117.564	3.46277	0.641992	5.3938	6.9e-08	2.6e-06		WBGene00011831	T19B10.2	313.626	0.713016	0.169582	4.20454	2.62e-05	0.000669031		WBGene00020408	T10D4.6	431.125	-1.11576	0.304521	-3.664	0.000248306	0.00858351		WBGene00008476	E03H4.8	259.446	3.30608	0.610684	5.41373	6.17e-08	3.43e-06	WBGene00001242	elo-4	73.5963	2.96827	0.504369	5.88511	3.98e-09	1.07e-07
WBGene00003090	lys-1	6604.27	2.11297	0.361417	5.84635	5.02e-09	2.6e-07		WBGene00011895	T21C9.9	51.9879	2.32428	0.520963	4.4615	8.14e-06	0.000234552		WBGene00020413	T10E9.3	108.44	2.98752	0.57231	5.22011	1.79e-07	1.7e-05		WBGene00008482	cut-4	248.685	2.11876	0.610284	3.47177	0.00051704	0.00728998	WBGene00001245	elo-7	94.628	2.39036	0.614339	3.89094	9.99e-05	0.000575029
WBGene00003091	lys-2	2832.3	4.25587	0.40182	10.5915	3.26e-26	4.89e-23		WBGene00011936	pgrn-1	631.299	0.551751	0.138876	3.97299	7.1e-05	0.0015808		WBGene00020421	T10E10.4	17.9337	4.69912	1.16785	4.02375	5.73e-05	0.00250018		WBGene00008486	ugt-44	547.671	2.24406	0.550478	4.07656	4.57e-05	0.00104215	WBGene00001248	elp-1	153.78	1.05997	0.362966	2.92031	0.00349684	0.00962067
WBGene00003095	lys-6	77.1739	-1.96762	0.438697	-4.48514	7.29e-06	0.000142923		WBGene00011938	alh-13	478.391	0.976772	0.158429	6.16535	7.03e-10	3.7e-08		WBGene00020516	T15B7.1	648.061	-1.46933	0.253604	-5.79378	6.88e-09	8.65e-07		WBGene00008492	F01D5.1	155.331	2.75475	0.533082	5.16759	2.37e-07	1.12e-05	WBGene00001250	elt-2	294.864	1.50854	0.339891	4.4383	9.07e-06	8.59e-05
WBGene00003104	mab-7	122.676	4.98731	0.749319	6.65578	2.82e-11	2.29e-09		WBGene00011971	lron-9	132.337	1.18572	0.248725	4.76717	1.87e-06	6.25e-05		WBGene00020551	T17H7.7	60.9891	2.30911	0.635683	3.63248	0.000280708	0.00955397		WBGene00008493	F01D5.2	78.2404	3.25796	0.672503	4.84452	1.27e-06	4.84e-05	WBGene00001251	elt-3	266.858	0.961428	0.327296	2.93749	0.00330885	0.00920604
WBGene00003111	mab-20	232.155	-1.97102	0.420892	-4.68295	2.83e-06	6.43e-05		WBGene00011976	chmp-7	1192	-0.593684	0.138572	-4.2843	1.83e-05	0.000482133		WBGene00020554	T19A5.3	66.2258	3.80348	0.728319	5.22227	1.77e-07	1.69e-05		WBGene00008494	F01D5.3	339.212	4.3707	0.40237	10.8624	1.74e-27	6.48e-24	WBGene00001258	emb-4	4691.34	-0.815678	0.258707	-3.1529	0.00161659	0.00515178
WBGene00003134	mat-3	1367.82	-1.10575	0.321189	-3.44267	0.000575991	0.00408082		WBGene00012032	T26C5.2	39.4962	3.19878	0.512174	6.24549	4.22e-10	2.25e-08		WBGene00020560	T19C3.2	66.4915	4.18054	0.848091	4.92935	8.25e-07	6.13e-05		WBGene00008495	F01D5.5	144.057	2.80328	0.540225	5.18909	2.11e-07	1.01e-05	WBGene00001281	emb-27	1772.11	-1.02068	0.302098	-3.37862	0.000728495	0.00271724
WBGene00003143	max-1	65.2733	2.00654	0.419692	4.78097	1.74e-06	4.36e-05		WBGene00012123	T28D6.3	92.7884	1.91001	0.289712	6.59279	4.32e-11	2.6e-09		WBGene00020579	T19D12.4	731.119	1.85827	0.315155	5.89636	3.72e-09	4.87e-07		WBGene00008496	F01D5.6	41.1021	4.02662	0.811532	4.96175	6.99e-07	2.94e-05	WBGene00001309	emr-1	1386.48	-1.09357	0.276946	-3.94868	7.86e-05	0.000478695
WBGene00003150	mbk-2	8122.13	-0.926446	0.295773	-3.13228	0.00173452	0.00876047		WBGene00012140	T28F4.5	433.821	0.729086	0.181246	4.02264	5.75e-05	0.00132744		WBGene00020760	T24C4.4	26.4616	2.38835	0.613504	3.89296	9.9e-05	0.0039952		WBGene00008500	F01D5.10	24.1397	3.51234	0.990248	3.54693	0.000389749	0.00589135	WBGene00001324	eor-1	1033.07	-1.11155	0.301803	-3.68305	0.000230462	0.00111108
WBGene00003155	mcm-3	5194.2	-1.5941	0.4428	-3.60005	0.000318155	0.00270214		WBGene00012144	T28H10.3	191.348	0.769688	0.201411	3.82148	0.000132656	0.00273338		WBGene00020911	cpt-6	253.148	1.32321	0.280366	4.71959	2.36e-06	0.000157397		WBGene00008512	F01G10.10	47.0238	2.26528	0.611433	3.70488	0.000211494	0.00365306	WBGene00001330	eps-8	1102.59	1.26182	0.270843	4.65888	3.18e-06	3.61e-05
WBGene00003156	mcm-4	4425.49	-1.4699	0.423052	-3.47452	0.000511769	0.00376042		WBGene00012149	VF13D12L.3	1698.1	-0.568693	0.124917	-4.55257	5.3e-06	0.000158006		WBGene00020917	W01B11.6	165.388	-1.29001	0.349755	-3.68833	0.000225729	0.00794526		WBGene00008519	cyp-13B1	35.8154	3.40456	0.605352	5.6241	1.86e-08	1.2e-06	WBGene00001331	erd-2.1	1040.27	0.907059	0.28723	3.15796	0.00158879	0.00508082
WBGene00003158	mcm-6	4632.35	-1.35392	0.423458	-3.19729	0.00138723	0.00750042		WBGene00012186	mlt-11	416.811	4.37995	0.213027	20.5605	6.19e-94	1.34e-90		WBGene00020952	kel-8	427.465	-2.14731	0.263665	-8.14409	3.82e-16	1.16e-13		WBGene00008537	F02H6.4	274.386	-1.76358	0.469248	-3.75831	0.000171064	0.00306126	WBGene00001332	eri-1	884.412	-1.24027	0.312915	-3.9636	7.38e-05	0.00045651
WBGene00003159	mcm-7	6779.49	-1.51771	0.422796	-3.5897	0.000331064	0.00277079		WBGene00012201	W02B12.1	352.179	0.872306	0.211768	4.11915	3.8e-05	0.000924938		WBGene00020962	W02H5.8	343.543	-0.996279	0.255132	-3.90495	9.42e-05	0.00385258		WBGene00008553	F07C6.2	75.4219	1.77407	0.497584	3.56536	0.000363359	0.00561307	WBGene00001340	etr-1	1790.8	-0.826705	0.261983	-3.15556	0.00160189	0.00511479
WBGene00003161	mdf-2	1444.46	-1.64208	0.381488	-4.30442	1.67e-05	0.000282333		WBGene00012255	lpr-6	38.0895	4.16079	0.617838	6.73444	1.65e-11	1.01e-09		WBGene00021167	cyp-32B1	28.8484	3.59495	0.699045	5.14265	2.71e-07	2.35e-05		WBGene00008556	F07D3.3	16.6715	4.18038	1.08196	3.86372	0.000111671	0.00216776	WBGene00001345	fos-1	217.701	1.41027	0.318137	4.43289	9.3e-06	8.76e-05
WBGene00003164	mdt-6	1126.56	-1.2465	0.39945	-3.12053	0.00180524	0.00896423		WBGene00012256	lpr-5	84.9574	5.33835	0.499342	10.6908	1.12e-26	1.84e-24		WBGene00021178	Y9C9A.8	24.3371	3.1057	0.704556	4.40803	1.04e-05	0.000579817		WBGene00008559	F07H5.8	22.3874	2.88815	0.818327	3.52934	0.000416594	0.00617796	WBGene00001366	exc-5	214.27	1.15371	0.315449	3.65737	0.000254818	0.00119507
WBGene00003165	mec-1	227.219	1.76858	0.382468	4.62413	3.76e-06	8.19e-05		WBGene00012257	lpr-4	63.0146	6.181	0.719402	8.59186	8.56e-18	8.86e-16		WBGene00021236	pud-1.2	2934.44	6.04806	0.720459	8.39474	4.67e-17	1.68e-14		WBGene00008566	acox-1.3	168.589	-2.01085	0.52398	-3.83766	0.000124215	0.0023573	WBGene00001368	exc-7	209.231	1.29917	0.399498	3.25199	0.00114599	0.00389355
WBGene00003171	mec-7	376.852	1.86492	0.398738	4.67706	2.91e-06	6.59e-05		WBGene00012261	lpr-3	107.591	5.00342	0.425209	11.767	5.78e-32	1.19e-29		WBGene00021337	Y34F4.2	21.3679	-5.44241	1.03628	-5.25186	1.51e-07	1.49e-05		WBGene00008571	prmn-1	193.52	1.31731	0.378452	3.48079	0.00049994	0.00709322	WBGene00001372	exo-3	1971.36	-1.4373	0.279431	-5.14368	2.69e-07	4.4e-06
WBGene00003174	mec-10	37.6299	2.00182	0.55809	3.58691	0.000334624	0.00279066		WBGene00012339	W07G4.5	279.55	0.787839	0.214675	3.66991	0.000242633	0.00468608		WBGene00021339	Y34F4.4	24.6108	3.11597	0.730827	4.26362	2.01e-05	0.00102573		WBGene00008572	F08B12.4	875.291	1.35828	0.320076	4.24361	2.2e-05	0.000549469	WBGene00001390	far-6	900.333	0.992593	0.275234	3.60636	0.000310528	0.00139417
WBGene00003175	mec-12	508.973	1.6168	0.396046	4.08235	4.46e-05	0.000610825		WBGene00012433	Y11D7A.9	41.3174	2.33398	0.526544	4.43264	9.31e-06	0.000264727		WBGene00021487	comt-3	260.196	2.37968	0.332137	7.16475	7.79e-13	1.7e-10		WBGene00008598	spin-3	146.725	3.47181	0.643648	5.39396	6.89e-08	3.77e-06	WBGene00001392	far-8	574.667	1.40841	0.320447	4.39516	1.11e-05	0.0001013
WBGene00003178	mec-17	288.373	1.54966	0.40358	3.83979	0.00012314	0.00135693		WBGene00012531	Y32F6B.1	310.553	0.791143	0.174183	4.54202	5.57e-06	0.000165746		WBGene00021503	ctsa-4.2	338.313	1.22292	0.268341	4.55736	5.18e-06	0.000318894		WBGene00008602	oac-14	59.322	4.86918	0.626366	7.7737	7.62e-15	2.18e-12	WBGene00001403	fbl-1	533.763	1.08694	0.30684	3.54238	0.000396527	0.00168064
WBGene00003183	mei-1	2471.19	-1.5614	0.459235	-3.4	0.00067386	0.0045377		WBGene00012538	Y37A1B.5	306.472	-1.63518	0.284054	-5.75656	8.58e-09	4.01e-07		WBGene00021518	hpo-6	254.599	2.17176	0.302876	7.17047	7.47e-13	1.65e-10		WBGene00008605	mlt-9	53.6172	4.04358	0.583669	6.92787	4.27e-12	5.89e-10	WBGene00001410	feh-1	60.0459	1.40597	0.455275	3.08817	0.0020139	0.00614682
WBGene00003184	mei-2	2786.17	-1.788	0.489196	-3.65497	0.000257209	0.00235195		WBGene00012540	Y37A1B.7	12.0992	7.00571	1.37377	5.09961	3.4e-07	1.29e-05		WBGene00021627	Y47D7A.15	2271.66	4.37137	1.03947	4.20537	2.61e-05	0.00128678		WBGene00008629	cpt-5	1030.16	1.75738	0.411108	4.27475	1.91e-05	0.00048702	WBGene00001412	fem-2	2427.22	-1.51267	0.296127	-5.10817	3.25e-07	5.13e-06
WBGene00003220	mes-2	1636.8	-1.10372	0.346399	-3.18626	0.00144126	0.00767677		WBGene00012585	lips-15	167.21	0.929737	0.256661	3.62243	0.000291852	0.00552129		WBGene00021690	Y48G8AL.12	202.706	5.32847	1.30657	4.07822	4.54e-05	0.00204444		WBGene00008634	F10A3.4	216.514	2.05835	0.49933	4.12222	3.75e-05	0.000878824	WBGene00001413	fem-3	940.486	-1.22269	0.278671	-4.3876	1.15e-05	0.000103967
WBGene00003222	mes-4	2418.91	-1.20248	0.355231	-3.38506	0.000711634	0.00470832		WBGene00012608	hphd-1	3569.01	-3.28911	0.113161	-29.0657	9.74e-186	4.2e-182		WBGene00021772	math-45	32.5976	3.11122	0.650137	4.78549	1.71e-06	0.000120349		WBGene00008652	F10D11.6	750.393	3.60938	0.556858	6.48169	9.07e-11	9.65e-09	WBGene00001414	fer-1	267.918	2.21289	0.450936	4.90733	9.23e-07	1.27e-05
WBGene00003228	mex-1	5175.77	-1.618	0.467775	-3.45893	0.000542333	0.00390669		WBGene00012615	dct-16	13829.4	0.822212	0.120761	6.80856	9.86e-12	6.25e-10		WBGene00021791	Y51H7C.13	440.58	1.69137	0.443678	3.81215	0.000137762	0.0052381		WBGene00008655	lips-3	66.4638	3.96475	0.765178	5.18147	2.2e-07	1.05e-05	WBGene00001428	fkb-3	609.076	1.9084	0.398976	4.78324	1.72e-06	2.14e-05
WBGene00003229	mex-3	9058.38	-1.4523	0.443126	-3.27739	0.00104772	0.00613358		WBGene00012631	vmo-1	11.4857	-6.99706	1.42449	-4.91198	9.02e-07	3.21e-05		WBGene00021805	Y53G8AM.5	95.4791	9.98057	1.24123	8.04089	8.92e-16	2.65e-13		WBGene00008726	F13A7.11	99.9561	3.42084	0.724698	4.72037	2.35e-06	8.02e-05	WBGene00001429	fkb-4	145.282	3.99463	0.548037	7.28899	3.12e-13	1.82e-11
WBGene00003230	mex-5	11770.3	-1.392	0.427931	-3.25286	0.00114248	0.00654161		WBGene00012634	Y38H6C.23	16.5854	-4.00102	0.837481	-4.77744	1.78e-06	5.95e-05		WBGene00021872	clec-85	543.905	1.24403	0.30031	4.14249	3.44e-05	0.00160383		WBGene00008732	F13B12.4	18.9874	5.14005	1.25278	4.10293	4.08e-05	0.000946111	WBGene00001430	fkb-5	494.067	1.2759	0.378564	3.37038	0.000750644	0.00277669
WBGene00003231	mex-6	6290.12	-1.45349	0.450077	-3.22942	0.00124041	0.00696603		WBGene00012648	Y39A1A.9	23.5655	2.24879	0.547631	4.1064	4.02e-05	0.000965736		WBGene00021895	clec-84	439.571	1.15077	0.270888	4.24814	2.16e-05	0.00109205		WBGene00008793	F14D7.6	123.024	2.36434	0.636078	3.71706	0.000201554	0.00351809	WBGene00001431	fkb-6	5844.06	-0.888925	0.284798	-3.12124	0.0018009	0.00562327
WBGene00003233	mgl-2	75.9585	1.27239	0.372292	3.41773	0.000631461	0.00435658		WBGene00012664	Y39B6A.1	3738.21	-1.42543	0.172153	-8.28	1.23e-16	1.15e-14		WBGene00021977	Y58A7A.3	183.284	1.5334	0.327373	4.68396	2.81e-06	0.000184238		WBGene00008810	cyp-13A12	39.8059	3.55293	0.694687	5.11444	3.15e-07	1.43e-05	WBGene00001435	fkh-3	77.4902	-2.27683	0.584278	-3.89682	9.75e-05	0.000564446
WBGene00003243	mig-10	373.096	1.2061	0.355082	3.39668	0.000682079	0.00457454		WBGene00012680	Y39B6A.21	128.712	2.49808	0.333754	7.4848	7.17e-14	5.45e-12		WBGene00021986	Y59C2A.3	971.192	-0.95137	0.240529	-3.95533	7.64e-05	0.00321798		WBGene00008820	nlp-55	55.3776	1.71858	0.480417	3.57727	0.000347205	0.0054188	WBGene00001436	fkh-4	37.7711	-4.25386	0.819592	-5.19021	2.1e-07	3.54e-06
WBGene00003246	mig-14	763.28	-1.18153	0.346852	-3.40643	0.000658181	0.00448043		WBGene00012683	asp-17	59.7294	-1.36299	0.340059	-4.0081	6.12e-05	0.00139444		WBGene00022033	Y65B4BL.1	46.5515	2.85534	0.710246	4.02021	5.81e-05	0.00253089		WBGene00008851	F15B9.8	81.6453	5.05536	0.740861	6.82363	8.88e-12	1.15e-09	WBGene00001441	fkh-9	810.696	1.30817	0.270821	4.83037	1.36e-06	1.78e-05
WBGene00003373	mlh-1	1195.74	-1.20785	0.367398	-3.28757	0.00101056	0.00598041		WBGene00012757	Y41C4A.11	92.5291	1.75519	0.349175	5.02666	4.99e-07	1.85e-05		WBGene00022038	Y65B4BL.6	30.4052	3.80395	0.875569	4.34455	1.4e-05	0.000736017		WBGene00008900	F16H6.10	140.751	1.90392	0.493952	3.85446	0.000115983	0.00223608	WBGene00001446	flp-3	46.698	1.8093	0.540781	3.34571	0.000820717	0.00297045
WBGene00003388	moe-3	165.653	2.48025	0.577168	4.29727	1.73e-05	0.000289874		WBGene00012777	lact-8	49.8335	1.42629	0.386617	3.68917	0.000224986	0.00439114		WBGene00022040	Y65B4BR.1	64.3986	4.14239	0.54129	7.65282	1.97e-14	4.98e-12		WBGene00008905	F17B5.1	14.0448	3.89352	1.06112	3.66927	0.000243242	0.00407841	WBGene00001447	flp-4	55.7329	1.85999	0.548426	3.3915	0.000695107	0.00261987
WBGene00003391	mog-3	2381.27	-1.10016	0.348223	-3.15935	0.00158124	0.00819225		WBGene00012791	Y43D4A.5	30.1818	4.20643	0.659206	6.38105	1.76e-10	9.73e-09		WBGene00022103	cdh-12	125.746	2.09935	0.56608	3.70858	0.000208427	0.00743792		WBGene00008914	F17C11.2	99.8488	1.39938	0.390032	3.58786	0.000333401	0.00524183	WBGene00001448	flp-5	141.747	2.42233	0.400646	6.04607	1.48e-09	4.5e-08
WBGene00003394	mom-1	61.086	-1.64183	0.440824	-3.72445	0.000195742	0.00192005		WBGene00012794	Y43E12A.2	91.2651	1.05295	0.286986	3.669	0.000243504	0.00469589		WBGene00022156	Y71G12B.18	15.8248	5.50446	1.44792	3.80164	0.00014374	0.00536489		WBGene00008917	F17C11.6	136.771	1.76351	0.489006	3.60632	0.00031057	0.00495083	WBGene00001450	flp-7	95.7748	1.90946	0.423693	4.50671	6.58e-06	6.61e-05
WBGene00003395	mom-2	2545.43	-2.01926	0.536626	-3.76289	0.000167964	0.00172104		WBGene00012814	Y43F8B.3	33.8565	4.78303	0.684989	6.98264	2.9e-12	1.91e-10		WBGene00022274	Y73E7A.8	24.586	2.63221	0.676752	3.88947	0.000100463	0.00404217		WBGene00008922	F17C11.11	219.052	2.54543	0.566234	4.49537	6.94e-06	0.000204354	WBGene00001452	flp-9	175.428	1.55976	0.413691	3.77034	0.000163024	0.000844106
WBGene00003400	dapk-1	942.342	1.25477	0.387077	3.24166	0.00118836	0.00673417		WBGene00012917	Y46G5A.29	74.6061	2.26318	0.335933	6.73701	1.62e-11	1e-09		WBGene00022382	Y94H6A.10	823.394	1.39004	0.279945	4.96539	6.86e-07	5.34e-05		WBGene00008923	F17C11.12	227.25	1.54796	0.419904	3.68647	0.000227389	0.00386483	WBGene00001454	flp-11	85.2258	1.72502	0.511474	3.37265	0.000744481	0.00275822
WBGene00003402	mpk-2	110.032	1.4102	0.36637	3.84912	0.000118545	0.00131419		WBGene00012942	Y47D3B.6	87.4451	4.57421	0.484621	9.43873	3.77e-21	4.93e-19		WBGene00022415	Y102A11A.5	23.5852	4.71743	1.0752	4.3875	1.15e-05	0.000628284		WBGene00008944	F19B2.5	258.821	2.33641	0.509945	4.5817	4.61e-06	0.000144873	WBGene00001458	flp-15	131.234	2.22891	0.464432	4.79921	1.59e-06	2.01e-05
WBGene00003404	mpz-1	409.128	1.54092	0.310795	4.95799	7.12e-07	2.01e-05		WBGene00013173	Y53F4B.27	16.6094	3.13164	0.702601	4.4572	8.3e-06	0.000238516		WBGene00022497	Y119D3B.21	3432.97	1.21002	0.296195	4.08522	4.4e-05	0.00198954		WBGene00008967	F20B10.3	6.49202	6.00889	1.56972	3.828	0.000129188	0.00244043	WBGene00001459	flp-16	176.447	1.72026	0.362087	4.75096	2.02e-06	2.46e-05
WBGene00003406	mrg-1	2894.32	-1.27949	0.319733	-4.00174	6.29e-05	0.000805307		WBGene00013216	Y54G11A.7	497.451	1.68951	0.183344	9.21498	3.11e-20	3.84e-18		WBGene00022500	lfi-1	4437.75	0.716661	0.191176	3.74869	0.000177758	0.00641756		WBGene00008988	F20G2.5	58.9616	7.33758	1.22847	5.97294	2.33e-09	1.88e-07	WBGene00001462	flp-19	39.4044	1.91872	0.585673	3.27609	0.00105255	0.00362975
WBGene00003407	mrp-1	1405.45	1.0964	0.302979	3.61875	0.000296034	0.00257291		WBGene00013254	tag-276	36.5867	-2.21026	0.446583	-4.94927	7.45e-07	2.71e-05		WBGene00022679	ZK180.5	694.462	3.81856	1.00228	3.80986	0.000139047	0.0052381		WBGene00009008	F21D5.3	544.862	1.31007	0.365604	3.5833	0.000339279	0.005323	WBGene00001463	flp-20	64.421	1.62908	0.480171	3.39272	0.000692029	0.00261065
WBGene00003409	mrp-3	846.224	0.998383	0.318833	3.13136	0.00173997	0.00877483		WBGene00013263	txdc-12.1	334.875	1.61267	0.192629	8.37187	5.67e-17	5.4e-15		WBGene00022680	ZK180.6	353.989	3.85513	0.951532	4.0515	5.09e-05	0.00225318		WBGene00009023	F21G4.1	174.778	1.68461	0.440142	3.82743	0.000129488	0.00244043	WBGene00001464	flp-21	53.8483	1.89839	0.492243	3.85662	0.000114967	0.000644173
WBGene00003410	mrp-4	5504.42	-1.56325	0.498537	-3.13567	0.00171462	0.00868668		WBGene00013352	lon-8	68.7436	1.54743	0.348149	4.44472	8.8e-06	0.00025139		WBGene00022743	mlt-7	314.39	1.05538	0.276217	3.82085	0.000132994	0.00509932		WBGene00009090	fipr-3	24.6697	2.51851	0.741303	3.39742	0.000680256	0.00906745	WBGene00001465	flr-1	124.953	1.01581	0.34308	2.96084	0.00306799	0.00866558
WBGene00003417	mrt-2	375.916	-1.08607	0.319986	-3.39411	0.000688513	0.00460169		WBGene00013481	Y69H2.3	3011.52	-0.707628	0.148786	-4.75601	1.97e-06	6.53e-05		WBGene00022789	lron-2	32.0769	3.56482	0.824753	4.32229	1.54e-05	0.000806111		WBGene00009143	F26A3.5	118.086	2.59166	0.624582	4.14943	3.33e-05	0.000797851	WBGene00001466	flr-2	28.4295	2.43458	0.678127	3.59015	0.000330483	0.00146168
WBGene00003456	msp-63	130.588	1.87285	0.567682	3.29913	0.000969859	0.00581892		WBGene00013489	col-42	16941.3	0.415283	0.118147	3.51498	0.000439794	0.00793715		WBGene00044011	T06E4.12	58.0099	6.12644	1.51918	4.03273	5.51e-05	0.00241335		WBGene00009146	F26C11.1	100.751	2.73993	0.638188	4.2933	1.76e-05	0.000456615	WBGene00001470	baz-2	566.021	-1.44302	0.401086	-3.59778	0.000320939	0.00143018
WBGene00003460	msp-71	80.4342	3.00418	0.775139	3.87566	0.000106334	0.00120556		WBGene00013593	Y87G2A.1	1431.95	-0.541704	0.149525	-3.62282	0.000291406	0.00552092		WBGene00044109	K02E11.10	231.133	4.13588	0.959194	4.31183	1.62e-05	0.000839532		WBGene00009212	atz-1	37.2669	-2.74765	0.780177	-3.52183	0.000428584	0.00633683	WBGene00001475	fmi-1	81.1562	2.01825	0.538901	3.74513	0.000180303	0.000910745
WBGene00003462	msp-74	27.8202	3.61454	0.883319	4.092	4.28e-05	0.000593351		WBGene00013654	Y105C5B.15	421.228	-0.631482	0.162505	-3.88592	0.000101942	0.00216252		WBGene00044206	T26H5.9	21.3288	4.09781	0.915589	4.4756	7.62e-06	0.000442632		WBGene00009218	acs-20	239.433	1.9364	0.454519	4.26032	2.04e-05	0.000510956	WBGene00001476	fmo-1	295.92	2.86823	0.445469	6.43867	1.21e-10	4.43e-09
WBGene00003479	mtm-9	1216.21	-1.47389	0.410175	-3.59331	0.000326499	0.00274373		WBGene00013852	hhat-1	23.9752	2.3326	0.58826	3.96524	7.33e-05	0.0016246		WBGene00044213	Y102A5C.36	52.0684	2.20734	0.435434	5.06928	3.99e-07	3.3e-05		WBGene00009226	cyp-37B1	8.90458	6.4622	1.56212	4.13681	3.52e-05	0.000833603	WBGene00001482	fog-2	602.956	-1.27207	0.285196	-4.46032	8.18e-06	7.92e-05
WBGene00003480	klf-3	125.146	1.37972	0.342331	4.03035	5.57e-05	0.000732051		WBGene00013855	cubn-1	158.247	0.927298	0.229667	4.03757	5.4e-05	0.00125921		WBGene00044457	C18H7.11	42.4488	2.25085	0.580035	3.88055	0.000104221	0.00416132		WBGene00009241	F28H7.8	94.4584	1.65769	0.488588	3.39281	0.000691798	0.0092048	WBGene00001485	fre-1	971.923	-1.21473	0.320734	-3.78734	0.00015227	0.000801101
WBGene00003482	mua-3	3217.81	1.68504	0.345174	4.88169	1.05e-06	2.85e-05		WBGene00013866	cbs-1	759.982	2.66672	0.16671	15.9961	1.36e-57	7.04e-55		WBGene00044468	Y69A2AL.2	121.75	1.42043	0.33456	4.24565	2.18e-05	0.00109704		WBGene00009257	F29G6.1	38.5505	3.69384	0.785964	4.69976	2.6e-06	8.71e-05	WBGene00001499	fsn-1	2230.31	-1.37299	0.3039	-4.5179	6.25e-06	6.34e-05
WBGene00003497	mup-4	4942.89	1.25274	0.336735	3.72026	0.000199015	0.00193796		WBGene00013875	cest-2.1	151.19	1.0767	0.232908	4.62286	3.78e-06	0.000118875		WBGene00044488	Y54G2A.45	270.279	2.22669	0.252088	8.83298	1.02e-18	4.63e-16		WBGene00009261	F30A10.2	10.8232	5.75702	1.50404	3.8277	0.000129348	0.00244043	WBGene00001505	fut-1	194.691	1.03252	0.333045	3.10026	0.00193353	0.00595535
WBGene00003510	mxl-2	664.827	-1.39094	0.363137	-3.83034	0.000127966	0.00139504		WBGene00013877	ints-2	2093.08	-0.442115	0.124978	-3.53755	0.00040386	0.00737086		WBGene00044620	bus-4	20.7192	3.50648	0.935274	3.74914	0.00017744	0.00641756		WBGene00009331	F32D8.7	56.8673	4.36042	0.724583	6.01783	1.77e-09	1.45e-07	WBGene00001506	fut-2	28.5771	5.17725	1.00386	5.15736	2.5e-07	4.14e-06
WBGene00003522	nas-3	14.2522	-6.49536	1.53769	-4.22411	2.4e-05	0.000376521		WBGene00013881	mans-4	946.937	-0.58056	0.160042	-3.62756	0.000286116	0.00543662		WBGene00044623	bus-8	54.3625	3.44901	0.766156	4.50171	6.74e-06	0.000399086		WBGene00009355	F33A8.7	42.6483	5.06597	0.893728	5.66836	1.44e-08	9.71e-07	WBGene00001508	fut-8	273.384	1.17931	0.331968	3.55249	0.000381607	0.00163345
WBGene00003523	nas-4	50.0591	2.47992	0.546303	4.53945	5.64e-06	0.000116152		WBGene00013891	ZC434.3	9.86552	3.40495	0.975508	3.49044	0.000482222	0.00858316		WBGene00044696	F52E1.14	1907.87	1.28965	0.259009	4.97918	6.39e-07	5.01e-05		WBGene00009356	F33A8.10	15.5582	3.77258	1.00511	3.75341	0.000174442	0.0031105	WBGene00001509	fzo-1	1911.14	-0.79562	0.273053	-2.9138	0.00357063	0.00978625
WBGene00003526	nas-7	136.709	2.73364	0.605666	4.51344	6.38e-06	0.000128785		WBGene00013901	ugt-16	315.595	1.7225	0.188106	9.15708	5.33e-20	6.33e-18		WBGene00044724	R02E4.3	26.7783	4.05767	0.939159	4.32054	1.56e-05	0.000809789		WBGene00009388	F35B12.9	193.496	1.8948	0.506966	3.73753	0.000185839	0.00328618	WBGene00001510	fzr-1	1988.86	-0.999246	0.266094	-3.75524	0.000173176	0.000882644
WBGene00003531	nas-12	13.667	3.81774	1.22559	3.11501	0.00183938	0.00909272		WBGene00014003	ZK593.3	175.224	-2.24477	0.239057	-9.39009	5.99e-21	7.61e-19		WBGene00045275	F18E3.12	32.0989	-4.24817	0.834612	-5.08999	3.58e-07	3.02e-05		WBGene00009393	clec-62	621.274	1.82495	0.323023	5.64959	1.61e-08	1.06e-06	WBGene00001511	fzy-1	3096.09	-1.32635	0.280508	-4.72836	2.26e-06	2.71e-05
WBGene00003532	nas-13	14.8112	7.19195	1.55874	4.61393	3.95e-06	8.54e-05		WBGene00014039	ZK662.2	21.417	3.76189	0.943619	3.98666	6.7e-05	0.00150017		WBGene00045276	F18E3.13	90.204	-2.2161	0.588363	-3.76656	0.000165516	0.00607493		WBGene00009394	clec-63	15727.9	1.02498	0.29412	3.48491	0.000492302	0.00702175	WBGene00001513	gad-1	2239.75	-1.25359	0.289919	-4.32391	1.53e-05	0.000129998
WBGene00003534	nas-15	60.1341	5.65447	1.71859	3.29018	0.00100124	0.00594516		WBGene00014091	ZK822.4	439.827	1.07665	0.21094	5.10406	3.32e-07	1.26e-05		WBGene00045461	C25F9.14	48.365	1.86856	0.47002	3.9755	7.02e-05	0.00300619		WBGene00009396	clec-65	1132.63	1.16276	0.288415	4.03156	5.54e-05	0.00122216	WBGene00001514	xnd-1	2877.32	-0.985136	0.274422	-3.58986	0.000330859	0.00146218
WBGene00003541	nas-22	88.8239	2.14818	0.573214	3.74761	0.00017853	0.00180014		WBGene00014092	ZK822.5	296.998	-1.28085	0.228383	-5.60837	2.04e-08	9.05e-07		WBGene00077697	F58E6.13	48.685	4.3902	0.796695	5.51052	3.58e-08	3.92e-06		WBGene00009397	clec-66	911.458	3.75826	0.440325	8.5352	1.4e-17	1.1e-14	WBGene00001538	gcy-12	1280.59	0.914257	0.258274	3.53987	0.000400317	0.0016923
WBGene00003549	nas-31	36.8996	1.72918	0.500704	3.45349	0.000553375	0.0039689		WBGene00014135	ZK896.4	33.6017	2.3403	0.534745	4.37647	1.21e-05	0.000334214		WBGene00138711	R07B1.13	10.4991	5.81153	1.60265	3.6262	0.00028762	0.00974627		WBGene00009403	F35C11.4	116.881	2.13886	0.50558	4.23051	2.33e-05	0.000577168	WBGene00001552	gcy-32	10.1563	3.64235	1.15531	3.15271	0.00161764	0.00515314
WBGene00003554	nas-38	170.272	4.51559	0.720913	6.2637	3.76e-10	2.52e-08		WBGene00014136	ZK896.5	75.0341	1.90644	0.367936	5.18145	2.2e-07	8.5e-06		WBGene00189950	C39B5.14	22.2074	4.64301	0.860292	5.39702	6.78e-08	7.03e-06		WBGene00009428	F35E12.4	18.5644	4.28548	1.029	4.16472	3.12e-05	0.00075225	WBGene00001559	gei-1	441.776	1.16242	0.327949	3.54452	0.000393333	0.00167185
WBGene00003561	ncr-1	476.971	2.04374	0.376684	5.42561	5.78e-08	2.23e-06		WBGene00014183	ZK1025.3	24.6292	4.09328	0.682643	5.99623	2.02e-09	1.02e-07		WBGene00220000	K02F2.11	15.4938	-4.17989	1.06702	-3.91736	8.95e-05	0.00367908		WBGene00009431	dct-17	465.113	3.17878	0.538186	5.90648	3.49e-09	2.71e-07	WBGene00001563	gei-6	2613.5	-0.905879	0.307387	-2.94703	0.00320842	0.00897034
WBGene00003562	ncr-2	146.187	1.81318	0.570233	3.17972	0.00147418	0.00779674		WBGene00014230	gtf-2H3	764.933	-0.510229	0.143683	-3.55108	0.000383658	0.0070419											WBGene00009432	cld-9	418.074	3.20752	0.486527	6.59269	4.32e-11	4.95e-09	WBGene00001564	icl-1	2810.39	1.59437	0.474043	3.36334	0.000770058	0.00283278
WBGene00003564	ncs-2	2454.42	1.24982	0.309439	4.03897	5.37e-05	0.000713615		WBGene00014251	gstk-1	223.707	0.79245	0.192629	4.11386	3.89e-05	0.000942877											WBGene00009433	F35E12.9	190.01	3.66437	0.648301	5.65227	1.58e-08	1.05e-06	WBGene00001569	meg-3	1111.65	-1.94841	0.417253	-4.66962	3.02e-06	3.46e-05
WBGene00003565	ncs-3	63.0149	1.63667	0.41879	3.90809	9.3e-05	0.00109238		WBGene00014666	C05D12.3	1713.39	0.806916	0.215944	3.7367	0.000186451	0.00373479											WBGene00009434	F35E12.10	1870.13	1.57039	0.358194	4.3842	1.16e-05	0.000318621	WBGene00001570	gei-13	193.044	2.58494	0.496509	5.20622	1.93e-07	3.32e-06
WBGene00003567	ncx-2	706.365	1.22897	0.397918	3.08849	0.00201177	0.00962475		WBGene00014954	Y102A5C.5	260.496	1.90501	0.202562	9.40457	5.22e-21	6.69e-19											WBGene00009488	oac-20	375.123	3.41533	0.56973	5.99465	2.04e-09	1.66e-07	WBGene00001571	gei-14	1652.03	-1.24495	0.298573	-4.16968	3.05e-05	0.000226217
WBGene00003571	ncx-6	139.335	1.73535	0.391082	4.43731	9.11e-06	0.000172513		WBGene00014955	Y102A5C.6	400.6	1.83892	0.202388	9.08612	1.03e-19	1.2e-17											WBGene00009490	fbxa-99	14.4638	6.19669	1.47865	4.19077	2.78e-05	0.000678557	WBGene00001574	gei-17	2498.78	-0.867493	0.286663	-3.02617	0.0024767	0.00728783
WBGene00003593	nfm-1	271.534	0.976959	0.28715	3.40226	0.000668312	0.00451901		WBGene00015052	clec-52	86.8716	-4.06431	0.514796	-7.89499	2.9e-15	2.44e-13											WBGene00009496	F36H1.11	17.0042	4.18113	1.02864	4.0647	4.81e-05	0.00108542	WBGene00001580	gex-3	2356.67	-0.881655	0.285498	-3.08812	0.00201424	0.00614682
WBGene00003599	nhl-3	167.121	-1.24176	0.377657	-3.28807	0.00100877	0.00597298		WBGene00015169	B0403.5	68.9245	1.14185	0.315778	3.61598	0.000299208	0.00564396											WBGene00009528	F38A6.4	24.2333	3.48994	0.80179	4.35268	1.34e-05	0.000359483	WBGene00001583	gfi-3	258.038	-1.75533	0.373355	-4.7015	2.58e-06	3.03e-05
WBGene00003601	nhr-2	131.962	-2.25488	0.681533	-3.30854	0.00093785	0.00569106		WBGene00015268	BE0003N10.3	79.6762	1.70295	0.305552	5.57336	2.5e-08	1.09e-06											WBGene00009532	ccch-1	627.913	1.35014	0.390841	3.45446	0.000551392	0.00767978	WBGene00001585	gfl-1	522.828	-0.898219	0.286422	-3.136	0.00171268	0.00539669
WBGene00003605	nhr-6	34.2604	2.1302	0.534938	3.98214	6.83e-05	0.00086002		WBGene00015298	C01F1.3	243.571	0.867942	0.191974	4.52114	6.15e-06	0.000181716											WBGene00009561	F39D8.3	22.0866	2.62653	0.749693	3.50347	0.000459239	0.00668388	WBGene00001589	gip-1	1550.24	-0.920996	0.2729	-3.37484	0.000738577	0.00274081
WBGene00003607	nhr-8	264.24	2.07896	0.309257	6.72243	1.79e-11	1.54e-09		WBGene00015300	C01F1.5	23.2576	3.50516	0.652631	5.37082	7.84e-08	3.24e-06											WBGene00009573	F40E10.5	44.0581	4.053	0.791961	5.11768	3.09e-07	1.41e-05	WBGene00001595	gld-1	22886.1	-1.1292	0.276142	-4.08918	4.33e-05	0.000299816
WBGene00003612	nhr-13	147.524	-1.40329	0.341169	-4.11318	3.9e-05	0.000552099		WBGene00015339	C02E7.6	109.267	2.89154	0.387878	7.45477	9e-14	6.81e-12											WBGene00009595	cbp-3	416.754	2.14138	0.474042	4.51728	6.26e-06	0.000188795	WBGene00001596	gld-2	5618.36	-0.900306	0.278691	-3.23048	0.00123583	0.00413844
WBGene00003613	nhr-14	190.517	1.26421	0.410848	3.07707	0.00209049	0.00984435		WBGene00015340	C02E7.7	68.9155	3.62775	0.505583	7.17539	7.21e-13	5.17e-11											WBGene00009649	F43C1.5	108.893	2.00461	0.505151	3.96833	7.24e-05	0.00152639	WBGene00001597	gld-3	5799.13	-1.39599	0.299179	-4.66608	3.07e-06	3.51e-05
WBGene00003619	nhr-20	261.438	-1.37849	0.389507	-3.53907	0.000401545	0.00316781		WBGene00015354	snet-1	71.9449	1.43583	0.366148	3.92146	8.8e-05	0.00191093											WBGene00009658	pap-3	9.22018	-5.8601	1.66687	-3.51563	0.000438716	0.00646738	WBGene00001599	glh-2	6029.89	-1.26084	0.306603	-4.11228	3.92e-05	0.000276817
WBGene00003625	nhr-31	911.64	1.25997	0.265617	4.74355	2.1e-06	5.01e-05		WBGene00015369	ugt-51	45.1233	1.74188	0.376854	4.62216	3.8e-06	0.000118987											WBGene00009691	F44E5.4	29.0791	2.75019	0.789083	3.4853	0.000491587	0.00702175	WBGene00001600	glh-3	1571.24	-1.10271	0.284404	-3.87728	0.00010563	0.000601346
WBGene00003635	nhr-45	223.431	1.40079	0.354391	3.95267	7.73e-05	0.000944315		WBGene00015400	cyp-35A2	1695.2	1.12622	0.282162	3.99138	6.57e-05	0.00148085											WBGene00009710	F44G3.10	8.22678	6.35426	1.50557	4.2205	2.44e-05	0.0005999	WBGene00001601	glh-4	3877.72	-1.11263	0.279822	-3.97621	7e-05	0.000438353
WBGene00003640	nhr-50	34.5637	1.63672	0.532872	3.07151	0.00212976	0.00996527		WBGene00015449	ugt-63	763.032	-0.740393	0.127606	-5.8022	6.55e-09	3.1e-07											WBGene00009773	lipl-2	52.3886	3.64804	0.671966	5.4289	5.67e-08	3.21e-06	WBGene00001605	gln-4	38.6596	3.28691	0.836115	3.93117	8.45e-05	0.000507414
WBGene00003645	nhr-55	105.797	1.37341	0.4191	3.27705	0.00104899	0.00613838		WBGene00015453	C04G6.2	19.3722	2.63195	0.652395	4.03429	5.48e-05	0.00127007											WBGene00009796	F46G10.1	654.433	1.95486	0.43321	4.51249	6.41e-06	0.000191688	WBGene00001606	gln-5	3571.54	-1.8209	0.344064	-5.29233	1.21e-07	2.21e-06
WBGene00003689	nhr-99	51.6845	2.16074	0.534638	4.04149	5.31e-05	0.000708282		WBGene00015483	C05D11.5	117.336	1.19586	0.301386	3.96788	7.25e-05	0.00160949											WBGene00009798	F46G10.4	233.649	1.44948	0.385413	3.76085	0.00016934	0.00304138	WBGene00001607	gln-6	8916.04	-1.78022	0.324713	-5.48243	4.2e-08	8.9e-07
WBGene00003697	nhr-107	59.9687	1.94329	0.427199	4.5489	5.39e-06	0.00011232		WBGene00015538	sams-3	2773.49	-0.662994	0.101933	-6.50418	7.81e-11	4.51e-09											WBGene00009818	acbp-3	253.809	1.54803	0.386325	4.00706	6.15e-05	0.00133952	WBGene00001609	glp-1	5367.08	-1.07935	0.32094	-3.36308	0.000770774	0.00283468
WBGene00003704	nhr-114	1179.27	-1.30774	0.424446	-3.08106	0.00206266	0.00975783		WBGene00015540	sams-4	1598.05	-0.600752	0.116615	-5.1516	2.58e-07	9.95e-06											WBGene00009843	F48C5.2	21.6619	2.42865	0.716735	3.38849	0.000702787	0.00932602	WBGene00001613	glr-2	30.005	2.84306	0.742102	3.8311	0.000127573	0.000696183
WBGene00003705	nhr-115	39.8373	1.72348	0.458521	3.75878	0.000170741	0.00174399		WBGene00015544	C06E8.5	30.3407	3.03549	0.685935	4.42532	9.63e-06	0.000272073											WBGene00009877	F49C12.7	572.209	3.28484	0.317652	10.341	4.6e-25	1.37e-21	WBGene00001623	glt-5	48.9525	1.74813	0.52362	3.33854	0.000842203	0.00303134
WBGene00003730	nhx-2	1280.49	0.964214	0.258597	3.72863	0.000192523	0.00189717		WBGene00015545	C06G1.1	72.5799	2.35155	0.520743	4.51577	6.31e-06	0.000185534											WBGene00009898	dod-23	445.291	-1.64801	0.402191	-4.09758	4.17e-05	0.00096673	WBGene00001632	gly-7	2619.45	-0.966873	0.292953	-3.30043	0.000965362	0.00338624
WBGene00003735	nhx-8	788.655	1.05101	0.312777	3.36024	0.000778751	0.00502396		WBGene00015553	trxr-1	2743.02	-0.366311	0.104992	-3.48896	0.000484912	0.00860857											WBGene00009903	F49E12.10	35.9725	2.02966	0.538212	3.77111	0.000162523	0.0029438	WBGene00001633	gly-8	1125.79	1.35515	0.399938	3.3884	0.000703012	0.00264244
WBGene00003738	nid-1	3147.8	1.02541	0.322604	3.17853	0.00148023	0.00781622		WBGene00015565	C07D8.6	2496.23	0.570942	0.124341	4.59175	4.4e-06	0.000134458											WBGene00009904	F49E12.12	13.3939	3.25855	0.954145	3.41515	0.000637464	0.00858933	WBGene00001644	gly-19	99.9455	1.82854	0.432529	4.22756	2.36e-05	0.000184376
WBGene00003739	nlp-1	67.6003	1.89082	0.566916	3.33528	0.000852151	0.00534943		WBGene00015577	ugt-64	1252.79	-0.564141	0.131868	-4.27806	1.89e-05	0.000494842											WBGene00009914	F49H6.13	14.1551	7.13768	1.46989	4.85592	1.2e-06	4.6e-05	WBGene00001645	gly-20	1734.05	-1.02074	0.279177	-3.65623	0.000255947	0.00119833
WBGene00003741	nlp-3	41.84	1.59099	0.466043	3.41382	0.0006406	0.00440122		WBGene00015623	C09B8.4	71.5128	-2.23104	0.3862	-5.77692	7.61e-09	3.59e-07											WBGene00009957	F53B2.8	597.117	5.19875	0.677992	7.66786	1.75e-14	4.57e-12	WBGene00001647	gna-2	1963.4	-1.69659	0.305709	-5.54968	2.86e-08	6.36e-07
WBGene00003746	nlp-8	77.6536	1.70837	0.403796	4.23078	2.33e-05	0.00036798		WBGene00015646	mlt-10	163.049	2.32702	0.286492	8.12243	4.57e-16	4.13e-14											WBGene00009971	F53C11.1	730.692	3.26964	0.516419	6.33136	2.43e-10	2.38e-08	WBGene00001653	gon-4	2106.15	-1.44834	0.339329	-4.26825	1.97e-05	0.000160497
WBGene00003748	nlp-10	267.986	1.31983	0.420613	3.13787	0.00170177	0.00864035		WBGene00015692	ugt-25	123.68	0.97724	0.253038	3.86204	0.000112446	0.00235446											WBGene00009982	F53F1.4	1809.97	3.16569	0.576796	5.48841	4.06e-08	2.42e-06	WBGene00001660	gop-1	755.999	-0.796264	0.264176	-3.01415	0.00257704	0.00752024
WBGene00003750	nlp-12	176.656	2.08564	0.439401	4.74655	2.07e-06	4.95e-05		WBGene00015695	ugt-26	329.452	-1.18282	0.336646	-3.51353	0.000442187	0.00796923											WBGene00009983	cut-2	1215.66	5.52671	0.685432	8.06311	7.44e-16	2.91e-13	WBGene00001678	gpa-16	1530.2	-1.09342	0.28412	-3.84845	0.000118869	0.00066111
WBGene00003755	nlp-17	124.941	2.10073	0.440048	4.77387	1.81e-06	4.49e-05		WBGene00015710	C12D5.9	54.435	1.80486	0.40211	4.48847	7.17e-06	0.000209072											WBGene00009984	F53F1.6	41.4355	1.79996	0.527432	3.41269	0.000643255	0.00863609	WBGene00001680	gpb-2	160.36	1.15598	0.35978	3.21301	0.00131352	0.00434931
WBGene00003758	nlp-20	349.88	1.61435	0.360975	4.47219	7.74e-06	0.000150605		WBGene00015769	C14C11.7	281.993	-0.749549	0.176776	-4.24011	2.23e-05	0.00058052											WBGene00010047	F54D1.6	811.652	1.68656	0.377129	4.47209	7.75e-06	0.000223501	WBGene00001683	gpd-1	4346.14	-1.85007	0.313425	-5.90276	3.57e-09	9.74e-08
WBGene00003762	nlp-24	2110.67	1.77479	0.427263	4.15385	3.27e-05	0.000480588		WBGene00015781	C14F11.6	22.0158	3.17591	0.650016	4.88589	1.03e-06	3.66e-05											WBGene00010050	F54D5.4	2439.25	2.04475	0.378993	5.39523	6.84e-08	3.76e-06	WBGene00001686	gpd-4	2706.84	-1.80336	0.321482	-5.60951	2.03e-08	4.65e-07
WBGene00003763	nlp-25	25.3219	5.12047	1.03027	4.97001	6.69e-07	1.92e-05		WBGene00015791	C15C7.5	475.465	1.10103	0.216999	5.07392	3.9e-07	1.46e-05											WBGene00010062	lipl-1	38.7203	3.46023	0.753956	4.58944	4.44e-06	0.000140492	WBGene00001688	gpr-1	426.467	-1.01197	0.29897	-3.38487	0.000712131	0.00266884
WBGene00003768	nlp-30	48.6083	4.89074	0.960233	5.09329	3.52e-07	1.1e-05		WBGene00015795	C15F1.2	33.6349	2.25864	0.471972	4.78554	1.71e-06	5.81e-05											WBGene00010063	dhrs-4	313.249	1.88706	0.355229	5.31222	1.08e-07	5.64e-06	WBGene00001690	grd-1	194.295	4.74981	0.660853	7.18739	6.6e-13	3.51e-11
WBGene00003771	nlp-33	614.664	2.99145	0.60936	4.90917	9.15e-07	2.52e-05		WBGene00015802	kynu-1	1983.16	0.899422	0.216756	4.14947	3.33e-05	0.000824504											WBGene00010086	F55B11.4	525.927	1.78562	0.395746	4.51204	6.42e-06	0.000191688	WBGene00001691	grd-2	143.622	7.21159	0.889447	8.10795	5.15e-16	4.37e-14
WBGene00003773	nlt-1	616.687	0.964379	0.307639	3.13478	0.00171984	0.00870277		WBGene00015828	math-14	60.4477	1.81219	0.385781	4.69745	2.63e-06	8.59e-05											WBGene00010092	F55C5.2	48.4158	2.86654	0.77496	3.69896	0.000216485	0.0037177	WBGene00001692	grd-3	1418.42	-1.86377	0.292785	-6.36566	1.94e-10	6.96e-09
WBGene00003776	nmy-1	13072.9	1.33274	0.377588	3.52961	0.00041617	0.00324749		WBGene00015841	skpo-2	21.3999	2.33712	0.673178	3.47177	0.000517036	0.00908659											WBGene00010125	dod-22	168.962	4.41568	0.575121	7.67782	1.62e-14	4.3e-12	WBGene00001695	grd-6	389.491	5.89037	0.491255	11.9905	3.99e-33	1.61e-30
WBGene00003778	nnt-1	108.382	3.59288	0.647036	5.55282	2.81e-08	1.17e-06		WBGene00015853	C16C8.16	695.447	-0.506702	0.142736	-3.54991	0.000385362	0.00706314											WBGene00010128	F55G11.8	229.841	3.2616	0.517426	6.30352	2.91e-10	2.78e-08	WBGene00001700	grd-11	25.1559	3.90091	1.06387	3.66673	0.000245674	0.00116606
WBGene00003779	nob-1	83.6947	2.18354	0.500311	4.36436	1.27e-05	0.000225657		WBGene00015894	acdh-2	204.573	-4.3429	0.324166	-13.3971	6.28e-41	1.77e-38											WBGene00010150	F56D5.6	569.887	2.22793	0.405796	5.49027	4.01e-08	2.41e-06	WBGene00001703	grd-14	834.515	4.33816	0.369939	11.7267	9.3e-32	3.08e-29
WBGene00003784	nos-2	1232.31	-2.00114	0.595331	-3.36139	0.000775499	0.00500886		WBGene00015913	C17F4.7	6296.89	-2.13681	0.206635	-10.341	4.6e-25	6.84e-23											WBGene00010214	slc-9B.2	90.142	2.23014	0.56899	3.91948	8.87e-05	0.00179441	WBGene00001704	grd-15	13.9055	7.04904	1.4438	4.88228	1.05e-06	1.42e-05
WBGene00003786	npa-1	16250.5	1.36682	0.30842	4.4317	9.35e-06	0.000176463		WBGene00016027	C23H5.8	525.992	-1.42023	0.23098	-6.14868	7.81e-10	4.06e-08											WBGene00010237	scvp-1	12.1014	6.91666	1.5125	4.573	4.81e-06	0.000150388	WBGene00001707	grh-1	128.706	1.90169	0.47101	4.03747	5.4e-05	0.000357169
WBGene00003787	npp-1	2080.39	-1.21194	0.379608	-3.19262	0.00140988	0.00757075		WBGene00016052	dod-3	17.6197	2.35041	0.669939	3.5084	0.000450819	0.00807977											WBGene00010238	F58B4.5	329.957	1.41569	0.383089	3.69546	0.00021949	0.003752	WBGene00001711	grl-2	10.4156	5.63233	1.57085	3.58552	0.000336403	0.00148272
WBGene00003788	npp-2	3003.3	-1.05219	0.318944	-3.29897	0.000970408	0.00581892		WBGene00016106	C25F6.7	29.6705	2.54656	0.606927	4.19582	2.72e-05	0.000689808											WBGene00010267	lips-9	33.4804	5.16539	0.959879	5.38129	7.4e-08	4.02e-06	WBGene00001713	grl-4	451.333	1.30076	0.300055	4.33507	1.46e-05	0.000125118
WBGene00003795	npp-9	17444.1	-1.03168	0.291344	-3.54112	0.000398429	0.0031508		WBGene00016133	C26B9.3	60.8254	1.75495	0.419842	4.18002	2.91e-05	0.0007338											WBGene00010290	F58H1.7	108.323	1.94761	0.457074	4.26105	2.03e-05	0.000510875	WBGene00001714	grl-5	319.771	6.34728	0.644547	9.84767	7.02e-23	1.2e-20
WBGene00003802	npp-16	1878.07	-1.24873	0.328346	-3.80308	0.000142907	0.00151992		WBGene00016204	gsto-1	473.706	3.40134	0.27283	12.4669	1.13e-35	2.76e-33											WBGene00010319	F59B10.3	12.4867	3.6985	1.03599	3.57001	0.00035697	0.00554215	WBGene00001716	grl-7	407.269	7.88191	1.05572	7.4659	8.27e-14	5.15e-12
WBGene00003804	npp-18	1604.06	-1.20855	0.339744	-3.55723	0.000374786	0.00302272		WBGene00016340	gba-2	33.7989	2.79226	0.478552	5.83481	5.39e-09	2.59e-07											WBGene00010328	F59C6.11	69.5532	3.58263	0.657609	5.44796	5.1e-08	2.96e-06	WBGene00001719	grl-10	60.6706	2.38488	0.545628	4.37088	1.24e-05	0.000110495
WBGene00003805	npp-19	1967.6	-1.09519	0.342917	-3.19373	0.00140445	0.00755391		WBGene00016360	C33G8.2	497.033	0.92376	0.255501	3.61549	0.000299784	0.00564482											WBGene00010336	acox-1.6	343.404	1.83586	0.459511	3.99524	6.46e-05	0.00139458	WBGene00001724	grl-15	134.749	5.2493	0.65236	8.04662	8.51e-16	7.11e-14
WBGene00003813	nrf-6	3769.72	1.20376	0.322169	3.73644	0.000186647	0.00185925		WBGene00016361	drd-10	145.147	2.21381	0.308546	7.17496	7.23e-13	5.17e-11											WBGene00010345	F59F5.7	24.7253	3.84102	0.801894	4.78994	1.67e-06	6.1e-05	WBGene00001725	grl-16	3347.36	6.2039	0.481738	12.8782	5.97e-38	7.06e-35
WBGene00003830	num-1	2082.58	-1.11599	0.33268	-3.35456	0.000794913	0.00508054		WBGene00016362	C33G8.4	119.421	1.21755	0.283919	4.28835	1.8e-05	0.000476323											WBGene00010355	clec-229	26.9355	8.06096	1.46193	5.51392	3.51e-08	2.13e-06	WBGene00001730	grl-21	285.448	4.90643	0.986472	4.97372	6.57e-07	9.44e-06
WBGene00003837	oat-1	209.76	1.60605	0.365405	4.39525	1.11e-05	0.000200636		WBGene00016422	noah-1	287.604	2.88702	0.191139	15.1043	1.52e-51	5.61e-49											WBGene00010421	slc-36.4	123.713	2.07246	0.527377	3.92974	8.5e-05	0.00173482	WBGene00001743	grp-1	1520.13	-1.04575	0.289362	-3.614	0.00030151	0.00136045
WBGene00003843	44106	240.618	1.72822	0.40346	4.2835	1.84e-05	0.000304407		WBGene00016425	C34H4.2	198.513	1.59203	0.241231	6.59958	4.12e-11	2.49e-09											WBGene00010464	K01D12.5	11.5741	4.99373	1.43777	3.47326	0.000514176	0.00725647	WBGene00001754	gst-6	341.802	2.50953	0.407908	6.1522	7.64e-10	2.42e-08
WBGene00003844	odc-1	1125.24	2.27943	0.555074	4.10653	4.02e-05	0.000565017		WBGene00016474	C36C5.5	159.44	0.884551	0.225257	3.92684	8.61e-05	0.00187495											WBGene00010470	cdr-4	260.703	1.33539	0.330179	4.04445	5.24e-05	0.00116895	WBGene00001758	gst-10	847.167	1.81589	0.355695	5.10517	3.3e-07	5.21e-06
WBGene00003846	odd-2	58.9202	1.85275	0.451871	4.10019	4.13e-05	0.000577105		WBGene00016594	C42D4.1	1864.63	0.67817	0.124427	5.45036	5.03e-08	2.1e-06											WBGene00010475	K01F9.2	74.8123	3.45303	0.635892	5.43021	5.63e-08	3.2e-06	WBGene00001761	gst-13	950.046	2.67697	0.397018	6.74268	1.55e-11	6.61e-10
WBGene00003847	blmp-1	310.598	1.69403	0.405907	4.17345	3e-05	0.0004487		WBGene00016596	C42D4.3	87.6143	2.92722	0.422941	6.92112	4.48e-12	2.93e-10											WBGene00010516	K02E11.7	107.396	2.31485	0.542307	4.26852	1.97e-05	0.000497415	WBGene00001770	gst-22	192.894	2.95549	0.439845	6.71939	1.82e-11	7.66e-10
WBGene00003868	ooc-3	1291.21	-1.26489	0.386047	-3.27651	0.001051	0.0061392		WBGene00016644	abhd-3.2	1062.02	1.42098	0.270234	5.25835	1.45e-07	5.75e-06											WBGene00010524	K03B8.6	172.909	1.60601	0.466107	3.44558	0.000569827	0.00789224	WBGene00001774	gst-26	984.104	1.17478	0.312186	3.76307	0.000167839	0.000861676
WBGene00003878	pept-3	308.418	1.46373	0.40914	3.57757	0.000346807	0.00285903		WBGene00016786	cyp-35A4	89.6329	2.23396	0.346159	6.45356	1.09e-10	6.17e-09											WBGene00010545	cbp-2	157.532	1.36977	0.356585	3.84136	0.000122354	0.00233257	WBGene00001775	gst-27	1521.55	1.03128	0.278118	3.70807	0.000208849	0.00102449
WBGene00003879	ora-1	43.5539	6.44283	2.02084	3.1882	0.00143161	0.00764547		WBGene00016860	cyp-33C9	175.969	1.38143	0.208876	6.61362	3.75e-11	2.28e-09											WBGene00010573	K04H4.2	66.8176	3.45657	0.760099	4.54752	5.43e-06	0.000165953	WBGene00001776	gst-28	350.227	1.89178	0.389007	4.86309	1.16e-06	1.55e-05
WBGene00003887	osm-7	496.165	2.31601	0.57937	3.99746	6.4e-05	0.000817481		WBGene00016872	dop-4	46.3575	-1.87942	0.426401	-4.40763	1.05e-05	0.000293351											WBGene00010594	swt-5	18.8128	3.42814	0.999143	3.43108	0.000601187	0.00822709	WBGene00001783	gst-35	22.2462	2.71813	0.909332	2.98915	0.00279751	0.00801935
WBGene00003888	osm-8	17.245	4.48235	0.991555	4.52052	6.17e-06	0.000125783		WBGene00016892	pgph-3	261.688	1.3034	0.242758	5.36912	7.91e-08	3.26e-06											WBGene00010605	K06G5.1	6652.42	1.58208	0.356431	4.43866	9.05e-06	0.000257204	WBGene00001786	gst-38	380.428	4.7028	0.419426	11.2125	3.54e-29	9.45e-27
WBGene00003890	osm-10	18.2589	2.83892	0.818233	3.46957	0.00052129	0.00379153		WBGene00016995	acly-1	4357.37	0.512141	0.112788	4.54076	5.61e-06	0.000166359											WBGene00010658	K08D8.4	175.368	3.44743	0.595258	5.79149	6.98e-09	4.95e-07	WBGene00001787	gst-39	224.729	1.60968	0.375899	4.2822	1.85e-05	0.000152255
WBGene00003903	pab-2	1304.76	0.871066	0.27082	3.2164	0.00129809	0.00717366		WBGene00017071	aagr-1	1175.03	2.0093	0.213342	9.41823	4.59e-21	5.94e-19											WBGene00010659	K08D8.5	236.865	2.31755	0.450673	5.14241	2.71e-07	1.27e-05	WBGene00001790	gst-42	309.855	1.2995	0.310644	4.18325	2.87e-05	0.000215056
WBGene00003918	par-3	5537.33	-1.23016	0.382316	-3.21764	0.0012925	0.00716197		WBGene00017073	D2096.6	23.8438	3.9083	0.813997	4.80137	1.58e-06	5.41e-05											WBGene00010660	K08D8.6	948.366	2.09201	0.524418	3.9892	6.63e-05	0.0014244	WBGene00001793	gsy-1	4249.69	-1.21651	0.278049	-4.37518	1.21e-05	0.000108915
WBGene00003928	pas-7	3248.7	-0.794818	0.257454	-3.08723	0.00202034	0.00964617		WBGene00017103	klo-2	111.675	1.0977	0.279161	3.93215	8.42e-05	0.00183713											WBGene00010661	tyr-2	686.812	2.85674	0.535975	5.32998	9.82e-08	5.2e-06	WBGene00001795	gtl-1	1456.41	1.00466	0.258308	3.88937	0.000100505	0.000577414
WBGene00003929	pat-2	1446.2	1.29583	0.391995	3.30573	0.000947304	0.00572618		WBGene00017158	hpo-10	927.12	-0.645817	0.153592	-4.20476	2.61e-05	0.000669031											WBGene00010679	K08F4.5	194.337	2.242	0.650194	3.44821	0.000564321	0.00783744	WBGene00001803	lite-1	34.7613	1.69846	0.572629	2.96608	0.00301622	0.00854415
WBGene00003933	pat-9	103.155	2.95359	0.635113	4.6505	3.31e-06	7.41e-05		WBGene00017218	dct-5	10.96	4.37002	1.08954	4.01087	6.05e-05	0.00138303											WBGene00010714	mam-3	31.1245	4.00565	0.78404	5.10898	3.24e-07	1.47e-05	WBGene00001812	haf-2	1894.59	-0.951408	0.294402	-3.23166	0.00123072	0.00412467
WBGene00003941	pbo-1	523.091	1.28598	0.358481	3.58729	0.000334135	0.00278801		WBGene00017301	hach-1	3637.69	-1.64175	0.138077	-11.8901	1.33e-32	2.78e-30											WBGene00010724	K09E9.1	188.93	1.21652	0.348489	3.49086	0.000481475	0.00691958	WBGene00001814	haf-4	1350.83	1.42269	0.322075	4.41725	1e-05	9.29e-05
WBGene00003943	pbo-4	747.157	3.00082	0.395839	7.58091	3.43e-14	5.21e-12		WBGene00017307	F09F9.2	17.5116	4.01156	0.812205	4.93911	7.85e-07	2.84e-05											WBGene00010740	K10D3.6	44.6641	2.0659	0.524079	3.94196	8.08e-05	0.00166663	WBGene00001817	haf-7	380.784	1.7016	0.329553	5.16336	2.43e-07	4.03e-06
WBGene00003955	pcn-1	5101.57	-1.28793	0.384734	-3.34758	0.000815203	0.00517613		WBGene00017431	cest-33	654.338	0.781174	0.202878	3.85046	0.000117896	0.00245663											WBGene00010744	K10D6.4	71.6611	1.98531	0.579173	3.42783	0.000608423	0.00829188	WBGene00001819	haf-9	1901.93	1.60119	0.329604	4.85791	1.19e-06	1.58e-05
WBGene00003956	pcp-1	2128	1.22333	0.287768	4.25109	2.13e-05	0.000343709		WBGene00017438	F13H8.5	60.9033	2.67514	0.401991	6.65472	2.84e-11	1.73e-09											WBGene00010749	K10D11.5	355.163	2.22594	0.436382	5.10089	3.38e-07	1.52e-05	WBGene00001827	hcf-1	5987.58	-1.17192	0.282628	-4.1465	3.38e-05	0.000245316
WBGene00003957	pcp-2	2324.04	3.25573	0.36052	9.03066	1.71e-19	6.12e-17		WBGene00017483	lgc-22	156.21	0.861082	0.231246	3.72367	0.000196351	0.0039029											WBGene00010752	K10G4.3	13.933	4.12709	1.17603	3.50935	0.000449204	0.0065738	WBGene00001829	hcp-1	7830.73	-1.28588	0.315588	-4.07455	4.61e-05	0.000314309
WBGene00003958	pcp-3	5135.94	2.05277	0.439225	4.67362	2.96e-06	6.69e-05		WBGene00017485	F15E6.4	20.5404	-6.86739	1.3193	-5.20531	1.94e-07	7.55e-06											WBGene00010759	cysl-2	446.596	-1.36603	0.284486	-4.80175	1.57e-06	5.8e-05	WBGene00001831	hcp-3	1311.17	-1.47773	0.305681	-4.83423	1.34e-06	1.75e-05
WBGene00003959	pcp-4	1829.39	3.35563	0.446999	7.50703	6.05e-14	8.6e-12		WBGene00017498	pud-4	66.0096	3.83792	0.455753	8.42104	3.73e-17	3.58e-15											WBGene00010765	K10H10.10	8.45998	5.40151	1.60158	3.37261	0.000744589	0.00968571	WBGene00001832	hcp-4	4075.18	-1.03019	0.308917	-3.33484	0.000853474	0.00306658
WBGene00003965	pdk-1	202.357	-1.31318	0.358659	-3.66136	0.000250879	0.00230686		WBGene00017501	pud-3	1067.92	4.06128	0.988556	4.1083	3.99e-05	0.00096046											WBGene00010774	K11E4.2	55.638	2.16226	0.581626	3.71761	0.000201114	0.00351453	WBGene00001833	hcp-6	2878.23	-1.12534	0.31057	-3.62347	0.000290679	0.00132277
WBGene00003975	pen-2	264.475	-1.82617	0.402206	-4.54038	5.62e-06	0.000115934		WBGene00017565	ddo-2	226.92	-0.856001	0.244726	-3.4978	0.00046911	0.0083935											WBGene00010808	sepa-1	57.8016	-3.85022	0.89809	-4.28712	1.81e-05	0.000466258	WBGene00001834	hda-1	3675.46	-1.1711	0.290751	-4.02786	5.63e-05	0.000368702
WBGene00003976	pes-1	21.7135	-2.55212	0.824482	-3.09542	0.00196532	0.00950173		WBGene00017592	F19C7.2	202.179	1.13491	0.21844	5.1955	2.04e-07	7.91e-06											WBGene00010811	hmit-1.3	372.585	1.44243	0.40131	3.59431	0.000325254	0.00515181	WBGene00001835	hda-2	698.324	-0.996987	0.291234	-3.42332	0.00061861	0.00238724
WBGene00003978	pes-4	327.915	1.35078	0.300228	4.49917	6.82e-06	0.000135185		WBGene00017594	F19C7.4	34.2005	1.61364	0.467837	3.44916	0.000562333	0.00976724											WBGene00010822	M01G12.9	304.244	2.4757	0.62663	3.95082	7.79e-05	0.00161733	WBGene00001836	hda-3	1276.09	-1.13539	0.299511	-3.7908	0.00015016	0.000793279
WBGene00003979	pes-5	160.585	-2.56439	0.440399	-5.82288	5.78e-09	2.94e-07		WBGene00017613	F20A1.1	157.526	1.10034	0.255709	4.30308	1.68e-05	0.000453134											WBGene00010830	M02G9.1	16.9878	4.17145	1.08239	3.85392	0.000116242	0.00223608	WBGene00001838	hda-10	686.686	-1.41907	0.299452	-4.73889	2.15e-06	2.59e-05
WBGene00003980	pes-7	1037.35	1.35567	0.365192	3.7122	0.000205463	0.00198949		WBGene00017621	txt-17	161.319	1.22105	0.338422	3.60808	0.000308467	0.00579327											WBGene00010831	M02G9.2	9.67803	6.57933	1.63382	4.02695	5.65e-05	0.00124087	WBGene00001840	hel-1	9551.69	-0.812255	0.258038	-3.14781	0.001645	0.00523023
WBGene00003994	pgl-3	4068.75	-1.1938	0.383149	-3.11576	0.00183473	0.00907519		WBGene00017648	ddo-3	1116.84	-0.65277	0.148246	-4.40329	1.07e-05	0.000297981											WBGene00010850	M04C3.1	770.023	2.12714	0.484113	4.39389	1.11e-05	0.00030642	WBGene00001843	hgo-1	945.267	0.877158	0.253303	3.46288	0.000534421	0.00212102
WBGene00003995	pgp-1	299.375	1.68866	0.440921	3.82984	0.000128225	0.00139525		WBGene00017658	F21C10.9	241.648	-1.49053	0.295891	-5.03744	4.72e-07	1.75e-05											WBGene00010851	M04C3.2	100.831	2.04986	0.576733	3.55426	0.00037905	0.00577654	WBGene00001855	hil-4	5280.28	-1.31916	0.297394	-4.43572	9.18e-06	8.66e-05
WBGene00003996	pgp-2	1533.52	1.24584	0.343861	3.62309	0.000291104	0.00254886		WBGene00017678	asp-12	220.075	-2.4731	0.348288	-7.10074	1.24e-12	8.59e-11											WBGene00010870	let-522	148.249	1.50902	0.403143	3.74314	0.000181738	0.00322131	WBGene00001860	him-1	5319.08	-0.973706	0.290565	-3.35107	0.000804985	0.00292968
WBGene00003997	pgp-3	475.609	1.14921	0.290244	3.95944	7.51e-05	0.000923676		WBGene00017716	sups-1	40.5065	2.84657	0.445587	6.38835	1.68e-10	9.31e-09											WBGene00010873	trpa-2	42.4044	1.98149	0.485043	4.08518	4.4e-05	0.00100887	WBGene00001862	him-3	1738.27	-0.858205	0.253496	-3.38547	0.000710563	0.00266477
WBGene00003999	pgp-5	1686.6	4.29645	0.645222	6.65887	2.76e-11	2.25e-09		WBGene00017734	F23C8.5	3243.6	-0.383082	0.104422	-3.66861	0.000243873	0.004696											WBGene00010924	M153.1	381.112	2.8122	0.567855	4.95232	7.33e-07	3.07e-05	WBGene00001865	him-6	1884.46	-1.08978	0.294188	-3.70438	0.000211912	0.00103583
WBGene00004000	pgp-6	2356.1	3.33427	0.720518	4.62759	3.7e-06	8.1e-05		WBGene00017782	F25E5.1	1190.56	1.056	0.154589	6.83105	8.43e-12	5.37e-10											WBGene00010935	M163.1	233.04	1.42207	0.355999	3.99458	6.48e-05	0.00139507	WBGene00001867	him-8	714.539	-0.993041	0.288886	-3.43748	0.00058715	0.00228696
WBGene00004003	pgp-9	937.278	2.19596	0.322836	6.80208	1.03e-11	9.45e-10		WBGene00017814	F26A10.2	33.0768	1.5253	0.431303	3.5365	0.000405464	0.00738973											WBGene00010948	M195.2	22.8005	5.30456	1.19444	4.44104	8.95e-06	0.00025535	WBGene00001869	him-10	1482.81	-1.0756	0.284947	-3.77472	0.000160187	0.000835293
WBGene00004004	pgp-10	131.382	1.64076	0.449373	3.65122	0.000260997	0.00237474		WBGene00017841	F26G1.5	67.3621	1.53486	0.373792	4.10617	4.02e-05	0.000965736											WBGene00010977	R02D5.3	55.447	1.81851	0.537404	3.38388	0.000714698	0.00941694	WBGene00001872	him-14	591.778	-0.994304	0.318866	-3.11825	0.00181927	0.00567206
WBGene00004006	pgp-12	115.573	2.12423	0.417856	5.08363	3.7e-07	1.16e-05		WBGene00017864	pcca-1	3361.01	0.582924	0.105289	5.53643	3.09e-08	1.33e-06											WBGene00010987	R03C1.1	24.6791	6.03365	1.26273	4.77825	1.77e-06	6.39e-05	WBGene00001874	him-17	3290.08	-1.06219	0.280665	-3.78455	0.000153985	0.000808066
WBGene00004007	pgp-13	103.077	1.51535	0.336839	4.49874	6.84e-06	0.000135185		WBGene00017874	acdh-9	1598.62	-0.487342	0.124319	-3.9201	8.85e-05	0.00191533											WBGene00010998	R03G8.3	76.8574	2.36569	0.602013	3.92963	8.51e-05	0.00173482	WBGene00001910	C50F4.6	125.868	-2.28923	0.393357	-5.81973	5.89e-09	1.52e-07
WBGene00004008	pgp-14	187.209	4.12026	0.649	6.34863	2.17e-10	1.5e-08		WBGene00017881	asp-13	3213.98	-1.07315	0.121191	-8.85498	8.37e-19	9.18e-17											WBGene00011042	R05H10.1	22.14	3.12302	0.796839	3.91926	8.88e-05	0.00179441	WBGene00001941	his-67	74.6135	-2.00949	0.482648	-4.16348	3.13e-05	0.000231216
WBGene00004013	pha-4	77.4941	1.92011	0.461149	4.16376	3.13e-05	0.000461906		WBGene00017892	F28B4.3	6682.09	0.689907	0.183572	3.75823	0.000171121	0.00344907											WBGene00011076	scav-5	177.518	1.71401	0.387042	4.42849	9.49e-06	0.000267087	WBGene00001942	his-68	455.897	-1.32961	0.29959	-4.4381	9.08e-06	8.6e-05
WBGene00004016	phf-5	1315.34	-0.786208	0.246453	-3.19009	0.0014223	0.00761022		WBGene00017905	F28F5.6	46.331	1.62	0.382733	4.23272	2.31e-05	0.000597527											WBGene00011090	R07B7.6	99.994	1.77643	0.498366	3.56451	0.000364533	0.00562439	WBGene00001944	his-70	147.998	2.5649	0.580634	4.41741	9.99e-06	9.29e-05
WBGene00004024	php-3	157.014	2.33746	0.364506	6.41269	1.43e-10	1.02e-08		WBGene00017937	F30H5.3	82.0433	4.11797	0.433763	9.49358	2.23e-21	2.95e-19											WBGene00011103	R07E3.2	12.63	3.38825	0.991643	3.4168	0.000633617	0.00856073	WBGene00001945	his-71	547.889	1.63546	0.310996	5.25879	1.45e-07	2.6e-06
WBGene00004025	phy-2	498.192	1.09775	0.355461	3.08825	0.00201338	0.00962477		WBGene00017948	mth-1	163.246	1.06919	0.216273	4.94372	7.66e-07	2.78e-05											WBGene00011190	swt-6	66.7581	4.10693	0.607217	6.76353	1.35e-11	1.71e-09	WBGene00001949	hlh-2	212.152	-1.72256	0.519727	-3.31436	0.000918546	0.00325584
WBGene00004027	pie-1	1172.09	-1.74126	0.475634	-3.66093	0.000251297	0.00230941		WBGene00017991	clec-180	71.1786	2.41337	0.33906	7.11782	1.1e-12	7.67e-11											WBGene00011191	R10D12.10	70.7101	1.97283	0.554696	3.5566	0.000375692	0.0057371	WBGene00001955	hlh-11	448.161	0.831606	0.281856	2.95047	0.00317295	0.00889742
WBGene00004028	pif-1	526.553	-1.33957	0.406865	-3.29242	0.000993275	0.00591305		WBGene00017998	F33D4.6	90.595	4.40995	0.397602	11.0914	1.38e-28	2.45e-26											WBGene00011227	nlp-67	47.1359	3.54208	0.830387	4.26558	1.99e-05	0.000502302	WBGene00001973	hmg-3	3962.09	-1.02401	0.285108	-3.59166	0.000328582	0.00145451
WBGene00004033	pkc-2	1529.29	1.24552	0.280953	4.43321	9.28e-06	0.000175427		WBGene00018031	F35B3.4	40.425	3.63213	0.559163	6.49565	8.27e-11	4.73e-09											WBGene00011235	suro-1	381.051	4.24055	0.710619	5.9674	2.41e-09	1.92e-07	WBGene00001974	hmg-4	2606.38	-1.34081	0.344508	-3.89195	9.94e-05	0.000573295
WBGene00004037	plc-2	311.139	1.70468	0.377226	4.51898	6.21e-06	0.000126233		WBGene00018052	F35F10.1	57.6912	1.65872	0.348733	4.75641	1.97e-06	6.53e-05											WBGene00011262	pho-8	117.562	2.64026	0.538633	4.90178	9.5e-07	3.78e-05	WBGene00001976	hmg-11	186.959	1.19143	0.373526	3.18967	0.00142434	0.00464468
WBGene00004048	plx-2	92.2883	2.30971	0.493676	4.67859	2.89e-06	6.55e-05		WBGene00018055	F35F10.5	86.037	1.70312	0.38453	4.4291	9.46e-06	0.000267939											WBGene00011266	R13H4.8	6.17929	5.93531	1.64	3.61909	0.000295637	0.00475028	WBGene00001977	hmg-12	5780.23	-1.42645	0.296768	-4.80661	1.54e-06	1.95e-05
WBGene00004052	parg-2	207.518	5.16463	0.71522	7.22103	5.16e-13	6.26e-11		WBGene00018073	F35H10.10	599.674	0.811574	0.196464	4.1309	3.61e-05	0.000883899											WBGene00011278	R74.2	41.1108	2.47728	0.579119	4.27766	1.89e-05	0.000482333	WBGene00001978	hmp-1	2598.82	-0.885194	0.297808	-2.97237	0.0029551	0.00839978
WBGene00004057	pmk-3	183.389	1.03889	0.328586	3.16169	0.00156857	0.00815168		WBGene00018138	folt-2	3048.39	-1.6715	0.123541	-13.5299	1.04e-41	2.99e-39											WBGene00011284	ttr-27	32.0417	2.77496	0.740996	3.7449	0.000180467	0.00320259	WBGene00001979	hmp-2	2415.18	-1.5202	0.332819	-4.56766	4.93e-06	5.23e-05
WBGene00004058	pmp-1	825.338	1.27468	0.347684	3.66621	0.000246174	0.00227501		WBGene00018174	F38B6.4	633.947	0.632434	0.153129	4.13008	3.63e-05	0.000885383											WBGene00011330	T01D3.6	2909.99	1.22628	0.31627	3.87732	0.000105614	0.00206635	WBGene00001980	hmr-1	4899.59	-1.2535	0.35086	-3.57265	0.000353386	0.00154278
WBGene00004059	pmp-2	697.621	1.14051	0.26061	4.37631	1.21e-05	0.000214806		WBGene00018258	F41B4.2	36.8541	1.8818	0.497883	3.7796	0.000157081	0.00318594											WBGene00011362	cest-1.1	34.5867	3.69933	0.858487	4.30913	1.64e-05	0.000430388	WBGene00001981	hnd-1	8.32641	-4.90138	1.54645	-3.16944	0.00152733	0.0049099
WBGene00004061	pmp-4	342.526	1.45962	0.455751	3.20268	0.00136157	0.00742003		WBGene00018268	F41C3.2	164.273	1.39629	0.402929	3.46533	0.000529573	0.00926037											WBGene00011400	T03F6.4	40.0486	2.82094	0.795587	3.54573	0.000391523	0.00590019	WBGene00001984	hog-1	75.4458	4.26014	0.671419	6.34498	2.22e-10	7.85e-09
WBGene00004078	pos-1	10470.9	-1.79683	0.545218	-3.29562	0.000982033	0.00586746		WBGene00018292	F41E6.11	22.1965	4.17313	0.834314	5.00187	5.68e-07	2.09e-05											WBGene00011404	T03F7.7	271.405	1.83024	0.480153	3.81179	0.000137963	0.0025741	WBGene00001985	hop-1	608.733	-1.13273	0.300736	-3.76652	0.000165539	0.000853006
WBGene00004083	pph-1	158.907	1.04581	0.334114	3.13011	0.00174743	0.00879366		WBGene00018297	F41F3.3	684.671	3.24828	0.263477	12.3285	6.36e-35	1.47e-32											WBGene00011445	T04F8.7	116.218	2.89814	0.532033	5.4473	5.11e-08	2.96e-06	WBGene00001990	hot-5	9.12919	4.61058	1.43686	3.20878	0.001333	0.00440148
WBGene00004084	pph-2	50.0333	2.27765	0.696546	3.26992	0.00107578	0.00625135		WBGene00018342	F42A10.6	620.507	0.910988	0.153223	5.94551	2.76e-09	1.38e-07											WBGene00011460	ttr-14	2316.52	2.3153	0.523452	4.42313	9.73e-06	0.000272773	WBGene00001996	hpl-2	1776.12	-1.11957	0.26566	-4.2143	2.51e-05	0.000193194
WBGene00004096	pqm-1	215.464	1.32522	0.342293	3.87159	0.000108127	0.00122169		WBGene00018343	F42A10.7	830.369	0.919665	0.139596	6.58806	4.46e-11	2.67e-09											WBGene00011462	vap-2	330.518	2.62121	0.660613	3.96785	7.25e-05	0.00152733	WBGene00001997	hpr-9	464.955	-1.17235	0.315286	-3.71837	0.00020051	0.000990338
WBGene00004099	abu-15	117.114	7.1709	2.27079	3.15789	0.00158918	0.00821018		WBGene00018393	msra-1	1442.3	-2.60728	0.145594	-17.9079	1.02e-71	1.1e-68											WBGene00011487	T05E12.6	3347.28	1.39666	0.35575	3.92597	8.64e-05	0.001757	WBGene00001998	hpr-17	986.646	-1.58819	0.319483	-4.97114	6.66e-07	9.55e-06
WBGene00004115	pqn-26	59.15	4.31847	0.999692	4.3198	1.56e-05	0.000265767		WBGene00018418	F44E2.4	132.524	2.77944	0.306651	9.06386	1.26e-19	1.44e-17											WBGene00011494	T05F1.9	23.9511	5.00639	0.996379	5.02458	5.05e-07	2.19e-05	WBGene00001999	hrpa-1	10225.5	-0.966924	0.293753	-3.29163	0.000996101	0.00346891
WBGene00004116	pqn-27	2211.71	-0.96746	0.283497	-3.41259	0.000643479	0.00441181		WBGene00018424	pgph-2	425.306	0.803532	0.168751	4.76165	1.92e-06	6.4e-05											WBGene00011495	T05F1.11	43.5452	1.85142	0.504032	3.67323	0.000239507	0.00402485	WBGene00002003	hse-5	1288.72	-1.2373	0.300035	-4.12386	3.73e-05	0.000265607
WBGene00004120	pqn-32	418.811	5.16811	0.65559	7.88315	3.19e-15	5.66e-13		WBGene00018448	F45D11.1	35.6335	4.18061	0.596199	7.01211	2.35e-12	1.57e-10											WBGene00011517	cgt-1	45.2666	3.01451	0.744167	4.05085	5.1e-05	0.00114256	WBGene00002004	hsf-1	1721.71	-1.20584	0.314267	-3.83701	0.000124544	0.000683483
WBGene00004122	pqn-35	154.548	3.59634	0.76335	4.71125	2.46e-06	5.74e-05		WBGene00018459	F45D11.14	66.6885	3.33813	0.380835	8.76529	1.86e-18	1.99e-16											WBGene00011524	plpr-1	23.7096	3.93	0.867049	4.53262	5.83e-06	0.000176297	WBGene00002007	hsp-3	18030.3	0.905461	0.253791	3.56774	0.00036008	0.00156498
WBGene00004123	pqn-36	84.6932	4.84945	0.815864	5.94394	2.78e-09	1.5e-07		WBGene00018465	F45E1.4	142.656	0.99154	0.263117	3.76843	0.000164278	0.00331631											WBGene00011530	T06D8.10	185.604	4.35436	0.582321	7.47761	7.57e-14	1.53e-11	WBGene00002021	hsp-17	371.834	2.09858	0.343972	6.10102	1.05e-09	3.29e-08
WBGene00004124	pqn-37	123.439	1.58927	0.468483	3.39238	0.000692881	0.00462369		WBGene00018487	F46C8.8	25.8221	1.98844	0.565641	3.51538	0.000439121	0.00793608											WBGene00011535	T06E4.8	40.0501	5.78785	1.00832	5.74012	9.46e-09	6.52e-07	WBGene00002027	hsr-9	9767.82	-1.18153	0.295298	-4.00114	6.3e-05	0.00040085
WBGene00004127	abu-12	311.781	6.00071	0.717391	8.36462	6.03e-17	1.53e-14		WBGene00018572	lin-42	193.029	1.17174	0.243398	4.81408	1.48e-06	5.12e-05											WBGene00011536	T06E4.9	32.7512	6.51074	1.25968	5.16856	2.36e-07	1.12e-05	WBGene00002028	hst-1	1000.23	-1.16838	0.317182	-3.68363	0.000229933	0.00110907
WBGene00004128	pqn-41	1917.87	-1.10316	0.337015	-3.27332	0.00106292	0.00619354		WBGene00018616	F48G7.5	23.3104	3.18292	0.764649	4.16259	3.15e-05	0.000789078											WBGene00011537	T06E4.10	9.92459	6.61625	1.50781	4.38797	1.14e-05	0.000314294	WBGene00002031	hst-6	131.474	-1.41863	0.473432	-2.99647	0.00273126	0.00786896
WBGene00004131	pqn-44	1046.84	1.33452	0.330968	4.03218	5.53e-05	0.000729869		WBGene00018640	F49E10.2	10.2855	6.76952	1.39528	4.85175	1.22e-06	4.3e-05											WBGene00011548	T06G6.6	15.2053	6.25247	1.39356	4.48667	7.23e-06	0.000209968	WBGene00002032	htp-1	1887.55	-1.00046	0.267254	-3.74346	0.000181505	0.000915286
WBGene00004133	abu-13	213.005	6.00031	0.782188	7.67118	1.7e-14	2.76e-12		WBGene00018656	txdc-12.2	455.873	0.853111	0.213777	3.99066	6.59e-05	0.00148281											WBGene00011564	ugt-50	424.293	1.77553	0.389507	4.55839	5.15e-06	0.000158896	WBGene00002033	htp-2	1064.18	-1.14469	0.273026	-4.19261	2.76e-05	0.000207867
WBGene00004154	pqn-72	329.367	3.13906	0.491664	6.38457	1.72e-10	1.2e-08		WBGene00018682	aagr-4	504.151	0.771146	0.151935	5.07551	3.86e-07	1.45e-05											WBGene00011590	bus-19	59.3264	3.08707	0.655828	4.70713	2.51e-06	8.42e-05	WBGene00002034	htp-3	1916.51	-0.988708	0.295605	-3.3447	0.00082373	0.00297846
WBGene00004163	pqn-82	427.074	-1.41261	0.436233	-3.2382	0.00120286	0.00679998		WBGene00018701	pccb-1	3215.69	0.610589	0.103436	5.90304	3.57e-09	1.78e-07											WBGene00011594	T07G12.3	16.0762	4.41432	1.15711	3.81494	0.000136216	0.00254759	WBGene00002037	hum-4	1065.5	1.62942	0.300567	5.42115	5.92e-08	1.2e-06
WBGene00004169	pqn-89	236.944	2.0319	0.443487	4.58165	4.61e-06	9.78e-05		WBGene00018706	F52F10.2	9.28886	4.11584	1.13684	3.62044	0.000294105	0.0055558											WBGene00011617	T08G3.4	129.639	2.35804	0.6893	3.42091	0.000624109	0.00846298	WBGene00002038	hum-5	1738.93	1.37299	0.259849	5.2838	1.27e-07	2.3e-06
WBGene00004180	pri-1	980.744	-1.21845	0.346411	-3.51737	0.00043585	0.00335757		WBGene00018737	F53B1.4	50.0225	3.50653	0.475084	7.38085	1.57e-13	1.17e-11											WBGene00011668	clec-47	822.067	-2.37678	0.372536	-6.37999	1.77e-10	1.75e-08	WBGene00002039	hum-6	661.475	1.99151	0.35819	5.55992	2.7e-08	6.08e-07
WBGene00004181	pri-2	2154.29	-1.53932	0.354124	-4.34685	1.38e-05	0.000240578		WBGene00018755	bcmo-2	65.3986	1.13529	0.326516	3.47698	0.000507088	0.00893967											WBGene00011676	cyp-13A2	130.37	1.83835	0.498198	3.68999	0.000224263	0.00382481	WBGene00002041	hum-8	1117.85	1.61104	0.270284	5.96054	2.51e-09	7.04e-08
WBGene00004193	prx-3	191.79	1.1659	0.363464	3.20773	0.00133785	0.00732947		WBGene00018760	irg-3	149.622	1.58184	0.330751	4.78257	1.73e-06	5.86e-05											WBGene00011684	T10B10.8	104.226	1.71329	0.495146	3.46018	0.000539813	0.00753966	WBGene00002042	hus-1	372.902	-1.28029	0.316301	-4.04769	5.17e-05	0.000345666
WBGene00004208	ptc-1	14356.3	-1.2748	0.3985	-3.19899	0.00137908	0.00747971		WBGene00018823	F54E2.1	716.575	1.17326	0.288762	4.06309	4.84e-05	0.00114146											WBGene00011707	T11B7.2	61.0022	2.0916	0.597468	3.50077	0.000463908	0.00670594	WBGene00002047	icp-1	2671.08	-1.43166	0.344551	-4.15514	3.25e-05	0.00023758
WBGene00004210	ptc-3	1014.17	1.82402	0.40973	4.45178	8.52e-06	0.000163545		WBGene00018862	wago-2	2227.44	-0.702731	0.132098	-5.31977	1.04e-07	4.19e-06											WBGene00011723	T12A7.2	104.828	2.4954	0.429627	5.80829	6.31e-09	4.54e-07	WBGene00002048	ida-1	542.275	2.07773	0.360616	5.76162	8.33e-09	2.09e-07
WBGene00004216	ptr-1	162.085	4.02792	0.682808	5.89905	3.66e-09	1.93e-07		WBGene00018874	tag-234	87.5882	1.08709	0.299217	3.63312	0.00028001	0.00535203											WBGene00011737	sqst-1	822.839	2.05615	0.399681	5.14448	2.68e-07	1.26e-05	WBGene00002054	ifb-2	5758.85	2.1491	0.320917	6.69675	2.13e-11	8.84e-10
WBGene00004217	ptr-2	5130.59	-1.57421	0.418836	-3.75853	0.000170912	0.00174466		WBGene00018969	F56D3.1	108.763	2.87261	0.380539	7.5488	4.39e-14	3.4e-12											WBGene00011756	ctg-2	290.464	2.03808	0.461768	4.41365	1.02e-05	0.000283396	WBGene00002055	ifc-1	942.101	1.14241	0.29306	3.89821	9.69e-05	0.000562203
WBGene00004218	ptr-3	147.198	3.94993	0.712867	5.54091	3.01e-08	1.25e-06		WBGene00019021	F57H12.6	54.9774	3.47587	0.470852	7.3821	1.56e-13	1.17e-11											WBGene00011796	T16G1.2	29.2251	6.35166	1.33712	4.75026	2.03e-06	7.18e-05	WBGene00002056	ifc-2	5994.97	1.68522	0.325263	5.18109	2.21e-07	3.69e-06
WBGene00004219	ptr-4	297.855	5.63822	0.614266	9.17878	4.36e-20	1.89e-17		WBGene00019132	bath-19	181.197	-0.775464	0.22375	-3.46576	0.000528742	0.00925835											WBGene00011821	cdf-2	129.52	2.04109	0.524542	3.89119	9.98e-05	0.00196983	WBGene00002057	ifd-1	613.733	2.45119	0.305649	8.01962	1.06e-15	8.69e-14
WBGene00004221	ptr-6	118.053	2.2856	0.551958	4.1409	3.46e-05	0.000502353		WBGene00019148	H03E18.1	132.025	3.26041	0.293232	11.1189	1.02e-28	1.82e-26											WBGene00011831	T19B10.2	581.696	1.84341	0.477968	3.85676	0.000114899	0.00222173	WBGene00002058	ifd-2	635.676	1.98416	0.332719	5.96347	2.47e-09	6.95e-08
WBGene00004225	ptr-11	276.156	2.14438	0.518596	4.13497	3.55e-05	0.000514591		WBGene00019154	glf-1	60.5004	4.30947	0.469251	9.18372	4.16e-20	5.04e-18											WBGene00011844	T19C9.8	23.7603	5.03321	0.965688	5.21205	1.87e-07	9.06e-06	WBGene00002061	ife-3	7657.54	-1.37856	0.281346	-4.89989	9.59e-07	1.32e-05
WBGene00004226	ptr-12	154.235	2.80374	0.553226	5.06799	4.02e-07	1.24e-05		WBGene00019184	H10E21.4	58.5511	3.56195	0.437327	8.14483	3.8e-16	3.46e-14											WBGene00011850	T20B3.1	231.443	3.07648	0.447388	6.87653	6.13e-12	8.15e-10	WBGene00002065	iff-2	6137.58	0.967972	0.295096	3.28019	0.00103736	0.00359097
WBGene00004228	ptr-14	357.937	1.2627	0.335765	3.76068	0.000169454	0.00173406		WBGene00019208	lips-14	37.2663	4.56301	0.658212	6.93243	4.14e-12	2.72e-10											WBGene00011856	T20D3.2	4523.75	1.21964	0.345173	3.53341	0.000410232	0.00610795	WBGene00002067	ifp-1	907.327	2.78677	0.386982	7.2013	5.96e-13	3.21e-11
WBGene00004229	ptr-15	37.1467	2.45428	0.691254	3.55048	0.000384535	0.00308076		WBGene00019212	zmp-2	21.8199	2.80599	0.61249	4.58128	4.62e-06	0.000140032											WBGene00011888	cutl-15	59.9442	2.68185	0.747467	3.58791	0.000333334	0.00524183	WBGene00002068	ify-1	2957.78	-1.43403	0.298149	-4.80979	1.51e-06	1.94e-05
WBGene00004230	ptr-16	166.2	2.78405	0.648503	4.29305	1.76e-05	0.000294469		WBGene00019236	H23N18.5	44.0444	2.64341	0.450453	5.86834	4.4e-09	2.13e-07											WBGene00011895	T21C9.9	192.271	4.33618	0.744833	5.82168	5.83e-09	4.25e-07	WBGene00002072	ima-1	2734.12	-1.36877	0.293164	-4.66896	3.03e-06	3.46e-05
WBGene00004231	ptr-17	15.4243	7.25041	1.50653	4.81265	1.49e-06	3.83e-05		WBGene00019272	H42K12.3	103.462	5.30473	0.456478	11.621	3.22e-31	6.32e-29											WBGene00011938	alh-13	893.704	2.0597	0.370908	5.55312	2.81e-08	1.74e-06	WBGene00002073	ima-2	10420.9	-1.58074	0.307807	-5.1355	2.81e-07	4.56e-06
WBGene00004232	ptr-18	339.519	5.15674	0.641749	8.03545	9.32e-16	1.88e-13		WBGene00019285	cbn-1	16.2266	3.65139	0.790819	4.61722	3.89e-06	0.00012073											WBGene00011949	T23F6.1	18.6318	3.49656	0.922612	3.78985	0.000150741	0.00276062	WBGene00002075	imb-1	4558.2	-0.851314	0.259128	-3.28531	0.00101871	0.00353442
WBGene00004234	ptr-20	150.786	2.01688	0.56734	3.55498	0.00037801	0.00304327		WBGene00019311	K02E7.6	46.4016	1.82896	0.387912	4.71489	2.42e-06	7.94e-05											WBGene00011979	sysm-1	61.8538	2.71358	0.601482	4.51149	6.44e-06	0.000191688	WBGene00002076	imb-2	5429.22	-1.25314	0.28818	-4.34845	1.37e-05	0.000119788
WBGene00004235	ptr-21	1202.76	1.1471	0.363195	3.15836	0.00158662	0.00820465		WBGene00019322	ahcy-1	22976	-0.750808	0.156306	-4.80345	1.56e-06	5.37e-05											WBGene00011981	enri-2	29.2234	-2.25017	0.633316	-3.55299	0.00038088	0.00579849	WBGene00002078	xpo-1	8047.96	-0.906567	0.270758	-3.34826	0.000813215	0.002949
WBGene00004237	ptr-23	1161.51	2.58755	0.646138	4.00464	6.21e-05	0.000798587		WBGene00019324	K02F2.5	67.7733	1.42251	0.338517	4.20217	2.64e-05	0.000672081											WBGene00012005	2020-06-01	321.563	1.23529	0.360844	3.42334	0.000618577	0.00839562	WBGene00002079	xpo-2	6431.58	-1.48898	0.29529	-5.04242	4.6e-07	6.97e-06
WBGene00004239	puf-3	5814.36	-1.35397	0.434879	-3.11344	0.00184922	0.00911679		WBGene00019368	txt-4	306.29	3.12088	0.197028	15.8398	1.65e-56	7.65e-54											WBGene00012032	T26C5.2	28.1162	2.55529	0.688923	3.7091	0.000207995	0.00360098	WBGene00002090	ins-7	30.0499	2.16252	0.738027	2.93014	0.00338812	0.00938241
WBGene00004241	puf-5	11516.7	-1.7193	0.504285	-3.40939	0.000651088	0.00444919		WBGene00019421	K05F6.10	18.7132	3.37485	0.866629	3.89423	9.85e-05	0.00209662											WBGene00012101	zip-10	69.4038	4.07284	0.638287	6.38089	1.76e-10	1.75e-08	WBGene00002110	ins-27	88.2982	1.61225	0.409616	3.936	8.29e-05	0.000499045
WBGene00004242	puf-6	2640.09	-1.55885	0.483627	-3.22324	0.00126748	0.00707081		WBGene00019495	sdz-24	127.775	3.04884	0.347954	8.76219	1.92e-18	2.03e-16											WBGene00012134	T28F3.8	728.436	1.4167	0.360365	3.93129	8.45e-05	0.00172801	WBGene00002117	ins-34	27.591	-2.38097	0.621366	-3.83182	0.000127197	0.000694818
WBGene00004243	puf-7	2939.29	-1.70332	0.533887	-3.19042	0.00142069	0.00760422		WBGene00019520	K08B12.1	23.1131	3.98446	0.726988	5.48078	4.23e-08	1.79e-06											WBGene00012144	T28H10.3	726.223	3.10768	0.437756	7.09912	1.26e-12	1.91e-10	WBGene00002118	ins-35	12.5306	4.94308	1.39553	3.54207	0.000396996	0.00168169
WBGene00004246	puf-10	1084.53	-1.697	0.489936	-3.46372	0.000532768	0.003858		WBGene00019563	K09C6.9	42.6969	1.66961	0.398267	4.19219	2.76e-05	0.000698254											WBGene00012152	cnc-10	41.8869	2.14331	0.596557	3.5928	0.000327138	0.00517615	WBGene00002120	ins-37	104.515	2.23426	0.60585	3.68781	0.00022619	0.00109271
WBGene00004264	qua-1	709.981	5.44857	0.471179	11.5637	6.3e-31	3.46e-27		WBGene00019565	cyp-35A3	575.468	2.26616	0.600087	3.77638	0.000159122	0.00322228											WBGene00012186	mlt-11	180.886	2.97342	0.334163	8.89812	5.68e-19	6.04e-16	WBGene00002124	inx-2	196.703	-2.80232	0.530101	-5.28639	1.25e-07	2.27e-06
WBGene00004267	rab-3	132.232	1.4127	0.408114	3.46153	0.00053712	0.00387523		WBGene00019605	ctsa-4.1	633.27	2.69794	0.15765	17.1135	1.18e-65	7.62e-63											WBGene00012198	W02B8.2	577.399	-1.80711	0.524336	-3.44649	0.000567929	0.00787328	WBGene00002125	inx-3	474.971	-2.55084	0.482261	-5.28934	1.23e-07	2.24e-06
WBGene00004272	rab-8	1257.06	-1.095	0.320703	-3.41438	0.000639263	0.0043957		WBGene00019620	fah-1	1753.38	0.796902	0.19824	4.01988	5.82e-05	0.00133592											WBGene00012201	W02B12.1	546.578	1.64958	0.373192	4.42019	9.86e-06	0.000275986	WBGene00002129	inx-7	305.668	-1.07187	0.331957	-3.22895	0.00124246	0.00415644
WBGene00004282	rab-30	269.554	-1.14503	0.327735	-3.49378	0.000476242	0.00357257		WBGene00019630	emb-1	297.042	-0.758781	0.205319	-3.69561	0.000219359	0.00430076											WBGene00012202	cest-15	118.875	1.81252	0.491443	3.68816	0.000225885	0.00384805	WBGene00002130	inx-8	913.412	-1.3426	0.307274	-4.3694	1.25e-05	0.000111093
WBGene00004284	rab-35	843.403	-0.959029	0.288993	-3.31852	0.000904956	0.00554912		WBGene00019644	cpt-4	21.5501	2.20135	0.626662	3.51281	0.000443392	0.00797981											WBGene00012240	W04A8.5	15.0418	-3.65947	0.993254	-3.68432	0.00022931	0.00388418	WBGene00002136	inx-14	1757.09	-1.2534	0.288299	-4.34758	1.38e-05	0.000120001
WBGene00004300	ram-2	5323.38	4.33126	0.704901	6.1445	8.02e-10	4.88e-08		WBGene00019730	asns-2	403.067	1.03415	0.225789	4.58015	4.65e-06	0.000140153											WBGene00012253	clec-50	5026.59	1.08136	0.307755	3.51371	0.000441901	0.0065012	WBGene00002137	inx-15	811.653	1.70674	0.328884	5.18948	2.11e-07	3.55e-06
WBGene00004301	ram-5	38.6197	3.84621	0.741046	5.19024	2.1e-07	6.92e-06		WBGene00019744	M02H5.8	224.616	1.33366	0.291956	4.568	4.92e-06	0.000148181											WBGene00012255	lpr-6	19.6147	3.05549	0.864018	3.53637	0.000405661	0.00605236	WBGene00002138	inx-16	1035.51	1.51802	0.296193	5.12512	2.97e-07	4.77e-06
WBGene00004302	ran-1	14875.1	-0.911861	0.277047	-3.29135	0.000997073	0.00593138		WBGene00019759	M03F4.6	29.0991	2.59875	0.673602	3.85799	0.000114324	0.00238605											WBGene00012256	lpr-5	35.363	3.9135	0.641248	6.10295	1.04e-09	9.01e-08	WBGene00002139	inx-17	445.334	1.75605	0.297448	5.90373	3.55e-09	9.7e-08
WBGene00004308	rap-2	550.258	-1.24664	0.298821	-4.17187	3.02e-05	0.000450193		WBGene00019760	calu-1	5130.71	0.71377	0.100934	7.07168	1.53e-12	1.04e-10											WBGene00012257	lpr-4	34.9632	5.19975	0.848533	6.12793	8.9e-10	7.8e-08	WBGene00002142	inx-20	13.9345	3.0542	0.957369	3.1902	0.00142173	0.00463801
WBGene00004338	rfc-2	1220.39	-1.29801	0.346761	-3.74324	0.00018166	0.00181946		WBGene00019763	galt-1	25.0043	2.50044	0.553453	4.51789	6.25e-06	0.000184108											WBGene00012261	lpr-3	55.8457	3.90462	0.571716	6.82965	8.51e-12	1.11e-09	WBGene00002144	inx-22	1583.56	-1.32603	0.287335	-4.61492	3.93e-06	4.33e-05
WBGene00004340	rfc-4	2384.65	-1.12485	0.355693	-3.16241	0.00156467	0.00813963		WBGene00019830	hrg-1	526.138	3.58857	0.181963	19.7214	1.41e-86	2.03e-83											WBGene00012379	Y1A5A.1	184.765	2.83444	0.737957	3.84093	0.000122567	0.00233364	WBGene00002148	gon-14	2877.48	-1.13117	0.304099	-3.71974	0.000199429	0.00098618
WBGene00004350	rgs-7	401.736	-1.32655	0.385596	-3.44027	0.000581141	0.0041118		WBGene00019839	R02F11.1	22.0739	4.64562	0.82572	5.62614	1.84e-08	8.22e-07											WBGene00012429	Y11D7A.5	19.3674	4.00671	0.952459	4.2067	2.59e-05	0.000634548	WBGene00002169	isw-1	4593.81	-1.20935	0.310727	-3.89199	9.94e-05	0.000573295
WBGene00004354	rgs-11	116.822	-2.43154	0.783838	-3.1021	0.00192153	0.00935307		WBGene00019932	R07C12.2	88.0052	1.2777	0.305783	4.17845	2.94e-05	0.000737462											WBGene00012433	Y11D7A.9	81.1103	3.35974	0.619939	5.41947	5.98e-08	3.35e-06	WBGene00002173	itr-1	2685.67	0.985266	0.256567	3.84018	0.000122942	0.000678292
WBGene00004374	rme-2	17041.1	-1.83823	0.507948	-3.61894	0.000295809	0.00257291		WBGene00019963	R08E5.3	372.207	-3.37565	0.313908	-10.7536	5.7e-27	9.45e-25											WBGene00012444	Y15E3A.5	39.5308	2.0988	0.564015	3.72119	0.000198289	0.00348151	WBGene00002174	itx-1	1367.74	1.55768	0.273748	5.69019	1.27e-08	3.04e-07
WBGene00004380	rnf-1	873.698	-1.22624	0.360351	-3.40291	0.000666716	0.00451559		WBGene00020007	R11F4.1	358.592	1.18941	0.277425	4.28733	1.81e-05	0.000477256											WBGene00012452	Y17D7B.4	213.408	1.17045	0.341466	3.42771	0.000608706	0.00829188	WBGene00002180	jtr-1	394.712	-1.19102	0.314625	-3.78552	0.000153386	0.000805181
WBGene00004387	rnp-4	2197.32	-0.860402	0.277315	-3.10262	0.00191817	0.00934223		WBGene00020017	R12A1.3	13.9367	4.69488	1.07001	4.38769	1.15e-05	0.000318855											WBGene00012462	Y17G7B.8	205.233	2.56505	0.515271	4.97805	6.42e-07	2.73e-05	WBGene00002183	kat-1	5766.69	-0.738081	0.235436	-3.13495	0.00171886	0.00541408
WBGene00004388	rnp-5	1844.34	-1.09401	0.301207	-3.63208	0.000281148	0.00249212		WBGene00020027	R12C12.7	683.897	-0.538087	0.13468	-3.9953	6.46e-05	0.00145914											WBGene00012464	arrd-7	156.355	1.95668	0.5137	3.80898	0.00013954	0.00259702	WBGene00002185	kel-3	812.42	-1.01524	0.300961	-3.37332	0.000742681	0.00275311
WBGene00004389	rnp-6	2246.3	-0.942164	0.281753	-3.34393	0.000825999	0.00522457		WBGene00020033	R12E2.7	108.803	2.87838	0.4904	5.86946	4.37e-09	2.13e-07											WBGene00012494	nhr-232	43.624	1.98016	0.587004	3.37333	0.000742641	0.00968229	WBGene00002186	kel-10	478.652	1.92821	0.476677	4.04511	5.23e-05	0.000348365
WBGene00004391	rnr-1	7447.55	-1.4277	0.369491	-3.86398	0.000111556	0.00125016		WBGene00020039	R12E2.14	43.3118	2.81006	0.458048	6.13485	8.52e-10	4.38e-08											WBGene00012531	Y32F6B.1	701.411	2.25367	0.463445	4.86288	1.16e-06	4.47e-05	WBGene00002187	kgb-1	781.223	1.74466	0.31638	5.51444	3.5e-08	7.64e-07
WBGene00004392	rnr-2	7146.04	-1.61219	0.445666	-3.61749	0.00029747	0.00258032		WBGene00020040	R12E2.15	53.9784	3.7692	0.515677	7.30922	2.69e-13	1.99e-11											WBGene00012540	Y37A1B.7	5.87841	5.86149	1.7024	3.44307	0.000575158	0.00794617	WBGene00002188	kgb-2	20.2609	3.4616	0.847257	4.08565	4.4e-05	0.000302727
WBGene00004397	rol-6	497.499	5.5253	0.61284	9.01589	1.95e-19	6.85e-17		WBGene00020064	kbp-1	435.123	-0.793412	0.220134	-3.60422	0.000313091	0.00587159											WBGene00012554	Y37D8A.16	250.422	2.34537	0.427565	5.48542	4.12e-08	2.44e-06	WBGene00002189	kin-1	1041.74	1.09389	0.285918	3.8259	0.000130296	0.000706613
WBGene00004398	rol-8	643.605	5.3935	0.60111	8.97257	2.9e-19	9.56e-17		WBGene00020080	math-37	10.6274	6.81879	1.39722	4.88025	1.06e-06	3.76e-05											WBGene00012583	clec-4	638.9	4.66848	0.514146	9.08007	1.09e-19	1.35e-16	WBGene00002192	kin-4	4452.88	-1.25327	0.301304	-4.15947	3.19e-05	0.000234262
WBGene00004467	rpn-11	3376.47	-0.891477	0.266726	-3.3423	0.000830867	0.00525134		WBGene00020083	R57.2	18.7676	3.17984	0.680128	4.67536	2.93e-06	9.47e-05											WBGene00012624	fbxa-150	95.542	1.49836	0.422514	3.54631	0.000390671	0.00589331	WBGene00002193	kin-5	256.137	1.69048	0.48185	3.50831	0.000450958	0.00185707
WBGene00004507	rpy-1	101.666	1.09019	0.341151	3.19561	0.00139534	0.0075247		WBGene00020128	R193.2	3431.25	2.22114	0.108858	20.404	1.54e-92	2.85e-89											WBGene00012631	vmo-1	13.1728	-4.08631	1.07679	-3.7949	0.000147705	0.00271503	WBGene00002200	kin-16	197.31	1.38848	0.465995	2.97959	0.0028863	0.00823961
WBGene00004699	rsp-2	2779.87	-0.901712	0.27756	-3.24871	0.0011593	0.00659898		WBGene00020146	got-1.2	569.513	0.700822	0.189923	3.69004	0.000224222	0.00438283											WBGene00012642	Y39A1A.2	52.4258	2.01169	0.574534	3.50143	0.00046277	0.00670251	WBGene00002201	kin-18	4527.48	-0.865706	0.286046	-3.02646	0.00247437	0.00728486
WBGene00004700	rsp-3	8179.21	-1.02539	0.281079	-3.64805	0.000264243	0.00239238		WBGene00020155	T02B11.3	475.539	0.979831	0.230092	4.25843	2.06e-05	0.00053816											WBGene00012683	asp-17	201.107	1.76365	0.480758	3.66848	0.000243993	0.00408181	WBGene00002204	kin-21	101.003	2.3181	0.534402	4.33775	1.44e-05	0.000123987
WBGene00004701	rsp-4	2614.37	-0.935725	0.293065	-3.19289	0.00140856	0.00756858		WBGene00020169	mmaa-1	1542.27	-0.670918	0.118981	-5.63886	1.71e-08	7.66e-07											WBGene00012728	Y39G8B.9	134.86	2.88214	0.5839	4.93601	7.97e-07	3.28e-05	WBGene00002206	kin-24	110.064	2.18849	0.574089	3.81211	0.000137788	0.000740931
WBGene00004702	rsp-5	2558.71	-1.07575	0.309707	-3.47346	0.000513793	0.0037674		WBGene00020183	T03D3.5	301.548	-1.16919	0.177671	-6.58063	4.68e-11	2.79e-09											WBGene00012757	Y41C4A.11	337.678	3.81609	0.3891	9.80748	1.05e-22	2.22e-19	WBGene00002208	kin-26	75.7761	2.08172	0.533743	3.90023	9.61e-05	0.000558512
WBGene00004703	rsp-6	4795.8	-0.97587	0.300327	-3.24935	0.00115668	0.00659314		WBGene00020194	T03G6.1	20.3808	5.8797	1.14411	5.1391	2.76e-07	1.06e-05											WBGene00012782	Y43C5A.2	1821.68	1.13136	0.328834	3.44053	0.000580568	0.00800002	WBGene00002210	kin-29	571.329	0.981972	0.297013	3.30616	0.000945847	0.00333572
WBGene00004745	sdc-1	427.111	-1.44873	0.437779	-3.30928	0.000935351	0.00568517		WBGene00020235	T05A12.4	550.984	0.65567	0.178848	3.66607	0.000246303	0.00473574											WBGene00012791	Y43D4A.5	16.5095	3.13411	0.846962	3.70042	0.000215245	0.00370495	WBGene00002212	kin-31	86.5598	2.00804	0.509075	3.9445	8e-05	0.000484847
WBGene00004750	sea-1	142.004	-3.80768	0.759608	-5.01269	5.37e-07	1.59e-05		WBGene00020237	phat-4	133.235	1.0492	0.259446	4.04401	5.25e-05	0.00122953											WBGene00012794	Y43E12A.2	211.922	2.51467	0.481184	5.22601	1.73e-07	8.54e-06	WBGene00002214	klc-1	3151.89	-1.13469	0.280838	-4.04036	5.34e-05	0.00035392
WBGene00004765	sel-8	548.972	-1.04316	0.317648	-3.28403	0.00102334	0.00603325		WBGene00020311	T07D3.9	491.653	-0.564154	0.153271	-3.68076	0.00023254	0.00451134											WBGene00012814	Y43F8B.3	28.2649	4.42172	0.784683	5.63504	1.75e-08	1.14e-06	WBGene00002217	klp-4	867.758	1.15225	0.269131	4.28139	1.86e-05	0.000152372
WBGene00004769	sel-12	218.166	-1.08642	0.319851	-3.39664	0.000682187	0.00457454		WBGene00020315	T07E3.4	289.184	0.866974	0.190005	4.56289	5.05e-06	0.000151479											WBGene00012822	Y43F8B.12	18.0274	3.73032	0.881119	4.23362	2.3e-05	0.000571383	WBGene00002219	klp-7	3131.17	-1.06533	0.298935	-3.56377	0.000365564	0.00158299
WBGene00004773	sem-4	192.298	2.29194	0.404039	5.67256	1.41e-08	6.43e-07		WBGene00020326	math-38	40.6585	2.02408	0.487886	4.14868	3.34e-05	0.000825785											WBGene00012824	Y43F8B.14	33.242	4.39365	0.942252	4.66292	3.12e-06	0.000102464	WBGene00002221	klp-10	1618.48	-1.16852	0.315687	-3.70151	0.000214324	0.00104638
WBGene00004781	set-1	857.332	-1.36484	0.338629	-4.0305	5.57e-05	0.000732051		WBGene00020349	T08B2.11	159.511	-0.86631	0.221693	-3.90769	9.32e-05	0.00200629											WBGene00012840	grsp-1	271.606	2.34728	0.576998	4.0681	4.74e-05	0.00107281	WBGene00002222	klp-11	80.8551	1.57507	0.42999	3.66304	0.000249238	0.00117725
WBGene00004786	sex-1	201.316	-1.62179	0.401636	-4.03795	5.39e-05	0.000715045		WBGene00020369	exc-15	2098.16	0.587014	0.135022	4.34756	1.38e-05	0.000377403											WBGene00012853	Y44A6D.2	170.795	1.59287	0.470701	3.38405	0.000714259	0.00941694	WBGene00002225	klp-15	3760.18	-1.36299	0.305253	-4.46513	8e-06	7.77e-05
WBGene00004796	sid-2	295.043	1.88675	0.283063	6.6655	2.64e-11	2.18e-09		WBGene00020394	T10B5.8	77.0088	2.02233	0.30749	6.5769	4.8e-11	2.85e-09											WBGene00012901	cnp-2	680.413	1.79338	0.486544	3.68596	0.000227846	0.00386818	WBGene00002226	klp-16	3576.57	-1.43052	0.289391	-4.94322	7.68e-07	1.08e-05
WBGene00004798	sip-1	6281.44	-1.77015	0.475595	-3.72196	0.000197681	0.00193184		WBGene00020408	T10D4.6	426.117	-1.16088	0.208938	-5.55611	2.76e-08	1.19e-06											WBGene00012939	subs-4	16.329	2.85823	0.810492	3.52654	0.000421029	0.00623751	WBGene00002228	klp-18	3593.18	-1.1078	0.289004	-3.83316	0.000126509	0.00069197
WBGene00004808	skr-2	2356.05	-1.01695	0.299323	-3.39751	0.000680009	0.0045655		WBGene00020413	T10E9.3	96.1896	2.7929	0.344567	8.10555	5.25e-16	4.72e-14											WBGene00012942	Y47D3B.6	129.129	5.09115	0.675242	7.53974	4.71e-14	1.02e-11	WBGene00002229	klp-19	7890.37	-1.45584	0.316132	-4.60517	4.12e-06	4.49e-05
WBGene00004809	skr-3	550.013	1.77576	0.265933	6.67748	2.43e-11	2.03e-09		WBGene00020421	T10E10.4	10.2898	3.86578	1.11984	3.45209	0.000556258	0.00967471											WBGene00012947	Y47H9C.1	44.0974	3.55177	0.561709	6.32315	2.56e-10	2.48e-08	WBGene00002231	knl-1	3565.54	-0.965585	0.285921	-3.3771	0.000732532	0.00272738
WBGene00004814	skr-8	20.2159	-7.97663	1.44919	-5.50419	3.71e-08	1.51e-06		WBGene00020504	svh-2	688.46	0.567647	0.146312	3.87971	0.000104582	0.00220405											WBGene00012961	Y47H10A.5	201.443	4.3768	0.603663	7.25041	4.16e-13	7.19e-11	WBGene00002232	kpc-1	307.681	0.942013	0.303524	3.10359	0.00191189	0.00589749
WBGene00004815	skr-9	12.4734	-7.28004	1.70007	-4.28219	1.85e-05	0.000305581		WBGene00020516	T15B7.1	613.323	-1.77168	0.169319	-10.4636	1.27e-25	1.98e-23											WBGene00013007	Y48E1B.8	254.837	-3.19601	0.482351	-6.6259	3.45e-11	4.08e-09	WBGene00002234	kqt-2	226.462	1.76843	0.358176	4.93731	7.92e-07	1.11e-05
WBGene00004819	skr-13	19.6438	-3.81643	0.928993	-4.10813	3.99e-05	0.000562859		WBGene00020528	lgc-54	11.8714	-3.24741	0.871891	-3.72456	0.000195652	0.00389499											WBGene00013035	Y49E10.16	514.465	1.09302	0.284903	3.83647	0.000124816	0.00236436	WBGene00002241	kup-1	1728.77	-1.04842	0.308452	-3.39899	0.000676352	0.00256614
WBGene00004820	skr-14	50.3752	-3.49011	0.830843	-4.20069	2.66e-05	0.000408718		WBGene00020550	T17H7.1	42.2275	3.42299	0.50034	6.84133	7.85e-12	5.05e-10											WBGene00013037	Y49E10.18	428.541	1.45367	0.327003	4.44542	8.77e-06	0.000251164	WBGene00002243	lad-2	58.8403	1.79677	0.52479	3.42379	0.000617554	0.00238405
WBGene00004821	skr-15	66.0399	-3.6328	0.865985	-4.19499	2.73e-05	0.000417581		WBGene00020551	T17H7.7	42.7451	1.67432	0.418461	4.00113	6.3e-05	0.00142958											WBGene00013047	Y50E8A.2	10.4664	6.70096	1.59922	4.19014	2.79e-05	0.000679343	WBGene00002245	lag-1	2049.69	-1.1773	0.300869	-3.91299	9.12e-05	0.000536389
WBGene00004822	skr-16	71.6198	-1.63975	0.495791	-3.30735	0.000941842	0.00570778		WBGene00020554	T19A5.3	53.223	3.46421	0.445399	7.77776	7.38e-15	5.97e-13											WBGene00013073	hmit-1.1	635.001	3.98885	0.534129	7.46796	8.14e-14	1.62e-11	WBGene00002251	lat-1	3705.62	-1.22928	0.308234	-3.98813	6.66e-05	0.00041945
WBGene00004824	F56B3.4	799.712	-1.17638	0.296857	-3.96278	7.41e-05	0.000914729		WBGene00020560	T19C3.2	47.4723	3.66366	0.62974	5.81773	5.97e-09	2.84e-07											WBGene00013079	ttr-26	45.0855	1.67416	0.47005	3.56165	0.000368526	0.00566837	WBGene00002257	lbp-5	740.007	2.27722	0.372466	6.11389	9.72e-10	3.05e-08
WBGene00004830	slo-1	146.778	1.28639	0.410237	3.13572	0.00171432	0.00868668		WBGene00020587	ugt-9	143.011	1.71427	0.272131	6.29942	2.99e-10	1.62e-08											WBGene00013119	Y51H4A.25	93.2071	2.17597	0.472377	4.60643	4.1e-06	0.000130605	WBGene00002259	lbp-7	735.93	3.00021	0.429621	6.98338	2.88e-12	1.41e-10
WBGene00004854	slt-1	95.5077	1.95253	0.475571	4.10565	4.03e-05	0.000565555		WBGene00020592	ugt-12	763.018	1.00478	0.159662	6.29316	3.11e-10	1.68e-08											WBGene00013173	Y53F4B.27	54.7109	4.86441	0.81502	5.96845	2.4e-09	1.92e-07	WBGene00002260	lbp-8	11.021	-3.08312	1.05254	-2.92921	0.0033982	0.00939981
WBGene00004856	sma-2	68.1329	1.47552	0.411977	3.58157	0.000341541	0.00282977		WBGene00020599	T20B6.3	15.0987	2.65809	0.744656	3.56955	0.000357595	0.0066104											WBGene00013263	txdc-12.1	495.96	2.21782	0.519688	4.26759	1.98e-05	0.000498644	WBGene00002266	lec-3	781.88	1.64981	0.330586	4.99055	6.02e-07	8.75e-06
WBGene00004859	sma-5	531.852	2.52494	0.445616	5.66617	1.46e-08	6.62e-07		WBGene00020611	txt-11	53.8667	2.05172	0.506401	4.05157	5.09e-05	0.00119478											WBGene00013331	Y57G11C.42	80.8241	2.99027	0.641485	4.66148	3.14e-06	0.00010273	WBGene00002269	lec-6	5562.49	1.63011	0.287872	5.66263	1.49e-08	3.52e-07
WBGene00004860	sma-6	159.657	1.21179	0.32026	3.78378	0.000154464	0.00160759		WBGene00020652	egg-4	3300.49	-0.532171	0.148056	-3.59438	0.000325164	0.00605414											WBGene00013352	lon-8	156.846	2.88264	0.612318	4.70776	2.5e-06	8.42e-05	WBGene00002271	lec-8	2310.82	1.37244	0.323681	4.24012	2.23e-05	0.000176608
WBGene00004886	smi-1	481.442	-1.10717	0.322913	-3.42871	0.000606458	0.0042265		WBGene00020662	T21H3.1	6374.21	-0.803862	0.157192	-5.11389	3.16e-07	1.2e-05											WBGene00013426	Y66A7A.7	89.0288	1.83726	0.50862	3.61225	0.000303553	0.00485456	WBGene00002272	lec-9	2536.73	2.00251	0.340836	5.87529	4.22e-09	1.12e-07
WBGene00004887	smn-1	917.11	-1.29439	0.306058	-4.22923	2.34e-05	0.000370165		WBGene00020672	T22B7.3	22.1259	2.07063	0.559802	3.69887	0.000216562	0.00425238											WBGene00013439	Y66D12A.13	219.158	1.87234	0.484555	3.86404	0.000111529	0.00216776	WBGene00002273	lec-10	3358.53	2.25362	0.280475	8.03503	9.36e-16	7.74e-14
WBGene00004891	smr-1	1335.28	-1.20005	0.340628	-3.52305	0.000426609	0.00330857		WBGene00020674	T22B7.7	2203.86	1.42127	0.26242	5.41602	6.09e-08	2.53e-06											WBGene00013489	col-42	10253.1	-1.62391	0.465914	-3.48542	0.000491358	0.00702175	WBGene00002274	lec-11	303.853	2.77539	0.388371	7.14624	8.92e-13	4.68e-11
WBGene00004892	sms-1	1320.36	-0.936615	0.297043	-3.15312	0.00161533	0.00830733		WBGene00020756	T24A6.20	230.452	0.801446	0.192809	4.15669	3.23e-05	0.000802852											WBGene00013496	Y70D2A.1	35.8352	3.94402	0.869256	4.53723	5.7e-06	0.000173542	WBGene00002275	lem-2	1922.56	-1.25222	0.336809	-3.7179	0.000200886	0.000991577
WBGene00004893	sms-2	107.46	-1.36095	0.426874	-3.18819	0.00143167	0.00764547		WBGene00020803	T25E4.1	29.9629	3.29764	0.848786	3.88513	0.000102275	0.00216602											WBGene00013508	Y71A12B.11	19.9021	-7.95882	1.57403	-5.05635	4.27e-07	1.88e-05	WBGene00002276	lem-3	1380.87	-1.15528	0.330122	-3.49957	0.000466012	0.00190727
WBGene00004896	smu-2	1778.96	-1.17674	0.351621	-3.34661	0.000818058	0.00519026		WBGene00020846	T27A10.6	135.089	1.26203	0.248604	5.07649	3.84e-07	1.45e-05											WBGene00013540	cest-12	95.3795	1.66403	0.423989	3.9247	8.68e-05	0.00175911	WBGene00002282	let-4	96.568	4.07094	0.760513	5.35288	8.66e-08	1.66e-06
WBGene00004898	snb-2	152.675	1.52685	0.320745	4.76033	1.93e-06	4.7e-05		WBGene00020854	T27C4.1	166.44	1.04743	0.265749	3.94142	8.1e-05	0.00177354											WBGene00013541	lonp-2	433.987	1.74542	0.387198	4.50781	6.55e-06	0.000194268	WBGene00002285	let-7	7.11502	6.07231	1.66402	3.64917	0.000263086	0.00122689
WBGene00004903	snf-4	41.0107	3.39443	0.801974	4.23259	2.31e-05	0.000366072		WBGene00020917	W01B11.6	169.532	-1.14624	0.299129	-3.83191	0.000127151	0.00263254											WBGene00013559	Y75B8A.28	43.2722	2.70431	0.595046	4.5447	5.5e-06	0.000167844	WBGene00002297	ect-2	3199.14	-1.06655	0.306358	-3.48138	0.000498843	0.00201147
WBGene00004905	snf-6	1135.3	-1.48193	0.377226	-3.92848	8.55e-05	0.00102081		WBGene00020938	clec-218	466.252	1.29	0.15071	8.55948	1.13e-17	1.16e-15											WBGene00013579	Y79H2A.2	165.507	1.65473	0.459122	3.60412	0.000313218	0.0049877	WBGene00002324	let-49	508.105	-1.55822	0.303033	-5.14207	2.72e-07	4.42e-06
WBGene00004906	snf-7	60.5029	1.72795	0.555567	3.11025	0.00186931	0.00918278		WBGene00020952	kel-8	523.69	-0.97825	0.178841	-5.46996	4.5e-08	1.89e-06											WBGene00013637	Y105C5A.13	16.3706	4.85109	1.08488	4.47154	7.77e-06	0.000223647	WBGene00002368	let-99	2117.88	-1.3478	0.322459	-4.17975	2.92e-05	0.000217992
WBGene00004909	snf-10	111.427	1.51868	0.454784	3.33933	0.000839801	0.00529765		WBGene00020954	W02G9.4	205.12	0.823211	0.2162	3.80764	0.000140298	0.00287255											WBGene00013650	Y105C5B.9	119.628	1.89108	0.461601	4.09679	4.19e-05	0.00096851	WBGene00002393	lpr-1	18.1564	3.76325	0.980714	3.83726	0.000124415	0.000683458
WBGene00004910	snf-11	128.058	1.66899	0.45138	3.69753	0.000217705	0.00207348		WBGene00020962	W02H5.8	348.995	-0.912779	0.194351	-4.69654	2.65e-06	8.6e-05											WBGene00013716	Y106G6H.1	558.464	1.59964	0.337429	4.74068	2.13e-06	7.48e-05	WBGene00002637	let-418	6949.58	-1.01255	0.315646	-3.20788	0.00133717	0.00441086
WBGene00004914	snr-1	2625.4	-0.948585	0.289071	-3.28149	0.0010326	0.0060705		WBGene00021039	W05F2.7	54.3251	1.60478	0.431193	3.72173	0.000197863	0.0039149											WBGene00013852	hhat-1	51.2463	3.45674	0.645468	5.3554	8.54e-08	4.57e-06	WBGene00002696	let-504	2853.22	-1.05535	0.268171	-3.93535	8.31e-05	0.0005002
WBGene00004916	snr-3	2886.4	-1.12498	0.264804	-4.24835	2.15e-05	0.000346243		WBGene00021050	W05H9.3	1154.16	0.856051	0.203676	4.20301	2.63e-05	0.000670923											WBGene00013891	ZC434.3	13.1763	3.75045	1.06745	3.51345	0.000442321	0.0065012	WBGene00002827	let-653	124.11	1.87211	0.580987	3.2223	0.00127166	0.00423528
WBGene00004917	snr-4	1834.75	-1.01424	0.328152	-3.09076	0.00199648	0.00956269		WBGene00021070	cpr-8	520.676	1.89878	0.222132	8.54795	1.25e-17	1.27e-15											WBGene00013900	ugt-18	25.4297	6.09646	1.18988	5.12361	3e-07	1.39e-05	WBGene00002845	let-711	16525.7	-0.932618	0.287892	-3.23947	0.00119751	0.00403379
WBGene00004921	snt-1	112.002	1.73923	0.390947	4.44877	8.64e-06	0.000165657		WBGene00021095	mlt-8	126.461	3.02723	0.340485	8.89096	6.06e-19	6.7e-17											WBGene00013904	ugt-6	182.49	2.96945	0.553369	5.36614	8.04e-08	4.34e-06	WBGene00002889	let-765	4895.97	-0.994892	0.292218	-3.40462	0.000662571	0.00252311
WBGene00004924	snt-4	164.08	1.37519	0.41952	3.27801	0.00104543	0.00613059		WBGene00021136	W10G11.3	134.999	1.40454	0.395744	3.54912	0.000386527	0.00707449											WBGene00013923	ghi-1	35.5573	1.90628	0.548784	3.47364	0.000513456	0.00725318	WBGene00002957	let-858	3121.31	-0.826634	0.273042	-3.02749	0.00246591	0.00726642
WBGene00004929	soc-2	463.841	1.06196	0.310203	3.42342	0.00061838	0.00429773		WBGene00021167	cyp-32B1	16.9087	2.7447	0.712937	3.84985	0.000118192	0.00245884											WBGene00013931	clec-97	131.06	-1.558	0.409532	-3.80433	0.000142188	0.00262659	WBGene00002982	lgg-3	503.79	-1.33653	0.297591	-4.49117	7.08e-06	7.03e-05
WBGene00004945	sop-2	384.746	-1.20101	0.376444	-3.19041	0.00142072	0.00760422		WBGene00021213	Y18H1A.9	16.7885	2.46925	0.663608	3.72096	0.00019847	0.00392091											WBGene00013960	cutl-8	6.50571	6.00965	1.69569	3.54407	0.000393999	0.00592551	WBGene00002983	lgx-1	132.628	3.83163	0.602648	6.35799	2.04e-10	7.27e-09
WBGene00004949	sox-2	150.412	1.22653	0.37685	3.25469	0.00113515	0.00651998		WBGene00021236	pud-1.2	475.958	3.30561	0.725771	4.55462	5.25e-06	0.000156838											WBGene00014009	lips-6	24.407	6.02317	1.32434	4.54804	5.41e-06	0.000165885	WBGene00002985	lig-1	2773.15	-1.308	0.326577	-4.00519	6.2e-05	0.000396788
WBGene00004953	spd-2	3652.63	-1.1948	0.355478	-3.36111	0.000776296	0.00501205		WBGene00021293	Y25C1A.6	17.2995	-2.97731	0.707335	-4.2092	2.56e-05	0.000657991											WBGene00014046	clec-60	34.0856	4.71806	0.803752	5.87005	4.36e-09	3.28e-07	WBGene00002990	lin-1	144.663	1.27093	0.404437	3.14248	0.00167523	0.0053019
WBGene00004958	spe-4	272.927	1.9425	0.53733	3.61511	0.000300225	0.00259975		WBGene00021326	Y34B4A.10	34.2737	1.94286	0.492066	3.94836	7.87e-05	0.00173166											WBGene00014063	clec-143	21.7245	4.52434	0.941078	4.80761	1.53e-06	5.65e-05	WBGene00002992	lin-3	772.815	-1.1307	0.285277	-3.96352	7.39e-05	0.00045651
WBGene00004963	spe-9	73.2413	2.26674	0.467311	4.85061	1.23e-06	3.24e-05		WBGene00021337	Y34F4.2	21.4855	-5.00037	0.885586	-5.6464	1.64e-08	7.36e-07											WBGene00014135	ZK896.4	61.2359	3.24297	0.577601	5.61455	1.97e-08	1.25e-06	WBGene00002994	lin-5	3388.39	-1.26868	0.292249	-4.34111	1.42e-05	0.000122489
WBGene00004972	spe-26	218.759	1.92959	0.552423	3.49296	0.000477705	0.00357866		WBGene00021354	fpn-1.1	506.127	1.00258	0.179343	5.5903	2.27e-08	9.94e-07											WBGene00014136	ZK896.5	196.087	3.42618	0.534283	6.41267	1.43e-10	1.46e-08	WBGene00002996	lin-7	596.789	-1.18858	0.321596	-3.69587	0.000219139	0.00106549
WBGene00004976	spe-41	350.759	1.62463	0.514342	3.15865	0.001585	0.00820401		WBGene00021389	Y38A10A.2	12.8326	3.31944	0.90123	3.68323	0.000230296	0.00448125											WBGene00014148	ZK909.3	462.005	2.22839	0.538623	4.1372	3.52e-05	0.000833531	WBGene00002997	lin-8	153.586	-1.35567	0.404049	-3.35522	0.00079302	0.00289462
WBGene00004990	spp-5	7284.68	1.26177	0.274291	4.6001	4.22e-06	9.08e-05		WBGene00021503	ctsa-4.2	707.624	2.58462	0.196651	13.1432	1.86e-39	4.92e-37											WBGene00014164	lact-2	810.993	1.54767	0.362889	4.26486	2e-05	0.000503082	WBGene00002998	lin-9	1979.91	-0.932653	0.280599	-3.32379	0.000888043	0.00316877
WBGene00004998	spp-13	62.3151	5.80388	0.938159	6.18646	6.15e-10	3.92e-08		WBGene00021518	hpo-6	193.478	1.67803	0.246613	6.80428	1.02e-11	6.41e-10											WBGene00014173	ZK970.7	83.4405	3.95562	0.566781	6.9791	2.97e-12	4.29e-10	WBGene00003002	lin-13	5105.97	-0.878504	0.29199	-3.00868	0.00262383	0.00762985
WBGene00005008	spr-3	311.088	-1.63144	0.404293	-4.03529	5.45e-05	0.000721421		WBGene00021565	Y45G12C.1	31.5968	1.52068	0.439668	3.4587	0.000542785	0.00947859											WBGene00014183	ZK1025.3	83.4367	5.81589	0.74392	7.8179	5.37e-15	1.82e-12	WBGene00003003	lin-14	253.145	1.14882	0.316719	3.62726	0.000286442	0.00130852
WBGene00005010	spr-5	1545.2	-1.05718	0.344357	-3.07002	0.00214041	0.00999384		WBGene00021625	Y47D7A.13	556.972	3.529	0.752744	4.68818	2.76e-06	8.92e-05											WBGene00014184	ZK1025.4	9.15059	6.50157	1.49579	4.34659	1.38e-05	0.000368942	WBGene00003006	lin-17	144.063	1.30508	0.353349	3.69346	0.000221223	0.00107216
WBGene00005013	jmjd-1.1	109.045	1.76219	0.53699	3.28161	0.00103216	0.00607008		WBGene00021627	Y47D7A.15	1774.81	4.00572	0.586229	6.83303	8.31e-12	5.33e-10											WBGene00014206	nit-1	60.3571	-1.66919	0.4765	-3.50302	0.000460018	0.00668588	WBGene00003009	lin-23	3392.82	-0.92377	0.285691	-3.23346	0.00122302	0.00410217
WBGene00005014	spt-4	753.3	-1.11362	0.335727	-3.31705	0.000909748	0.00556647		WBGene00021641	Y47G6A.15	460.302	2.13366	0.574225	3.71572	0.000202623	0.00399077											WBGene00014233	ZK1128.7	147.802	2.16496	0.56987	3.79905	0.000145254	0.00267659	WBGene00003012	lin-26	1630.91	-0.899653	0.294776	-3.05199	0.00227333	0.00679084
WBGene00005016	sqt-1	870.942	5.67917	0.622914	9.1171	7.72e-20	3.18e-17		WBGene00021658	Y48G1A.2	724.145	-0.863728	0.225873	-3.82395	0.000131331	0.00271041											WBGene00014244	ZK1307.1	706.363	2.0844	0.47567	4.38204	1.18e-05	0.000321206	WBGene00003014	lin-28	978.609	-1.12129	0.287502	-3.90012	9.61e-05	0.000558572
WBGene00005017	sqt-2	915.928	6.1042	0.655253	9.31578	1.21e-20	5.71e-18		WBGene00021664	Y48G1BL.5	36.8122	-2.28175	0.47664	-4.78715	1.69e-06	5.78e-05											WBGene00014251	gstk-1	293.887	1.23568	0.359851	3.43387	0.000595024	0.00815775	WBGene00003015	lin-29	92.9661	1.43513	0.438968	3.26933	0.00107801	0.00369674
WBGene00005018	sqt-3	2905.84	5.26817	0.586724	8.97897	2.73e-19	9.2e-17		WBGene00021690	Y48G8AL.12	121.214	4.57091	0.972685	4.69927	2.61e-06	8.53e-05											WBGene00014665	C04G2.3	549.452	2.38359	0.655341	3.63717	0.000275651	0.00451192	WBGene00003019	lin-33	126.079	1.13105	0.383661	2.94806	0.00319776	0.00895112
WBGene00005020	sqv-2	552.766	-1.4097	0.378709	-3.72238	0.000197357	0.00192981		WBGene00021691	Y48G8AL.13	717.691	-0.54287	0.126505	-4.29131	1.78e-05	0.000471961											WBGene00014669	zipt-2.1	196.911	1.31136	0.377211	3.47647	0.000508053	0.00718366	WBGene00003020	lin-35	2283.34	-0.9135	0.294864	-3.09804	0.00194807	0.00598677
WBGene00005024	sqv-6	1090.55	-1.20538	0.382775	-3.14904	0.00163806	0.00839438		WBGene00021768	Y51F10.7	1354.83	-0.60894	0.121797	-4.99962	5.74e-07	2.11e-05											WBGene00014997	AC7.3	28.4508	2.15815	0.640418	3.36991	0.000751925	0.00973515	WBGene00003021	lin-36	2775.31	-0.997098	0.318288	-3.13269	0.0017321	0.00544335
WBGene00005026	sqv-8	712.65	-1.32343	0.365377	-3.6221	0.000292217	0.00255318		WBGene00021779	Y51H7C.1	864.551	0.498197	0.126263	3.94572	7.96e-05	0.00174792											WBGene00015002	B0034.1	57.0796	2.35034	0.657922	3.57237	0.000353771	0.00550397	WBGene00003022	lin-37	951.904	-1.12584	0.286666	-3.92735	8.59e-05	0.00051233
WBGene00005141	srd-64	30.7254	3.51059	0.662923	5.29563	1.19e-07	4.22e-06		WBGene00021791	Y51H7C.13	427.672	1.6408	0.190956	8.59253	8.51e-18	8.86e-16											WBGene00015046	nlp-34	19.3687	4.10608	1.04605	3.92531	8.66e-05	0.00175701	WBGene00003025	lin-40	2489.95	-1.27633	0.304357	-4.19354	2.75e-05	0.00020721
WBGene00005650	srp-9	9.40852	3.62802	1.15094	3.15224	0.00162024	0.00832633		WBGene00021797	plep-1	78.0015	1.77093	0.301557	5.87262	4.29e-09	2.1e-07											WBGene00015047	faah-1	797.266	1.9523	0.428802	4.55292	5.29e-06	0.000162753	WBGene00003026	lin-41	8558.82	-1.6347	0.360131	-4.53918	5.65e-06	5.81e-05
WBGene00005833	srw-86	8.83684	5.45635	1.50698	3.62072	0.000293783	0.00256279		WBGene00021850	Y54F10AM.6	30.2604	2.43275	0.50919	4.77769	1.77e-06	5.95e-05											WBGene00015048	faah-2	735.378	2.44677	0.445575	5.49126	3.99e-08	2.41e-06	WBGene00003029	lin-44	56.6726	2.09162	0.580791	3.60132	0.000316604	0.00141572
WBGene00006047	ssp-19	136.826	1.4104	0.401006	3.51715	0.000436208	0.00335776		WBGene00021875	Y54G2A.10	64.2297	1.92792	0.418485	4.6069	4.09e-06	0.000126528											WBGene00015050	clec-51	408.408	1.2911	0.381145	3.38743	0.000705517	0.00934559	WBGene00003030	lin-45	2888.5	-1.03501	0.267165	-3.87405	0.000107041	0.000606749
WBGene00006056	sss-1	995.089	1.44028	0.465623	3.09323	0.00197992	0.00953043		WBGene00021895	clec-84	357.46	0.702461	0.163594	4.29392	1.76e-05	0.000467669											WBGene00015055	pitr-3	72.7493	1.99765	0.518982	3.84918	0.000118516	0.00226808	WBGene00003035	lin-52	493.974	-1.08085	0.302268	-3.57581	0.000349148	0.00152804
WBGene00006058	sst-20	230.087	1.83737	0.535844	3.42893	0.000605972	0.00422601		WBGene00021928	Y55F3AM.11	62.93	-1.22149	0.318661	-3.83318	0.000126495	0.00262315											WBGene00015103	B0280.7	27.7626	6.23542	1.29923	4.79931	1.59e-06	5.85e-05	WBGene00003036	lin-53	4080.99	-1.25189	0.305139	-4.10269	4.08e-05	0.000286558
WBGene00006060	sth-1	168.397	2.37606	0.454896	5.2233	1.76e-07	5.94e-06		WBGene00021986	Y59C2A.3	1015.1	-0.762873	0.165723	-4.60329	4.16e-06	0.000128431											WBGene00015122	B0302.5	267.772	1.57635	0.360881	4.36807	1.25e-05	0.000338563	WBGene00003037	lin-54	1817.74	-1.20706	0.287708	-4.19543	2.72e-05	0.00020576
WBGene00006309	sul-2	17.8701	2.60925	0.696618	3.74559	0.000179969	0.00180978		WBGene00022033	Y65B4BL.1	63.6643	3.36497	0.382967	8.78657	1.54e-18	1.66e-16											WBGene00015169	B0403.5	181.071	2.7934	0.559012	4.99703	5.82e-07	2.5e-05	WBGene00003040	lin-59	1413.57	-1.00498	0.287935	-3.4903	0.00048248	0.00195905
WBGene00006310	sul-3	147.588	1.9195	0.611194	3.14058	0.00168612	0.00857528		WBGene00022038	Y65B4BL.6	15.2701	2.70627	0.712376	3.79893	0.000145322	0.00296603											WBGene00015216	valv-1	56.9673	1.7823	0.491067	3.62943	0.000284043	0.00460188	WBGene00003041	lin-61	1287.22	-0.84152	0.275106	-3.05889	0.00222158	0.00666516
WBGene00006366	sym-1	259.287	3.23689	0.464116	6.9743	3.07e-12	3.15e-10		WBGene00022093	Y69A2AR.22	92.2127	1.45263	0.318784	4.55678	5.19e-06	0.000155593											WBGene00015264	B0563.7	22.0564	4.53056	0.999367	4.53343	5.8e-06	0.000176247	WBGene00003043	lip-1	770.128	-1.30016	0.335427	-3.87614	0.000106128	0.00060282
WBGene00006372	syx-2	61.7567	1.62104	0.437621	3.70421	0.000212054	0.00203745		WBGene00022103	cdh-12	189.96	2.81021	0.2841	9.89162	4.53e-23	6.37e-21											WBGene00015295	acl-12	534.447	1.83879	0.517713	3.55176	0.00038266	0.0058137	WBGene00003044	lir-1	1168.77	-1.34328	0.277755	-4.83619	1.32e-06	1.74e-05
WBGene00006374	syx-4	762.023	-1.16953	0.325094	-3.59751	0.000321277	0.00271505		WBGene00022156	Y71G12B.18	11.3712	5.01882	1.22027	4.11289	3.91e-05	0.000945053											WBGene00015335	acdh-6	35.3251	3.94393	0.809194	4.8739	1.09e-06	4.26e-05	WBGene00003045	lir-2	281.317	-0.98491	0.320471	-3.07332	0.00211693	0.00641044
WBGene00006376	syp-2	722.255	-1.27311	0.337264	-3.77482	0.000160122	0.00165396		WBGene00022160	Y71G12B.25	111.702	1.64141	0.260461	6.30193	2.94e-10	1.6e-08											WBGene00015339	C02E7.6	575.517	5.35594	0.715745	7.48303	7.26e-14	1.5e-11	WBGene00003057	lon-3	633.912	5.72298	0.553015	10.3487	4.24e-25	8.77e-23
WBGene00006381	tac-1	1711.03	-1.12876	0.310072	-3.64033	0.000272293	0.0024372		WBGene00022196	gpa-17	96.0488	1.37055	0.315174	4.34855	1.37e-05	0.00037683											WBGene00015340	C02E7.7	427.689	6.3096	1.27859	4.9348	8.02e-07	3.29e-05	WBGene00003064	lpd-8	953.704	-0.844512	0.27287	-3.09493	0.0019686	0.00603642
WBGene00006384	taf-3	494.436	-1.29307	0.352133	-3.6721	0.000240562	0.00224072		WBGene00022230	Y73B6A.3	14.7793	2.50734	0.706595	3.54848	0.000387455	0.00708146											WBGene00015362	fbxa-105	64.1642	3.20458	0.682148	4.69778	2.63e-06	8.78e-05	WBGene00003071	lrp-1	1825.23	1.50879	0.445942	3.38338	0.000716004	0.00268092
WBGene00006385	taf-4	1095.06	-1.02086	0.295746	-3.45182	0.00055682	0.00398322		WBGene00022245	acp-6	4142.11	0.568557	0.163489	3.47766	0.000505818	0.00892944											WBGene00015400	cyp-35A2	627.932	-3.47265	0.50805	-6.83524	8.19e-12	1.08e-09	WBGene00003075	lrx-1	16.2364	4.81516	1.21565	3.96098	7.46e-05	0.000460151
WBGene00006387	taf-6.1	634.307	-1.34794	0.351655	-3.83313	0.000126522	0.00138586		WBGene00022253	hrpf-2	2864.26	-0.535858	0.152569	-3.51223	0.000444365	0.00798623											WBGene00015422	C04E6.5	65.8623	1.92937	0.556768	3.46531	0.000529614	0.00744611	WBGene00003076	lsm-1	976.958	-1.07396	0.287989	-3.72918	0.000192104	0.000955667
WBGene00006389	taf-7.2	744.943	-1.28091	0.361725	-3.54112	0.000398434	0.0031508		WBGene00022274	Y73E7A.8	26.4818	2.75947	0.545049	5.0628	4.13e-07	1.54e-05											WBGene00015449	ugt-63	640.921	-1.96386	0.334247	-5.87548	4.22e-09	3.19e-07	WBGene00003079	lsm-5	592.219	-0.824174	0.280794	-2.93516	0.00333374	0.00926438
WBGene00006391	taf-9	618.912	-1.48627	0.370107	-4.0158	5.92e-05	0.000768661		WBGene00022287	Y75B7AR.1	13.4874	3.37032	0.801692	4.20402	2.62e-05	0.000669257											WBGene00015453	C04G6.2	62.4955	4.39303	0.895891	4.90353	9.41e-07	3.76e-05	WBGene00003081	lsm-7	750.146	-0.821391	0.280322	-2.93017	0.00338776	0.00938241
WBGene00006393	taf-11.1	129.469	-1.92056	0.413946	-4.63964	3.49e-06	7.75e-05		WBGene00022415	Y102A11A.5	28.8214	5.03016	0.781991	6.43251	1.26e-10	7.03e-09											WBGene00015457	C04G6.7	5.55678	5.79892	1.71875	3.37392	0.000741069	0.00968229	WBGene00003082	lsm-8	1645.24	-0.986064	0.289584	-3.4051	0.000661394	0.00252037
WBGene00006397	taf-13	416.163	-1.06328	0.278999	-3.81105	0.00013838	0.00148083		WBGene00022500	lfi-1	4386.16	0.697505	0.115994	6.0133	1.82e-09	9.22e-08											WBGene00015479	wht-1	45.5131	2.17965	0.619346	3.51928	0.000432716	0.00638524	WBGene00003083	lst-1	1754.65	-1.64834	0.343288	-4.80163	1.57e-06	1.99e-05
WBGene00006407	lim-9	1217.56	0.942832	0.258702	3.64447	0.000267939	0.00241029		WBGene00022517	ZC123.1	57.9477	3.65298	0.425407	8.58702	8.93e-18	9.17e-16											WBGene00015544	C06E8.5	115.436	5.04482	1.3611	3.70643	0.000210202	0.00363495	WBGene00003085	ccar-1	11250.3	-1.06082	0.275976	-3.84387	0.00012111	0.000670195
WBGene00006409	hdl-2	155.304	1.81771	0.570709	3.185	0.00144754	0.00770031		WBGene00022562	ZC204.12	88.2866	1.74198	0.306669	5.68033	1.34e-08	6.19e-07											WBGene00015545	C06G1.1	218.358	4.05151	0.703758	5.75696	8.56e-09	5.93e-07	WBGene00003086	lst-4	2520.21	-1.30991	0.325559	-4.02356	5.73e-05	0.000374165
WBGene00006431	tag-52	319.92	-2.20139	0.66831	-3.29397	0.000987831	0.00588915		WBGene00022591	cuti-1	33.1792	2.28116	0.49647	4.59476	4.33e-06	0.000133163											WBGene00015546	C06G1.2	16.1807	5.45004	1.4202	3.83752	0.000124285	0.0023573	WBGene00003089	ltd-1	128.586	3.53966	0.519184	6.81774	9.25e-12	4.05e-10
WBGene00006438	nrfl-1	1825.02	1.1422	0.329895	3.4623	0.000535581	0.00387191		WBGene00022642	lipl-5	2146.74	-0.413308	0.105914	-3.90228	9.53e-05	0.0020449											WBGene00015574	irg-1	176.258	4.48317	0.797895	5.61874	1.92e-08	1.23e-06	WBGene00003090	lys-1	6383.95	1.98585	0.266979	7.43822	1.02e-13	6.32e-12
WBGene00006441	cpna-4	17.7112	2.97811	0.723684	4.1152	3.87e-05	0.000547747		WBGene00022649	ZK84.1	394.08	2.32911	0.224103	10.393	2.67e-25	4.11e-23											WBGene00015580	cls-1	746.273	1.45422	0.40788	3.56531	0.000363423	0.00561307	WBGene00003091	lys-2	3886.08	4.67869	0.321808	14.5388	6.88e-48	1.14e-43
WBGene00006444	shn-1	265.027	2.10583	0.44142	4.77059	1.84e-06	4.54e-05		WBGene00022665	ZK154.1	36.0329	1.93067	0.532166	3.62794	0.000285688	0.00543648											WBGene00015605	C08E3.13	22.4174	4.09149	0.856485	4.77707	1.78e-06	6.4e-05	WBGene00003092	lys-3	18.8433	4.26595	1.01271	4.21242	2.53e-05	0.000194523
WBGene00006446	atx-3	744.847	-1.39166	0.357081	-3.89732	9.73e-05	0.00113189		WBGene00022679	ZK180.5	557.116	3.4791	0.280699	12.3944	2.8e-35	6.71e-33											WBGene00015609	math-4	529.617	2.3852	0.531994	4.48351	7.34e-06	0.000212691	WBGene00003099	lys-10	576.633	6.2652	1.88805	3.31835	0.000905513	0.00321584
WBGene00006449	alg-4	1092.39	1.80899	0.534801	3.38255	0.000718163	0.00474088		WBGene00022680	ZK180.6	215.634	3.07695	0.256666	11.9881	4.1e-33	8.84e-31											WBGene00015623	C09B8.4	68.396	-3.73076	0.646195	-5.77342	7.77e-09	5.43e-07	WBGene00003104	mab-7	179.827	5.49169	0.601854	9.12462	7.2e-20	8.69e-18
WBGene00006464	bath-47	65.1817	3.29052	0.585104	5.62382	1.87e-08	8.17e-07		WBGene00022743	mlt-7	325.038	1.13245	0.183866	6.15908	7.32e-10	3.83e-08											WBGene00015645	lips-7	34.6239	6.00878	1.09481	5.48844	4.05e-08	2.42e-06	WBGene00003111	mab-20	253.406	-1.67935	0.495883	-3.38658	0.000707689	0.0026564
WBGene00006465	fntb-1	1455.27	-1.02437	0.318437	-3.21687	0.00129596	0.00716702		WBGene00022789	lron-2	20.208	2.83033	0.739499	3.82737	0.00012952	0.0026773											WBGene00015646	mlt-10	128.665	1.76195	0.464366	3.79431	0.000148057	0.00271815	WBGene00003119	mac-1	2072.54	-0.888451	0.251498	-3.53263	0.000411448	0.00172919
WBGene00006468	rhgf-1	247.36	1.36992	0.355754	3.85075	0.000117759	0.00130723		WBGene00022813	ZK742.3	166.494	1.12879	0.315868	3.5736	0.000352106	0.00652757											WBGene00015680	egal-1	343.738	1.37876	0.3792	3.63598	0.000276927	0.00451192	WBGene00003129	map-1	886.528	-0.833918	0.275733	-3.02437	0.00249154	0.00731979
WBGene00006470	tag-120	224.167	1.10231	0.336079	3.27992	0.00103838	0.00609792		WBGene00022816	fbn-1	109.832	1.83554	0.318113	5.77008	7.92e-09	3.71e-07											WBGene00015713	C12D12.1	2915.09	1.36056	0.342522	3.97219	7.12e-05	0.00150402	WBGene00003132	mat-1	3786.83	-1.08717	0.268914	-4.04283	5.28e-05	0.000351199
WBGene00006474	wdr-5.1	1556.76	-1.07579	0.342873	-3.13757	0.00170353	0.0086421		WBGene00022854	cin-4	1282.54	-0.951669	0.20592	-4.62155	3.81e-06	0.000119052											WBGene00015767	hex-2	630.928	1.64319	0.412653	3.98202	6.83e-05	0.00145549	WBGene00003133	mat-2	3463.43	-0.954368	0.294984	-3.23532	0.00121508	0.00407969
WBGene00006487	zipt-17	39.5548	2.39686	0.73231	3.27301	0.00106409	0.00619818		WBGene00043097	C02D5.4	489.097	0.636019	0.153916	4.13225	3.59e-05	0.000880391											WBGene00015781	C14F11.6	25.8949	3.33527	0.703978	4.73774	2.16e-06	7.54e-05	WBGene00003134	mat-3	1428.49	-1.09067	0.292704	-3.72619	0.000194395	0.000964665
WBGene00006499	tag-153	4664.93	-0.992181	0.295902	-3.35307	0.000799205	0.00509613		WBGene00044011	T06E4.12	28.6571	5.05426	0.822866	6.14227	8.14e-10	4.21e-08											WBGene00015783	C15B12.1	100.947	1.95021	0.540189	3.61023	0.000305925	0.00488201	WBGene00003136	mau-2	1251.77	-0.953701	0.278047	-3.42999	0.000603593	0.00234108
WBGene00006505	lagr-1	16.6474	3.37845	1.02115	3.30848	0.000938046	0.00569106		WBGene00044107	F58G6.9	278.646	1.36804	0.367011	3.72753	0.000193364	0.00385535											WBGene00015791	C15C7.5	607.149	1.47831	0.438341	3.37251	0.000744855	0.00968571	WBGene00003142	mau-8	442.638	-0.955609	0.317476	-3.01002	0.00261229	0.00760031
WBGene00006514	tdp-1	1528.33	-1.20593	0.295264	-4.08424	4.42e-05	0.000606885		WBGene00044109	K02E11.10	131.489	3.26828	0.322982	10.1191	4.55e-24	6.61e-22											WBGene00015823	C16B8.3	1282.5	1.70383	0.386476	4.40862	1.04e-05	0.000288435	WBGene00003143	max-1	78.8256	2.27114	0.43702	5.19687	2.03e-07	3.46e-06
WBGene00006515	txdc-9	889.824	-1.09824	0.320401	-3.42771	0.000608694	0.00423851		WBGene00044163	F49C5.11	9.20152	4.08335	1.10278	3.70279	0.000213239	0.00419349											WBGene00015841	skpo-2	36.9212	3.14251	0.777438	4.04214	5.3e-05	0.00117702	WBGene00003150	mbk-2	8053.22	-1.13946	0.292849	-3.89095	9.99e-05	0.000575029
WBGene00006527	tax-6	1977.74	1.27584	0.263374	4.84422	1.27e-06	3.34e-05		WBGene00044213	Y102A5C.36	43.7376	1.90156	0.390011	4.87567	1.08e-06	3.83e-05											WBGene00015859	C16D9.4	101.22	3.25147	0.585949	5.54906	2.87e-08	1.77e-06	WBGene00003154	mcm-2	6109.46	-1.41505	0.292626	-4.83569	1.33e-06	1.74e-05
WBGene00006528	tba-1	11857.6	-0.921448	0.297136	-3.1011	0.00192803	0.0093764		WBGene00044457	C18H7.11	50.9329	2.56962	0.506927	5.06902	4e-07	1.5e-05											WBGene00015894	acdh-2	224.411	-3.53969	0.466696	-7.58456	3.34e-14	7.85e-12	WBGene00003155	mcm-3	5267.42	-1.75758	0.353153	-4.97683	6.46e-07	9.31e-06
WBGene00006533	tba-7	186.774	2.67227	0.476196	5.61169	2e-08	8.68e-07		WBGene00044488	Y54G2A.45	145.442	1.04812	0.225085	4.65652	3.22e-06	0.000102248											WBGene00015906	C17E7.13	7.47493	6.21647	1.68628	3.68651	0.00022735	0.00386483	WBGene00003156	mcm-4	4560.27	-1.53085	0.35325	-4.33363	1.47e-05	0.000125741
WBGene00006539	tbb-6	70.6199	1.51202	0.434028	3.4837	0.000494527	0.00366145		WBGene00044623	bus-8	59.3546	3.58386	0.429217	8.34975	6.84e-17	6.46e-15											WBGene00015913	C17F4.7	16682.4	1.04769	0.300882	3.48206	0.000497566	0.00707571	WBGene00003157	mcm-5	4955.3	-1.30769	0.314741	-4.15481	3.26e-05	0.000237818
WBGene00006541	tbh-1	2042.1	-1.97579	0.599237	-3.29717	0.000976628	0.0058456		WBGene00044723	K11H12.11	15.7829	3.04293	0.757881	4.01504	5.94e-05	0.00136121											WBGene00015930	cest-4	231.106	1.2895	0.381427	3.38073	0.000722928	0.00948791	WBGene00003158	mcm-6	4840.14	-1.33722	0.318453	-4.19911	2.68e-05	0.000203014
WBGene00006543	tbx-2	78.5095	1.31981	0.370817	3.55919	0.000372003	0.00300456		WBGene00044724	R02E4.3	14.5579	3.10648	0.813256	3.81981	0.000133556	0.00274756											WBGene00015932	C17H12.6	55.1501	5.69478	1.00866	5.64589	1.64e-08	1.07e-06	WBGene00003159	mcm-7	6958.14	-1.60047	0.332623	-4.81166	1.5e-06	1.93e-05
WBGene00006546	tbx-9	252.763	-1.98138	0.56433	-3.51104	0.000446362	0.00340888		WBGene00077691	T06E4.14	36.0197	4.90133	0.749141	6.54259	6.05e-11	3.52e-09											WBGene00015933	C17H12.8	1419.63	3.28539	0.45737	7.18322	6.81e-13	1.11e-10	WBGene00003160	mdf-1	2835.12	-0.98608	0.273837	-3.60098	0.000317026	0.00141682
WBGene00006547	tbx-11	11.6884	-3.93184	1.12064	-3.50857	0.000450523	0.00342796		WBGene00077697	F58E6.13	38.8674	4.05258	0.570514	7.10338	1.22e-12	8.47e-11											WBGene00015947	C18A11.1	66.9626	3.1783	0.566086	5.61452	1.97e-08	1.25e-06	WBGene00003161	mdf-2	1518.96	-1.58513	0.320338	-4.94829	7.49e-07	1.06e-05
WBGene00006561	tcl-2	115.523	-1.78036	0.443747	-4.0121	6.02e-05	0.00077742		WBGene00077757	E02H4.7	99.5214	1.5536	0.276887	5.61096	2.01e-08	8.95e-07											WBGene00015949	C18A11.3	310.911	1.48487	0.346008	4.29143	1.78e-05	0.000459683	WBGene00003164	mdt-6	1146.72	-1.35924	0.284188	-4.7829	1.73e-06	2.14e-05
WBGene00006574	tin-13	1243.42	-0.942809	0.252798	-3.7295	0.000191858	0.00189288		WBGene00086566	C08H9.16	693.602	-0.468222	0.135954	-3.44397	0.000573229	0.00992983											WBGene00015956	C18B2.5	2390.88	1.21105	0.357191	3.39048	0.000697707	0.00927514	WBGene00003165	mec-1	232.019	1.73886	0.350518	4.96082	7.02e-07	1e-05
WBGene00006575	tir-1	255.688	1.59264	0.31526	5.05184	4.38e-07	1.34e-05		WBGene00194674	F23D12.11	575.202	0.734795	0.172412	4.26186	2.03e-05	0.000531052											WBGene00016061	hpo-15	1135.67	1.45376	0.257275	5.65059	1.6e-08	1.06e-06	WBGene00003166	mec-2	40.613	1.56837	0.528235	2.96908	0.00298695	0.00847865
WBGene00006584	tni-1	1149.21	1.40132	0.427664	3.27668	0.00105036	0.0061392		WBGene00219275	Y39G10AR.32	402.487	-0.644715	0.171821	-3.75224	0.000175258	0.00352697											WBGene00016106	C25F6.7	60.415	3.61205	0.664589	5.43502	5.48e-08	3.15e-06	WBGene00003171	mec-7	429.623	2.03694	0.371687	5.48025	4.25e-08	9e-07
WBGene00006591	toh-1	361.248	2.46653	0.607801	4.05812	4.95e-05	0.000667789		WBGene00220000	K02F2.11	15.7673	-3.67105	0.882878	-4.15805	3.21e-05	0.000801827											WBGene00016133	C26B9.3	114.334	2.76127	0.560025	4.93062	8.2e-07	3.33e-05	WBGene00003173	mec-9	62.3482	1.86808	0.508536	3.67344	0.000239308	0.00114274
WBGene00006593	tol-1	1227.88	-1.09705	0.324343	-3.38237	0.000718632	0.00474182		WBGene00235102	dib-1	1192.64	-0.579013	0.141902	-4.08039	4.5e-05	0.00107145											WBGene00016146	C26F1.1	106.172	3.49826	0.6995	5.00109	5.7e-07	2.45e-05	WBGene00003174	mec-10	42.8307	2.16967	0.592118	3.66426	0.000248055	0.00117459
WBGene00006599	tpa-1	407.238	1.08146	0.308539	3.50509	0.000456455	0.00346192																				WBGene00016147	cyp-32A1	89.8583	1.91752	0.557445	3.43983	0.000582076	0.00800974	WBGene00003175	mec-12	593.519	1.83636	0.316422	5.80353	6.49e-09	1.66e-07
WBGene00006609	tre-3	661.908	1.67543	0.286688	5.84408	5.09e-09	2.63e-07																				WBGene00016164	C27D9.2	16.5299	7.36365	1.5411	4.77819	1.77e-06	6.39e-05	WBGene00003177	mec-15	1645.71	-1.24472	0.27564	-4.51573	6.31e-06	6.4e-05
WBGene00006610	tre-4	139.022	1.47978	0.397778	3.72012	0.000199129	0.00193796																				WBGene00016190	rcs-1	301.115	2.52423	0.510518	4.94444	7.64e-07	3.18e-05	WBGene00003178	mec-17	317.036	1.66196	0.354851	4.68356	2.82e-06	3.26e-05
WBGene00006611	tre-5	75.8669	3.24382	0.862212	3.76221	0.000168419	0.00172455																				WBGene00016196	C28H8.5	21.3185	5.80828	1.49086	3.89593	9.78e-05	0.00193681	WBGene00003183	mei-1	2543.31	-1.63192	0.358362	-4.55385	5.27e-06	5.51e-05
WBGene00006619	try-1	691.037	-2.20746	0.615443	-3.58678	0.000334791	0.00279066																				WBGene00016217	C29F9.2	32.1748	3.48889	0.76189	4.57926	4.67e-06	0.000146267	WBGene00003184	mei-2	2851.88	-1.90308	0.319987	-5.94736	2.72e-09	7.54e-08
WBGene00006624	try-6	33.8991	1.99537	0.589642	3.38404	0.000714273	0.00471872																				WBGene00016218	pals-23	153.916	3.34568	0.58555	5.71373	1.11e-08	7.51e-07	WBGene00003186	mek-2	1232.37	-0.812135	0.277181	-2.92998	0.00338981	0.0093855
WBGene00006628	tsp-2	19.0708	5.07052	1.12368	4.51244	6.41e-06	0.000129118																				WBGene00016219	pals-24	238.95	3.03592	0.624879	4.85841	1.18e-06	4.55e-05	WBGene00003196	mel-11	3093.26	-0.987952	0.281949	-3.50401	0.000458314	0.0018809
WBGene00006638	tsp-12	1815.25	-1.3279	0.393223	-3.37695	0.000732933	0.00481309																				WBGene00016259	C30F8.3	49.0304	4.41035	0.755661	5.83642	5.33e-09	3.91e-07	WBGene00003209	mel-26	3246.02	-1.32012	0.289936	-4.55314	5.28e-06	5.52e-05
WBGene00006640	tsp-14	251.024	2.06265	0.433686	4.75609	1.97e-06	4.78e-05																				WBGene00016335	gba-1	494.272	1.62529	0.357273	4.54915	5.39e-06	0.00016535	WBGene00003210	mel-28	6056.86	-0.921339	0.292753	-3.14715	0.0016487	0.00523899
WBGene00006644	tsp-18	24.4621	2.24717	0.660619	3.40161	0.000669895	0.00452336																				WBGene00016351	C33F10.1	415.725	1.82983	0.520587	3.51494	0.000439854	0.00647774	WBGene00003218	mep-1	4398.86	-0.999241	0.279616	-3.57362	0.000352077	0.00153849
WBGene00006649	tth-1	197.687	1.22878	0.34569	3.55457	0.000378602	0.00304655																				WBGene00016361	drd-10	32.2729	-2.38687	0.680315	-3.50848	0.000450673	0.00658495	WBGene00003219	mes-1	250.819	-1.58469	0.423229	-3.74429	0.000180904	0.000912853
WBGene00006650	tts-1	48.3228	2.63344	0.702911	3.74648	0.000179337	0.00180515																				WBGene00016415	ampd-1	2785.97	1.44759	0.419837	3.44797	0.000564818	0.00783744	WBGene00003220	mes-2	1672.68	-1.18914	0.325363	-3.6548	0.000257382	0.00120437
WBGene00006651	tts-2	377.322	4.92636	0.747984	6.58617	4.51e-11	3.55e-09																				WBGene00016422	noah-1	161.798	1.77718	0.359545	4.94285	7.7e-07	3.19e-05	WBGene00003221	mes-3	1604.44	-0.920862	0.282549	-3.25913	0.00111756	0.00380632
WBGene00006663	twk-8	135.955	1.56925	0.426426	3.68002	0.00023322	0.00218154																				WBGene00016424	C34H4.1	445.396	3.55815	0.592324	6.0071	1.89e-09	1.55e-07	WBGene00003222	mes-4	2480.48	-1.27542	0.317214	-4.02069	5.8e-05	0.000377853
WBGene00006666	twk-11	10.3619	5.68756	1.48354	3.83378	0.000126188	0.00138404																				WBGene00016425	C34H4.2	951.263	4.09977	0.523751	7.8277	4.97e-15	1.74e-12	WBGene00003224	mes-6	940.36	-1.18915	0.303941	-3.91244	9.14e-05	0.000537245
WBGene00006668	twk-13	63.4156	1.90419	0.551022	3.45574	0.00054879	0.00394287																				WBGene00016436	C35B1.7	24.9246	2.57308	0.691598	3.72048	0.000198842	0.00348711	WBGene00003228	mex-1	5286.93	-1.73492	0.324826	-5.34107	9.24e-08	1.76e-06
WBGene00006702	ubc-3	1328.49	-1.08572	0.272326	-3.98684	6.7e-05	0.000845858																				WBGene00016453	vet-2	127.8	-2.54147	0.624742	-4.06803	4.74e-05	0.00107281	WBGene00003229	mex-3	9069.01	-1.67572	0.331112	-5.06089	4.17e-07	6.4e-06
WBGene00006703	ubc-6	1169.14	-1.11945	0.329246	-3.40004	0.000673751	0.0045377																				WBGene00016468	C36B7.5	98.2542	4.26464	0.653841	6.52245	6.92e-11	7.63e-09	WBGene00003230	mex-5	12130.3	-1.44808	0.308988	-4.68653	2.78e-06	3.22e-05
WBGene00006704	ubc-7	4244.6	-1.07571	0.298956	-3.59821	0.000320411	0.00271051																				WBGene00016505	ttr-33	99.3939	2.39543	0.648164	3.69571	0.000219274	0.003752	WBGene00003231	mex-6	6401.42	-1.58127	0.294959	-5.36098	8.28e-08	1.6e-06
WBGene00006711	ubc-16	518.291	-1.04452	0.317409	-3.29077	0.000999128	0.00593929																				WBGene00016542	C39H7.4	437.787	1.50297	0.425004	3.53636	0.000405686	0.00605236	WBGene00003233	mgl-2	87.0299	1.46565	0.401563	3.64987	0.000262376	0.00122472
WBGene00006720	ubc-25	3042.13	-1.15493	0.362929	-3.18226	0.0014613	0.00775102																				WBGene00016594	C42D4.1	2453.63	1.14272	0.337844	3.38238	0.000718612	0.00945178	WBGene00003236	mif-3	265.521	-1.28956	0.364315	-3.53968	0.000400612	0.00169268
WBGene00006733	ufd-1	2371.4	-1.03057	0.320021	-3.22032	0.00128047	0.0071121																				WBGene00016596	C42D4.3	586.434	5.75529	0.685847	8.39151	4.8e-17	2.86e-14	WBGene00003241	mig-5	1926.34	-1.48265	0.333813	-4.44156	8.93e-06	8.5e-05
WBGene00006737	ulp-2	2166.99	-0.986823	0.320314	-3.0808	0.00206445	0.00976074																				WBGene00016599	C42D8.1	165.608	2.22844	0.471425	4.72702	2.28e-06	7.8e-05	WBGene00003243	mig-10	356.236	1.02724	0.289542	3.5478	0.000388458	0.00165528
WBGene00006742	unc-2	245.535	1.05901	0.33575	3.15415	0.00160965	0.00829129																				WBGene00016669	ilys-2	84.0188	3.98012	0.515634	7.7189	1.17e-14	3.24e-12	WBGene00003246	mig-14	758.35	-1.41523	0.310758	-4.55411	5.26e-06	5.5e-05
WBGene00006746	unc-6	116.806	1.431	0.460746	3.10583	0.00189747	0.00927153																				WBGene00016670	ilys-3	33.3041	4.67625	0.867272	5.3919	6.97e-08	3.8e-06	WBGene00003248	mig-17	77.897	1.53034	0.404187	3.78623	0.00015295	0.000803402
WBGene00006749	unc-9	128.605	1.37537	0.373613	3.68127	0.000232075	0.00217518																				WBGene00016675	C45G9.4	59.0507	3.19143	0.941365	3.39021	0.000698385	0.00927587	WBGene00003253	mig-22	3121.82	-1.02883	0.265928	-3.86883	0.000109358	0.000617558
WBGene00006760	unc-23	410.933	1.36011	0.346504	3.92522	8.66e-05	0.00103054																				WBGene00016684	nlp-43	88.8108	2.10997	0.472194	4.46844	7.88e-06	0.000226472	WBGene00003258	cogc-1	1414.41	-1.11786	0.313153	-3.56968	0.000357411	0.00155583
WBGene00006772	unc-36	175.018	1.62979	0.359896	4.5285	5.94e-06	0.000121439																				WBGene00016728	C46H11.2	181.503	2.10741	0.579519	3.63648	0.000276387	0.00451192	WBGene00003373	mlh-1	1205.49	-1.36779	0.311858	-4.38593	1.15e-05	0.000104649
WBGene00006777	unc-41	107.85	1.56142	0.403601	3.86872	0.00010941	0.0012316																				WBGene00016731	C46H11.7	9.62558	5.58298	1.6539	3.37564	0.00073645	0.00963533	WBGene00003374	mlk-1	429.034	1.00925	0.287038	3.51608	0.000437976	0.00181668
WBGene00006779	unc-43	1761.05	1.19243	0.34747	3.43176	0.00059968	0.00420056																				WBGene00016732	phat-1	10.0396	5.64503	1.54164	3.66171	0.000250533	0.00417172	WBGene00003384	moc-1	186.378	-1.118	0.379286	-2.94765	0.00320202	0.00895698
WBGene00006788	unc-53	486.179	1.45812	0.332266	4.38843	1.14e-05	0.000206218																				WBGene00016733	phat-2	23.3307	3.38011	0.765556	4.41524	1.01e-05	0.000281852	WBGene00003388	moe-3	211.168	2.82056	0.470961	5.98895	2.11e-09	6.09e-08
WBGene00006793	unc-59	2359.48	-1.39528	0.421583	-3.30962	0.000934218	0.00568078																				WBGene00016769	C49C8.5	979.733	2.62099	0.444298	5.89918	3.65e-09	2.79e-07	WBGene00003391	mog-3	2530.04	-1.0101	0.299841	-3.3688	0.000754958	0.00278767
WBGene00006798	unc-64	258.86	0.872378	0.271678	3.21107	0.00132241	0.00726666																				WBGene00016773	oac-10	18.4625	5.64334	1.4362	3.92936	8.52e-05	0.00173482	WBGene00003392	mog-4	2552.35	-0.913406	0.288917	-3.16148	0.00156969	0.00502751
WBGene00006803	unc-70	5288.03	0.906192	0.291015	3.1139	0.00184634	0.00911137																				WBGene00016783	irg-2	48.1847	5.45231	0.940154	5.79939	6.66e-09	4.76e-07	WBGene00003393	mog-5	3918.91	-0.876704	0.272764	-3.21415	0.00130833	0.00433387
WBGene00006804	unc-71	2584.94	-1.78625	0.48367	-3.69312	0.000221522	0.00209893																				WBGene00016785	C49G7.7	24.0123	7.9022	1.49851	5.27338	1.34e-07	6.83e-06	WBGene00003395	mom-2	2727.07	-1.83067	0.425845	-4.29892	1.72e-05	0.000142922
WBGene00006808	unc-76	1212.11	-1.05539	0.327754	-3.22005	0.00128167	0.00711625																				WBGene00016788	C49G7.10	84.3598	3.94442	0.683093	5.77435	7.73e-09	5.43e-07	WBGene00003396	mom-4	943.92	-1.07337	0.295613	-3.63101	0.000282316	0.00129325
WBGene00006811	unc-79	75.4374	1.70717	0.449836	3.79508	0.000147594	0.00155573																				WBGene00016805	C50D2.1	27.579	2.6382	0.69738	3.78302	0.000154939	0.0028301	WBGene00003397	mom-5	2685.54	-1.01613	0.276636	-3.67314	0.000239584	0.001143
WBGene00006815	unc-83	1127.64	1.28541	0.302846	4.24445	2.19e-05	0.000350952																				WBGene00016823	C50E3.12	175.254	-1.96221	0.533962	-3.67481	0.00023803	0.00400456	WBGene00003400	dapk-1	831.243	0.90698	0.279978	3.23948	0.0011975	0.00403379
WBGene00006817	unc-85	963.377	-1.08302	0.288041	-3.75995	0.00016995	0.00173806																				WBGene00016845	C50F7.5	21.7475	2.41933	0.665771	3.63388	0.000279189	0.004543	WBGene00003402	mpk-2	137.957	1.7722	0.399516	4.43586	9.17e-06	8.66e-05
WBGene00006831	unc-104	455.568	1.19839	0.272914	4.3911	1.13e-05	0.000203991																				WBGene00016862	cest-32	449.796	1.74069	0.443439	3.92544	8.66e-05	0.00175701	WBGene00003404	mpz-1	352.065	1.16328	0.288191	4.03648	5.43e-05	0.00035839
WBGene00006839	unc-115	1732.31	1.06249	0.286504	3.70845	0.000208532	0.00201166																				WBGene00016883	C52E2.4	33.1204	2.97432	0.681032	4.36738	1.26e-05	0.000338563	WBGene00003405	mre-11	2271.37	-1.23481	0.3126	-3.95013	7.81e-05	0.000476887
WBGene00006852	unc-129	50.3801	1.32726	0.430268	3.08472	0.00203747	0.00969158																				WBGene00016884	C52E2.5	40.0229	2.03867	0.587953	3.4674	0.000525514	0.00739545	WBGene00003406	mrg-1	2981.05	-1.33273	0.291964	-4.56472	5e-06	5.29e-05
WBGene00006856	usp-14	5228.39	-1.05742	0.273359	-3.86822	0.000109632	0.00123278																				WBGene00016962	C56C10.4	22.8705	5.00188	1.16602	4.28971	1.79e-05	0.000462193	WBGene00003410	mrp-4	5370.37	-1.98004	0.377518	-5.24489	1.56e-07	2.78e-06
WBGene00006868	vab-1	2991.5	-1.2802	0.408894	-3.13089	0.00174276	0.00877821																				WBGene00016997	cebp-1	200.935	1.80585	0.414794	4.35361	1.34e-05	0.000359255	WBGene00003413	mrp-7	4697.67	-1.13268	0.300703	-3.76678	0.000165369	0.000852396
WBGene00006875	vab-9	81.245	1.35016	0.415029	3.25317	0.00114127	0.00653918																				WBGene00017001	D1007.3	26.7394	3.61895	0.733691	4.93253	8.12e-07	3.3e-05	WBGene00003417	mrt-2	399.764	-0.990438	0.296924	-3.33567	0.000850952	0.00305951
WBGene00006882	vab-19	379.792	1.84934	0.493001	3.75119	0.000176	0.00178665																				WBGene00017012	acs-22	986.26	1.05693	0.309643	3.41337	0.000641653	0.00862236	WBGene00003418	msh-2	2823.62	-1.28681	0.284014	-4.53079	5.88e-06	6.02e-05
WBGene00006886	vap-1	111.553	1.85749	0.511936	3.62836	0.000285233	0.00251212																				WBGene00017018	D1014.5	41.2481	3.87838	0.73669	5.26461	1.4e-07	7.14e-06	WBGene00003421	msh-5	1194.41	-0.972345	0.297766	-3.26547	0.00109284	0.00373521
WBGene00006897	ver-4	64.9474	1.73552	0.539269	3.21828	0.00128963	0.00715084																				WBGene00017028	dex-1	143.12	1.35327	0.390628	3.46434	0.000531533	0.00746555	WBGene00003422	msh-6	4876.16	-1.0961	0.296167	-3.70094	0.000214804	0.00104811
WBGene00006915	vha-6	8075.16	0.972016	0.24539	3.9611	7.46e-05	0.000920466																				WBGene00017041	D2007.1	155.336	1.91744	0.445914	4.30003	1.71e-05	0.000445305	WBGene00003456	msp-63	121.862	1.68606	0.560289	3.00926	0.00261881	0.00761661
WBGene00006923	vhp-1	476.251	1.28068	0.285918	4.47919	7.49e-06	0.000145925																				WBGene00017048	D2021.4	69.0757	1.56874	0.415062	3.77954	0.000157118	0.00285981	WBGene00003460	msp-71	83.4263	3.00706	0.654827	4.59214	4.39e-06	4.72e-05
WBGene00006925	vit-1	90025.6	-1.98609	0.412906	-4.81001	1.51e-06	3.88e-05																				WBGene00017060	D2063.1	22.5631	3.67027	0.748085	4.90621	9.29e-07	3.72e-05	WBGene00003462	msp-74	29.6852	3.66561	0.860994	4.25741	2.07e-05	0.000167083
WBGene00006926	vit-2	285122	-1.25528	0.404926	-3.10003	0.00193504	0.00939575																				WBGene00017068	D2092.8	107.679	6.99834	1.69201	4.1361	3.53e-05	0.000834855	WBGene00003471	mtd-1	58.7079	1.56504	0.471424	3.31982	0.000900747	0.00320302
WBGene00006927	vit-3	69046	-1.42069	0.370493	-3.8346	0.000125771	0.00138039																				WBGene00017071	aagr-1	1045.68	1.68683	0.412418	4.0901	4.31e-05	0.000993794	WBGene00003476	mtm-3	5459.21	-0.994634	0.293858	-3.38475	0.000712437	0.00266938
WBGene00006928	vit-4	57309.5	-1.47127	0.394684	-3.72772	0.000193217	0.0019006																				WBGene00017073	D2096.6	45.2351	4.81642	0.968868	4.97118	6.65e-07	2.81e-05	WBGene00003478	mtm-6	1524.32	-1.18055	0.2927	-4.03331	5.5e-05	0.000361682
WBGene00006930	vit-6	321473	-1.23503	0.370388	-3.33443	0.000854754	0.00535715																				WBGene00017093	E02C12.8	43.5778	3.0497	0.79162	3.85248	0.000116927	0.00224636	WBGene00003479	mtm-9	1250.31	-1.5478	0.328537	-4.71119	2.46e-06	2.91e-05
WBGene00006940	wee-1.3	3892.85	-1.15245	0.372209	-3.09625	0.00195988	0.00948469																				WBGene00017114	E03H12.7	149.798	2.34142	0.60834	3.84886	0.000118667	0.00226808	WBGene00003480	klf-3	161.188	1.79013	0.353292	5.06698	4.04e-07	6.23e-06
WBGene00006947	wrt-1	77.8009	3.65742	0.564125	6.48335	8.97e-11	6.64e-09																				WBGene00017123	maoc-1	856.922	1.38201	0.297293	4.64865	3.34e-06	0.000108615	WBGene00003482	mua-3	3705	1.8814	0.348573	5.39743	6.76e-08	1.35e-06
WBGene00006948	wrt-2	39.7134	4.61109	0.870178	5.29902	1.16e-07	4.17e-06																				WBGene00017218	dct-5	35.2025	6.02687	1.26347	4.7701	1.84e-06	6.61e-05	WBGene00003497	mup-4	4525.62	0.991222	0.305	3.24991	0.00115443	0.00390936
WBGene00006950	wrt-4	887.512	6.38447	0.645302	9.89378	4.43e-23	3.18e-20																				WBGene00017247	F08D12.3	79.057	-1.37153	0.401497	-3.41603	0.000635405	0.0085748	WBGene00003499	mut-2	1005.46	-1.16862	0.303983	-3.84436	0.000120866	0.000669293
WBGene00006952	wrt-6	437.022	6.73594	0.642205	10.4888	9.73e-26	1.15e-22																				WBGene00017301	hach-1	4458.39	-0.945624	0.253368	-3.73222	0.000189799	0.00334824	WBGene00003504	mut-7	2255.2	-1.1107	0.290572	-3.82247	0.000132123	0.000716288
WBGene00006954	wrt-8	99.2734	6.06844	0.944003	6.42841	1.29e-10	9.33e-09																				WBGene00017302	F09F7.5	338.391	1.79897	0.353874	5.08364	3.7e-07	1.65e-05	WBGene00003507	mut-14	949.182	-0.798005	0.266593	-2.99334	0.00275938	0.00793219
WBGene00006955	wrt-9	98.021	3.21175	0.593246	5.41387	6.17e-08	2.37e-06																				WBGene00017305	nspb-12	17.6438	3.741	0.968784	3.86155	0.000112672	0.00218434	WBGene00003508	mut-16	2732.45	-0.845589	0.279443	-3.02598	0.00247826	0.00728983
WBGene00006956	wrt-10	66.4762	4.89172	0.690551	7.08378	1.4e-12	1.51e-10																				WBGene00017332	ugt-37	50.5611	3.94159	0.726189	5.42777	5.71e-08	3.22e-06	WBGene00003509	mxl-1	479.692	-1.12533	0.32074	-3.50856	0.000450536	0.00185622
WBGene00006968	yars-2	932.724	-0.943175	0.295724	-3.18938	0.0014258	0.00762398																				WBGene00017335	F10D2.10	137.024	2.3669	0.379456	6.2376	4.44e-10	4.08e-08	WBGene00003510	mxl-2	718.955	-1.20178	0.313007	-3.83945	0.000123312	0.000679736
WBGene00006983	zig-6	81.9551	1.61875	0.480641	3.3679	0.000757443	0.00494451																				WBGene00017340	F10D7.3	106.457	2.41652	0.614484	3.93261	8.4e-05	0.00172093	WBGene00003522	nas-3	15.2479	-4.79092	1.25419	-3.81994	0.000133486	0.000722493
WBGene00006996	zyg-11	2889.01	-1.3565	0.424986	-3.19188	0.0014135	0.00758773																				WBGene00017380	F11D5.1	205.103	1.38025	0.402221	3.43158	0.000600069	0.00821934	WBGene00003523	nas-4	60.3078	2.73416	0.526727	5.19085	2.09e-07	3.54e-06
WBGene00007011	mdt-1.2	141.136	-1.19446	0.355063	-3.36409	0.000767966	0.00498362																				WBGene00017416	F13B6.1	37.5323	3.1654	0.661074	4.78828	1.68e-06	6.14e-05	WBGene00003524	nas-5	45.8784	2.40289	0.581647	4.13119	3.61e-05	0.000259176
WBGene00007012	mdt-4	633.866	-1.31887	0.339766	-3.8817	0.000103729	0.00118334																				WBGene00017417	F13B6.2	192.334	2.78303	0.509094	5.46663	4.59e-08	2.69e-06	WBGene00003525	nas-6	8.22542	4.2986	1.46989	2.92443	0.00345091	0.00951805
WBGene00007017	mdt-17	2390.41	-1.37855	0.342111	-4.02953	5.59e-05	0.000734028																				WBGene00017418	F13B6.3	280.975	2.16785	0.511319	4.23971	2.24e-05	0.000558169	WBGene00003526	nas-7	126.819	2.54099	0.422871	6.00891	1.87e-09	5.46e-08
WBGene00007019	mdt-19	1057.02	-1.15988	0.326335	-3.55427	0.000379026	0.00304699																				WBGene00017427	acp-5	143.967	1.4635	0.43423	3.37033	0.000750775	0.00973515	WBGene00003527	nas-8	37.0332	2.76351	0.729735	3.787	0.000152475	0.000801922
WBGene00007020	mdt-20	300.107	-1.2728	0.335821	-3.79011	0.000150583	0.00157916																				WBGene00017430	bcl-11	570.418	1.93563	0.495998	3.90248	9.52e-05	0.00190536	WBGene00003532	nas-13	8.64006	6.35074	1.60154	3.96539	7.33e-05	0.000454136
WBGene00007022	mdt-22	421.421	-0.998054	0.301477	-3.31055	0.000931138	0.00567641																				WBGene00017434	F13H8.1	21.332	3.02989	0.767269	3.94892	7.85e-05	0.00162571	WBGene00003533	nas-14	45.7931	2.4202	0.817921	2.95896	0.00308677	0.00870376
WBGene00007024	plin-1	4980.91	-1.18263	0.355025	-3.33112	0.00086497	0.00539657																				WBGene00017438	F13H8.5	257.263	4.83911	0.641654	7.54163	4.64e-14	1.02e-11	WBGene00003534	nas-15	94.9628	6.27452	1.58726	3.95304	7.72e-05	0.000472351
WBGene00007025	mdt-29	824.893	-1.06761	0.342744	-3.11489	0.00184014	0.00909306																				WBGene00017447	F14B8.5	243.619	1.45811	0.405944	3.5919	0.000328274	0.00518861	WBGene00003541	nas-22	72.7294	1.72759	0.572787	3.01612	0.00256035	0.00748207
WBGene00007072	ugt-1	200.119	1.45123	0.413266	3.51161	0.000445398	0.00340468																				WBGene00017448	F14B8.6	422.708	1.73632	0.422097	4.11355	3.9e-05	0.000907831	WBGene00003542	nas-23	51.5297	5.52978	0.873821	6.32827	2.48e-10	8.64e-09
WBGene00007081	AH6.3	80.3645	1.8585	0.535051	3.4735	0.000513717	0.0037674																				WBGene00017449	otpl-3	111.396	1.61125	0.378204	4.26026	2.04e-05	0.000510956	WBGene00003545	nas-27	55.7223	4.65339	0.734808	6.33279	2.41e-10	8.42e-09
WBGene00007082	acs-10	450.841	1.92351	0.578896	3.32272	0.000891456	0.00550734																				WBGene00017466	F14F9.3	7.39711	5.20185	1.51067	3.44341	0.000574438	0.00794617	WBGene00003547	nas-29	16.8275	4.46581	1.14154	3.9121	9.15e-05	0.000537812
WBGene00007097	B0024.4	665.194	6.44159	0.691281	9.31834	1.18e-20	5.71e-18																				WBGene00017467	F14F9.4	336.772	4.24462	0.594834	7.13581	9.62e-13	1.51e-10	WBGene00003548	nas-30	65.3291	4.3785	0.604244	7.24626	4.28e-13	2.42e-11
WBGene00007109	edg-1	2459.78	-1.0963	0.350448	-3.12828	0.0017583	0.00882364																				WBGene00017515	F16F9.4	257.755	2.12816	0.514984	4.13247	3.59e-05	0.000845491	WBGene00003549	nas-31	42.352	1.91788	0.52397	3.66028	0.00025194	0.00118561
WBGene00007112	B0035.13	935.034	2.31638	0.472633	4.90102	9.53e-07	2.6e-05																				WBGene00017591	F19C7.1	3478.97	1.37237	0.372702	3.68222	0.000231216	0.00391201	WBGene00003552	nas-36	94.7784	3.63685	0.556302	6.53755	6.25e-11	2.4e-09
WBGene00007122	B0250.5	1889.21	-0.850263	0.236179	-3.60007	0.000318126	0.00270214																				WBGene00017592	F19C7.2	258.093	1.50322	0.324634	4.63052	3.65e-06	0.000117297	WBGene00003554	nas-38	163.879	4.39537	0.567515	7.74494	9.56e-15	6.7e-13
WBGene00007128	memb-1	122.072	-1.24766	0.377254	-3.30722	0.000942263	0.00570778																				WBGene00017613	F20A1.1	241.008	1.82206	0.411302	4.42999	9.42e-06	0.000265744	WBGene00003561	ncr-1	380.275	1.55061	0.360139	4.30558	1.67e-05	0.000139392
WBGene00007130	B0272.4	142.821	1.37221	0.380523	3.60611	0.000310824	0.00266356																				WBGene00017660	F21C10.11	55.5061	4.22591	0.660769	6.39545	1.6e-10	1.61e-08	WBGene00003562	ncr-2	152.46	1.82697	0.469767	3.88909	0.00010062	0.000577875
WBGene00007141	pitr-4	7.96667	5.30719	1.72233	3.08139	0.00206035	0.00975251																				WBGene00017678	asp-12	1694.14	2.92733	0.375197	7.80212	6.09e-15	2.01e-12	WBGene00003564	ncs-2	2666.7	1.3425	0.276873	4.8488	1.24e-06	1.65e-05
WBGene00007146	B0334.6	15.3607	4.39144	1.22106	3.59642	0.000322629	0.00272091																				WBGene00017687	ets-4	265.456	1.30103	0.346026	3.75994	0.000169957	0.00304879	WBGene00003565	ncs-3	57.3338	1.37562	0.462307	2.97555	0.00292467	0.00832903
WBGene00007153	clec-41	2953.61	2.26313	0.332181	6.81295	9.56e-12	8.81e-10																				WBGene00017703	F22E5.1	211.319	2.117	0.624844	3.38804	0.000703943	0.00933304	WBGene00003567	ncx-2	668.486	1.03527	0.341383	3.03258	0.0024247	0.00716797
WBGene00007155	B0379.1	445	1.1438	0.350522	3.26314	0.00110185	0.00636416																				WBGene00017716	sups-1	38.0769	2.62834	0.634644	4.14144	3.45e-05	0.000820881	WBGene00003571	ncx-6	115.121	1.29077	0.364892	3.53741	0.000404077	0.00170558
WBGene00007156	B0379.2	148.841	1.82944	0.554347	3.30018	0.000966234	0.00580342																				WBGene00017727	F22H10.3	1885.9	1.02727	0.304509	3.37354	0.000742078	0.00968229	WBGene00003576	ndc-80	2175.32	-1.13666	0.313589	-3.62469	0.000289304	0.00131786
WBGene00007169	B0393.4	97.9053	2.75307	0.634084	4.34181	1.41e-05	0.000244604																				WBGene00017743	F23F1.2	12.3177	5.95078	1.60335	3.71146	0.000206066	0.00357589	WBGene00003579	ndx-2	156.518	1.12946	0.385082	2.93304	0.00335658	0.00931377
WBGene00007170	B0393.5	130.416	3.27832	0.531352	6.16978	6.84e-10	4.26e-08																				WBGene00017751	F23F12.3	103.857	2.1926	0.478053	4.58652	4.51e-06	0.000141869	WBGene00003582	dcap-2	1284.83	-1.14216	0.32902	-3.47142	0.000517723	0.00206864
WBGene00007171	B0393.6	1206.67	-1.44643	0.370035	-3.90891	9.27e-05	0.00109088																				WBGene00017756	F23F12.12	43.6809	-1.91098	0.490129	-3.89893	9.66e-05	0.00191804	WBGene00003592	nfi-1	1403.11	-0.992704	0.291783	-3.4022	0.000668458	0.0025426
WBGene00007174	mboa-1	28.9596	4.04925	0.805647	5.02609	5.01e-07	1.5e-05																				WBGene00017764	F25A2.1	26.6693	3.40805	0.793189	4.29664	1.73e-05	0.000451377	WBGene00003599	nhl-3	173.803	-1.25602	0.402862	-3.11774	0.00182243	0.00567976
WBGene00007177	oac-1	25.1972	5.12956	1.204	4.26043	2.04e-05	0.000332917																				WBGene00017798	slc-17.8	26.9467	2.68475	0.690926	3.88574	0.00010202	0.00200658	WBGene00003601	nhr-2	135.911	-2.37038	0.60352	-3.92759	8.58e-05	0.00051233
WBGene00007185	nlp-36	1215.99	1.02037	0.2969	3.43676	0.000588721	0.00414521																				WBGene00017814	F26A10.2	59.4552	2.46187	0.514789	4.78229	1.73e-06	6.31e-05	WBGene00003602	nhr-3	184.448	1.6274	0.355974	4.57169	4.84e-06	5.15e-05
WBGene00007188	B0464.9	611.339	-1.11962	0.360444	-3.10621	0.001895	0.00926495																				WBGene00017841	F26G1.5	197.303	3.29547	0.647366	5.09059	3.57e-07	1.6e-05	WBGene00003604	nhr-5	143.169	1.60407	0.400618	4.00399	6.23e-05	0.00039822
WBGene00007195	thoc-7	1595.7	-0.953518	0.310305	-3.07284	0.0021203	0.00994214																				WBGene00017867	slc-28.1	58.6762	1.94816	0.535787	3.63607	0.000276831	0.00451192	WBGene00003605	nhr-6	44.4968	2.51471	0.560978	4.48272	7.37e-06	7.27e-05
WBGene00007196	B0513.4	354.922	-1.4979	0.481054	-3.11379	0.00184702	0.00911137																				WBGene00017869	F28A10.1	27.239	3.73176	0.991355	3.7643	0.000167013	0.00300685	WBGene00003607	nhr-8	297.749	2.22384	0.320658	6.93522	4.06e-12	1.93e-10
WBGene00007209	BE10.1	122.224	1.9719	0.528129	3.73376	0.000188646	0.00187183																				WBGene00017905	F28F5.6	70.192	2.26351	0.638061	3.54748	0.000388938	0.00588506	WBGene00003613	nhr-14	197.356	1.26423	0.38399	3.29235	0.000993527	0.00346155
WBGene00007210	agmo-1	203.387	5.32342	0.764808	6.96047	3.39e-12	3.43e-10																				WBGene00017937	F30H5.3	62.4326	3.5678	0.876789	4.06916	4.72e-05	0.00107161	WBGene00003619	nhr-20	262.67	-1.57861	0.374195	-4.21868	2.46e-05	0.000190178
WBGene00007220	C01B9.1	167.978	1.56098	0.488927	3.19268	0.00140961	0.00757075																				WBGene00017948	mth-1	247.708	1.77207	0.484253	3.65939	0.000252815	0.00419639	WBGene00003625	nhr-31	827.259	0.977258	0.274901	3.55494	0.000378061	0.00162225
WBGene00007221	cpna-3	1426.42	-1.33963	0.431388	-3.10541	0.00190017	0.00927924																				WBGene00017957	F31F4.1	142.165	1.85052	0.457796	4.04224	5.29e-05	0.00117702	WBGene00003635	nhr-45	251.152	1.55794	0.320902	4.85487	1.2e-06	1.6e-05
WBGene00007225	C01G6.3	939.47	-2.31701	0.607629	-3.8132	0.000137179	0.00147133																				WBGene00017991	clec-180	54.9466	1.83436	0.470446	3.8992	9.65e-05	0.00191804	WBGene00003640	nhr-50	44.2505	2.02838	0.575546	3.52427	0.000424648	0.00177341
WBGene00007229	C01G6.9	30.0647	2.99292	0.626073	4.78046	1.75e-06	4.36e-05																				WBGene00017998	F33D4.6	79.0766	4.11561	0.540747	7.61096	2.72e-14	6.53e-12	WBGene00003653	nhr-63	11.962	3.94984	1.11563	3.54045	0.000399445	0.00169034
WBGene00007230	C01G10.1	159.57	2.36488	0.640186	3.69405	0.000220714	0.00209368																				WBGene00018026	F35A5.4	22.243	3.85111	0.857187	4.49273	7.03e-06	0.000205682	WBGene00003656	nhr-66	1275.89	-1.0333	0.29402	-3.5144	0.000440753	0.00182557
WBGene00007234	C01G10.7	621.24	-1.20751	0.385243	-3.13441	0.00172203	0.00870833																				WBGene00018031	F35B3.4	183.013	5.83505	0.804288	7.25493	4.02e-13	7.04e-11	WBGene00003658	nhr-68	625.564	1.15979	0.331845	3.49498	0.000474096	0.00193498
WBGene00007243	nspb-7	7.83598	6.27406	1.59654	3.92978	8.5e-05	0.00101667																				WBGene00018100	math-26	291.29	1.39157	0.397474	3.50102	0.000463475	0.00670594	WBGene00003661	nhr-71	328.402	-0.991949	0.341006	-2.90889	0.00362711	0.00991315
WBGene00007248	catp-4	1452.38	1.87767	0.587363	3.19678	0.00138969	0.00751124																				WBGene00018111	F36H9.2	12.0363	3.97251	1.15817	3.43	0.000603591	0.0082524	WBGene00003669	nhr-79	73.2842	1.39865	0.473808	2.95193	0.00315793	0.00886964
WBGene00007250	nspb-8	20.4432	5.23708	1.0782	4.85725	1.19e-06	3.16e-05																				WBGene00018119	F36H12.3	341.746	1.79187	0.525796	3.40791	0.000654615	0.00876489	WBGene00003675	nhr-85	24.1995	1.93252	0.661507	2.92139	0.00348477	0.00959704
WBGene00007254	C01H6.4	159.197	1.35879	0.386874	3.51224	0.000444351	0.00340099																				WBGene00018135	F37A4.5	188.285	2.05977	0.546505	3.769	0.000163906	0.00296165	WBGene00003687	nhr-97	1470.5	1.00211	0.274827	3.64634	0.000266	0.0012367
WBGene00007262	jud-4	22.9059	3.36587	0.959755	3.50701	0.000453164	0.00344488																				WBGene00018143	oac-23	35.4638	3.33134	0.928175	3.58913	0.000331783	0.00522742	WBGene00003689	nhr-99	54.64	2.19148	0.481528	4.55111	5.34e-06	5.55e-05
WBGene00007264	C02F4.4	22.4795	5.38181	1.10781	4.85808	1.19e-06	3.15e-05																				WBGene00018194	F39E9.1	83.6885	2.6706	0.595732	4.48289	7.36e-06	0.000212891	WBGene00003693	nhr-103	51.5706	1.62213	0.532052	3.04881	0.00229747	0.00684939
WBGene00007270	rei-1	733.489	-1.18547	0.32943	-3.59854	0.000320003	0.00270897																				WBGene00018195	btb-16	31.3311	2.23982	0.651233	3.43936	0.000583097	0.00801637	WBGene00003694	nhr-104	97.7759	1.54698	0.40099	3.85789	0.000114368	0.000641687
WBGene00007283	clec-222	64.8121	-3.69182	0.797046	-4.63188	3.62e-06	7.99e-05																				WBGene00018237	irg-7	20201.8	1.84401	0.390603	4.72094	2.35e-06	8.02e-05	WBGene00003696	nhr-106	48.7836	1.52842	0.512904	2.97993	0.00288313	0.00823482
WBGene00007286	C04A11.2	40.1569	-2.78163	0.753544	-3.6914	0.000223022	0.0021095																				WBGene00018261	cyp-33C5	59.5517	3.06257	0.659576	4.64323	3.43e-06	0.000111262	WBGene00003697	nhr-107	62.2973	1.94689	0.503204	3.86898	0.000109292	0.000617392
WBGene00007290	C04B4.2	802.536	-2.05503	0.589274	-3.4874	0.000487745	0.00362752																				WBGene00018266	nhr-183	28.696	2.34754	0.634308	3.70094	0.000214803	0.00370162	WBGene00003703	nhr-113	10.5355	5.64247	1.66623	3.38637	0.00070825	0.0026573
WBGene00007297	C04F12.1	1057.78	-1.11969	0.362518	-3.08864	0.00201078	0.00962279																				WBGene00018274	F41C3.8	58.0148	2.11568	0.615344	3.43821	0.000585571	0.00804296	WBGene00003704	nhr-114	1286.48	-1.07033	0.328236	-3.26086	0.00111073	0.00378782
WBGene00007300	C04F12.6	41.3153	2.54075	0.795242	3.19494	0.00139858	0.00752968																				WBGene00018292	F41E6.11	32.024	4.65308	0.886539	5.24859	1.53e-07	7.66e-06	WBGene00003705	nhr-115	71.8701	2.69378	0.485467	5.54884	2.88e-08	6.37e-07
WBGene00007301	C04F12.7	570.646	1.64095	0.435111	3.77134	0.000162374	0.00167408																				WBGene00018297	F41F3.3	3287.14	5.54848	0.666401	8.32603	8.36e-17	4.5e-14	WBGene00003721	nhr-131	60.5136	1.35611	0.440512	3.07847	0.00208063	0.00631808
WBGene00007315	C04H5.7	119.991	-1.83791	0.479853	-3.83016	0.000128062	0.00139504																				WBGene00018300	F41G3.3	8.13807	6.32853	1.60717	3.93767	8.23e-05	0.00168966	WBGene00003730	nhx-2	1492.56	1.2079	0.28528	4.2341	2.29e-05	0.000180116
WBGene00007316	nlp-41	29.9567	2.06147	0.603021	3.41857	0.00062951	0.00434494																				WBGene00018303	F41G3.10	100.216	-1.42332	0.406387	-3.50239	0.000461111	0.00668593	WBGene00003731	nhx-3	239.576	1.13231	0.373352	3.03282	0.00242278	0.00716357
WBGene00007322	C05B5.5	12.1799	3.1258	0.897363	3.48332	0.00049524	0.00366189																				WBGene00018350	ifo-1	1672.47	1.8013	0.433956	4.15089	3.31e-05	0.000794043	WBGene00003733	nhx-5	278.313	1.05489	0.302446	3.48785	0.000486921	0.00197224
WBGene00007331	pho-11	6306.86	3.07591	0.449651	6.84066	7.88e-12	7.35e-10																				WBGene00018358	erp-44.3	45.0213	2.14398	0.629273	3.40707	0.000656636	0.00878405	WBGene00003735	nhx-8	789.144	0.971531	0.270711	3.58881	0.000332193	0.00146729
WBGene00007332	C05C10.5	2582.02	-1.76975	0.486131	-3.64049	0.000272124	0.0024372																				WBGene00018374	tag-343	217.712	1.89778	0.460703	4.11931	3.8e-05	0.000888217	WBGene00003736	nhx-9	177.777	1.57569	0.39378	4.00146	6.3e-05	0.000400666
WBGene00007333	ufd-3	6161.31	-1.06144	0.335095	-3.16757	0.0015372	0.00804747																				WBGene00018400	F43H9.4	109.047	1.43091	0.395695	3.61621	0.000298952	0.00479643	WBGene00003739	nlp-1	91.5407	2.36454	0.51002	4.63618	3.55e-06	3.97e-05
WBGene00007334	C05C10.7	166.558	-1.18074	0.365792	-3.2279	0.00124703	0.00698032																				WBGene00018418	F44E2.4	117.605	2.48735	0.445261	5.58627	2.32e-08	1.46e-06	WBGene00003741	nlp-3	61.266	2.21573	0.518605	4.27248	1.93e-05	0.00015764
WBGene00007336	C05C12.4	424.695	2.53446	0.340231	7.44923	9.39e-14	1.3e-11																				WBGene00018437	btb-8	7.30291	-6.51017	1.69288	-3.84561	0.000120253	0.00229545	WBGene00003742	nlp-4	58.6174	1.7662	0.595828	2.96427	0.003034	0.00858864
WBGene00007339	C05D12.1	69.9592	1.64397	0.4914	3.34549	0.000821383	0.00520437																				WBGene00018466	F45E1.5	19.6229	2.5532	0.742938	3.43663	0.000589003	0.00808264	WBGene00003746	nlp-8	100.807	2.11694	0.464671	4.55577	5.22e-06	5.47e-05
WBGene00007341	C05D12.4	55.514	1.90099	0.451492	4.21047	2.55e-05	0.000395849																				WBGene00018470	F45E4.5	65.7345	2.56816	0.73836	3.47819	0.000504806	0.00714454	WBGene00003748	nlp-10	284.824	1.37014	0.367034	3.73302	0.000189197	0.0009449
WBGene00007343	C05E7.1	181.951	4.4548	0.624685	7.13127	9.94e-13	1.14e-10																				WBGene00018487	F46C8.8	72.6955	3.61842	0.766948	4.71795	2.38e-06	8.1e-05	WBGene00003749	nlp-11	92.9779	1.9018	0.44801	4.24498	2.19e-05	0.000174151
WBGene00007344	C05E7.2	211.703	4.76583	0.854484	5.57744	2.44e-08	1.04e-06																				WBGene00018488	acs-1	2496.32	-3.13688	0.271934	-11.5355	8.74e-31	4.34e-27	WBGene00003750	nlp-12	234.548	2.51517	0.435162	5.77985	7.48e-09	1.89e-07
WBGene00007348	C05G5.2	183.912	-1.12136	0.361193	-3.10461	0.00190531	0.00929882																				WBGene00018498	F46F5.7	30.202	2.73638	0.800476	3.41844	0.00062981	0.00852325	WBGene00003751	nlp-13	145.487	1.66849	0.411101	4.0586	4.94e-05	0.000332731
WBGene00007354	C06A1.3	316.276	1.69742	0.547378	3.101	0.00192865	0.00937668																				WBGene00018500	msrp-4	39.5765	3.07383	0.672957	4.56765	4.93e-06	0.000153312	WBGene00003752	nlp-14	112.705	1.49888	0.437341	3.42726	0.000609701	0.00235979
WBGene00007355	rpb-6	1263.95	-0.999758	0.29644	-3.37255	0.000744755	0.00487519																				WBGene00018523	lact-1	123.867	1.68252	0.462747	3.63593	0.000276976	0.00451192	WBGene00003755	nlp-17	169.14	2.56283	0.434492	5.89844	3.67e-09	9.95e-08
WBGene00007362	cyp-35C1	540.7	-2.18204	0.47742	-4.57048	4.87e-06	0.000102387																				WBGene00018562	F47D12.6	43.81	2.36227	0.552322	4.27698	1.89e-05	0.000482995	WBGene00003756	nlp-18	88.454	1.64477	0.452788	3.63255	0.000280633	0.00128696
WBGene00007366	C06B3.7	27.9466	4.94075	0.931411	5.30459	1.13e-07	4.07e-06																				WBGene00018572	lin-42	352.32	2.17461	0.452149	4.80949	1.51e-06	5.62e-05	WBGene00003758	nlp-20	498.808	2.19603	0.360259	6.09568	1.09e-09	3.38e-08
WBGene00007368	C06B8.2	85.2783	2.83062	0.549852	5.14795	2.63e-07	8.52e-06																				WBGene00018573	oac-30	17.7699	5.61758	1.28623	4.36749	1.26e-05	0.000338563	WBGene00003762	nlp-24	2249.75	1.82849	0.464927	3.93285	8.39e-05	0.000504881
WBGene00007372	C06B8.7	431.336	1.22921	0.388633	3.16291	0.00156201	0.00813091																				WBGene00018594	aman-3	208.127	2.45137	0.56991	4.30133	1.7e-05	0.000443482	WBGene00003763	nlp-25	21.043	4.79277	1.01622	4.71628	2.4e-06	2.86e-05
WBGene00007374	C06C3.3	11.2647	3.90879	1.09691	3.56345	0.000366011	0.00297349																				WBGene00018616	F48G7.5	47.1077	4.20479	0.800256	5.2543	1.49e-07	7.47e-06	WBGene00003767	nlp-29	95.2245	1.76945	0.499527	3.54225	0.000396731	0.001681
WBGene00007381	C06C6.7	88.166	2.62039	0.566301	4.6272	3.71e-06	8.11e-05																				WBGene00018630	F49D11.6	11.434	4.90122	1.34408	3.64654	0.000265796	0.00438741	WBGene00003768	nlp-30	65.1073	5.25352	0.749392	7.01038	2.38e-12	1.17e-10
WBGene00007391	C06H2.7	153.43	-2.09055	0.640392	-3.26448	0.00109666	0.00634311																				WBGene00018640	F49E10.2	8.17952	6.33775	1.65789	3.82277	0.000131959	0.0024776	WBGene00003769	nlp-31	41.2559	2.2804	0.588679	3.87376	0.00010717	0.000607062
WBGene00007392	fbxa-156	91.2841	2.16395	0.398308	5.43287	5.55e-08	2.15e-06																				WBGene00018697	F52E1.9	72.0045	2.07338	0.540659	3.83491	0.000125611	0.00237639	WBGene00003771	nlp-33	615.102	2.93028	0.311466	9.40801	5.06e-21	6.97e-19
WBGene00007393	fbxa-157	20.1142	2.88949	0.759676	3.80359	0.000142616	0.00151878																				WBGene00018706	F52F10.2	14.88	4.73529	1.23747	3.82658	0.000129934	0.00244575	WBGene00003773	nlt-1	794.235	1.41297	0.316162	4.46913	7.85e-06	7.66e-05
WBGene00007398	C07A4.3	52.6982	2.44579	0.641474	3.81277	0.000137418	0.0014722																				WBGene00018707	oac-31	73.9786	3.69756	0.680506	5.43354	5.52e-08	3.16e-06	WBGene00003777	nmy-2	16462	-1.07552	0.291049	-3.69532	0.000219612	0.00106666
WBGene00007404	best-5	28.4729	3.4215	0.773156	4.42537	9.63e-06	0.000180472																				WBGene00018708	oac-32	65.2565	2.97789	0.662055	4.49795	6.86e-06	0.000202292	WBGene00003778	nnt-1	99.8465	3.40268	0.506695	6.71544	1.87e-11	7.85e-10
WBGene00007414	C07E3.3	160.766	2.95199	0.511444	5.77187	7.84e-09	3.88e-07																				WBGene00018724	F53A9.1	142.929	1.98008	0.357726	5.53519	3.11e-08	1.91e-06	WBGene00003779	nob-1	72.31	1.8564	0.512013	3.62568	0.000288201	0.00131474
WBGene00007420	C07E3.10	20.5431	4.70548	1.05803	4.44739	8.69e-06	0.000166148																				WBGene00018725	kreg-1	7.21188	5.16813	1.51569	3.40975	0.000650223	0.00871393	WBGene00003783	nos-1	693.887	-1.23737	0.293843	-4.21099	2.54e-05	0.000195364
WBGene00007424	C08B6.3	146.894	1.44992	0.401482	3.61142	0.000304527	0.00262292																				WBGene00018729	F53A9.6	165.975	1.8107	0.401311	4.51195	6.42e-06	0.000191688	WBGene00003784	nos-2	1282.89	-2.00714	0.406012	-4.94356	7.67e-07	1.08e-05
WBGene00007440	C08E8.4	49.2304	4.13053	0.684727	6.03237	1.62e-09	9.22e-08																				WBGene00018730	F53A9.7	59.1848	2.79075	0.534872	5.21761	1.81e-07	8.85e-06	WBGene00003786	npa-1	15573.7	1.20157	0.271068	4.43274	9.3e-06	8.76e-05
WBGene00007445	C08F8.3	1460.98	-1.63922	0.385167	-4.25587	2.08e-05	0.000338435																				WBGene00018731	F53A9.8	280.383	2.21124	0.402953	5.48758	4.07e-08	2.42e-06	WBGene00003787	npp-1	2125.41	-1.30403	0.293892	-4.43712	9.12e-06	8.62e-05
WBGene00007446	mboa-4	114.417	2.35222	0.558364	4.2127	2.52e-05	0.000393438																				WBGene00018737	F53B1.4	135.178	4.94432	0.717974	6.88649	5.72e-12	7.67e-10	WBGene00003788	npp-2	3046.74	-1.16798	0.268956	-4.34264	1.41e-05	0.000121891
WBGene00007457	C08F11.10	124.826	1.58222	0.465209	3.4011	0.000671158	0.00452875																				WBGene00018760	irg-3	345.349	2.95316	0.504193	5.8572	4.71e-09	3.52e-07	WBGene00003789	npp-3	6414.31	-0.989486	0.27735	-3.56764	0.000360208	0.00156513
WBGene00007460	C08F11.13	152.802	3.38242	0.363493	9.30533	1.34e-20	6.12e-18																				WBGene00018779	F53H8.3	190.488	1.94476	0.555896	3.49843	0.00046801	0.00675214	WBGene00003790	npp-4	2114.98	-1.02132	0.276489	-3.69389	0.00022085	0.00107115
WBGene00007461	C08F11.14	54.9945	2.43203	0.651707	3.73178	0.000190131	0.00188259																				WBGene00018823	F54E2.1	1698.55	2.65769	0.446601	5.95094	2.67e-09	2.1e-07	WBGene00003791	npp-5	2630.79	-1.14793	0.279148	-4.11225	3.92e-05	0.000276817
WBGene00007462	ctsa-3.2	5.8638	5.85259	1.58151	3.70063	0.000215063	0.00205607																				WBGene00018874	tag-234	249.404	2.87936	0.533089	5.40128	6.62e-08	3.66e-06	WBGene00003792	npp-6	4257.69	-0.930357	0.298586	-3.11588	0.001834	0.00570508
WBGene00007479	C09F9.2	164.079	3.68874	0.550124	6.70529	2.01e-11	1.71e-09																				WBGene00018939	fbxa-190	55.452	1.92937	0.570311	3.38301	0.000716952	0.00943828	WBGene00003793	npp-7	11016.9	-0.971034	0.273339	-3.55249	0.000381601	0.00163345
WBGene00007492	C09G9.1	1518.37	-0.909194	0.295837	-3.07329	0.00211714	0.00993295																				WBGene00018951	F56C9.7	2105.89	1.53408	0.330858	4.63668	3.54e-06	0.000114103	WBGene00003794	npp-8	4430.25	-1.08747	0.283566	-3.83499	0.000125568	0.000687279
WBGene00007499	C09H10.5	744.412	-1.23393	0.362645	-3.40257	0.000667545	0.00451675																				WBGene00018958	cest-27	128.902	1.8999	0.407988	4.65676	3.21e-06	0.000104883	WBGene00003795	npp-9	17381.6	-1.23061	0.288608	-4.26394	2.01e-05	0.000162986
WBGene00007506	fbxc-58	72.0362	3.84531	0.529373	7.26389	3.76e-13	4.7e-11																				WBGene00018966	F56D2.5	103.016	2.4384	0.60761	4.0131	5.99e-05	0.00131018	WBGene00003796	npp-10	8690.13	-1.02827	0.297643	-3.4547	0.000550911	0.00217188
WBGene00007508	C10C5.4	609.969	1.33113	0.358761	3.71035	0.000206975	0.00200132																				WBGene00018969	F56D3.1	163.17	3.44115	0.565433	6.08586	1.16e-09	9.91e-08	WBGene00003797	npp-11	3296.53	-1.12809	0.280793	-4.01753	5.88e-05	0.000380866
WBGene00007513	wht-2	1306.76	-1.09283	0.353159	-3.09444	0.00197186	0.00951105																				WBGene00018971	clec-67	523.999	4.1315	0.536119	7.70632	1.29e-14	3.51e-12	WBGene00003798	npp-12	7002.26	-0.809089	0.257941	-3.13671	0.00170852	0.00538975
WBGene00007516	gpx-5	511.901	1.1844	0.323922	3.65645	0.000255734	0.00234254																				WBGene00018976	daam-1	62.1569	1.93896	0.483034	4.01412	5.97e-05	0.00130646	WBGene00003799	npp-13	2627.66	-0.890645	0.277433	-3.21031	0.00132593	0.00438251
WBGene00007530	C11H1.5	30.2099	5.40942	1.04103	5.19622	2.03e-07	6.74e-06																				WBGene00019014	F57C12.2	47.1634	2.33972	0.636	3.67881	0.000234321	0.00395557	WBGene00003800	npp-14	6023.96	-1.00167	0.272705	-3.67311	0.00023962	0.001143
WBGene00007534	fubl-1	4259.42	-1.03784	0.301721	-3.43974	0.000582273	0.00411709																				WBGene00019022	F58A6.1	215.211	2.39643	0.395211	6.06367	1.33e-09	1.12e-07	WBGene00003801	npp-15	3412.82	-1.12281	0.297216	-3.77775	0.000158251	0.000826777
WBGene00007550	C13C4.6	42.6608	1.46548	0.460094	3.18517	0.00144667	0.00769814																				WBGene00019037	fbxb-17	6.74699	-6.39555	1.72342	-3.71096	0.000206477	0.00357885	WBGene00003802	npp-16	1903.13	-1.38519	0.288581	-4.8	1.59e-06	2e-05
WBGene00007552	C13C12.2	25.336	4.46405	0.918637	4.85943	1.18e-06	3.14e-05																				WBGene00019060	acox-3	766.874	2.12198	0.342268	6.19975	5.66e-10	5.1e-08	WBGene00003803	rae-1	2682.72	-0.927111	0.24901	-3.72319	0.000196718	0.000974519
WBGene00007560	C14A4.9	16.312	5.49247	1.25227	4.38601	1.15e-05	0.000207008																				WBGene00019146	H02F09.3	65.4027	4.06628	0.770703	5.27606	1.32e-07	6.79e-06	WBGene00003804	npp-18	1624.54	-1.34402	0.286691	-4.68805	2.76e-06	3.2e-05
WBGene00007563	C14A4.13	93.3305	2.15001	0.546685	3.93281	8.4e-05	0.00100652																				WBGene00019148	H03E18.1	78.0604	2.26929	0.453096	5.00841	5.49e-07	2.37e-05	WBGene00003805	npp-19	1985.23	-1.2413	0.280958	-4.41811	9.96e-06	9.27e-05
WBGene00007591	zipt-13	873.311	1.05679	0.337839	3.12809	0.00175948	0.00882364																				WBGene00019152	nspb-6	39.1858	4.58871	0.912873	5.02667	4.99e-07	2.17e-05	WBGene00003816	asns-1	76.1765	2.95403	0.463674	6.37093	1.88e-10	6.76e-09
WBGene00007593	C14H10.3	823.37	1.58634	0.395466	4.0113	6.04e-05	0.00077942																				WBGene00019154	glf-1	63.6942	4.27536	0.694638	6.1548	7.52e-10	6.7e-08	WBGene00003826	ntl-3	3768.8	-0.857666	0.279926	-3.0639	0.00218473	0.00657245
WBGene00007597	C15A11.2	63.4847	1.91243	0.606238	3.15459	0.00160725	0.0082828																				WBGene00019166	tat-2	296.374	1.69211	0.464506	3.64281	0.000269676	0.00444652	WBGene00003829	nud-1	2972.96	-0.931322	0.259024	-3.5955	0.000323764	0.00143967
WBGene00007600	C15C6.1	107.408	3.31679	0.71733	4.62381	3.77e-06	8.19e-05																				WBGene00019184	H10E21.4	208.868	5.40285	0.70725	7.63924	2.19e-14	5.42e-12	WBGene00003830	num-1	2109.72	-1.24411	0.298229	-4.17167	3.02e-05	0.000224556
WBGene00007603	popl-4	432.431	-1.4163	0.361253	-3.92052	8.84e-05	0.00104784																				WBGene00019213	H20E11.1	229.294	2.26434	0.496248	4.56293	5.04e-06	0.000155824	WBGene00003835	nxf-2	925.27	-1.0701	0.29226	-3.66146	0.000250786	0.00118253
WBGene00007605	hrg-7	4273.82	2.82944	0.470185	6.01772	1.77e-09	9.99e-08																				WBGene00019234	ugt-8	21.9651	-2.86329	0.73074	-3.91835	8.92e-05	0.00179874	WBGene00003843	2020-10-02	207.047	1.3649	0.320902	4.25331	2.11e-05	0.000169513
WBGene00007610	C15H7.3	220.993	1.91946	0.554151	3.46379	0.000532625	0.003858																				WBGene00019236	H23N18.5	181.057	4.76664	0.761837	6.25677	3.93e-10	3.68e-08	WBGene00003844	odc-1	893.992	1.79673	0.305511	5.88106	4.08e-09	1.09e-07
WBGene00007625	C16C10.4	1058.66	-1.25168	0.333717	-3.75072	0.000176326	0.00178885																				WBGene00019272	H42K12.3	68.8768	4.60811	0.625532	7.36671	1.75e-13	3.3e-11	WBGene00003846	odd-2	54.6341	1.64401	0.469777	3.49955	0.000466038	0.00190727
WBGene00007640	pcmd-1	899.001	-1.26579	0.334004	-3.78975	0.000150797	0.00157957																				WBGene00019273	H43E16.1	392.805	1.95547	0.445917	4.38528	1.16e-05	0.000317616	WBGene00003847	blmp-1	337.13	1.77917	0.369297	4.81771	1.45e-06	1.88e-05
WBGene00007642	C17E4.2	7.38737	-5.52864	1.61566	-3.4219	0.000621849	0.00431553																				WBGene00019298	pnp-1	1086.12	1.23968	0.317903	3.89955	9.64e-05	0.00191804	WBGene00003864	oma-1	4445.89	-1.20969	0.297187	-4.07047	4.69e-05	0.000318958
WBGene00007645	C17E4.6	1797.09	-1.1764	0.377473	-3.1165	0.00183009	0.00905494																				WBGene00019300	swt-1	60.9727	2.37117	0.656056	3.61428	0.000301189	0.00482194	WBGene00003865	oma-2	6694.73	-1.7364	0.324781	-5.34636	8.97e-08	1.71e-06
WBGene00007648	folr-1	14.2086	6.15418	1.41902	4.33692	1.44e-05	0.00024881																				WBGene00019324	K02F2.5	96.9192	1.98783	0.442324	4.49406	6.99e-06	0.000204804	WBGene00003868	ooc-3	1309.65	-1.39494	0.270283	-5.16102	2.46e-07	4.08e-06
WBGene00007650	ugt-23	967.253	1.84173	0.321354	5.73116	9.97e-09	4.76e-07																				WBGene00019327	zip-2	1494.89	1.95616	0.462415	4.23032	2.33e-05	0.000577168	WBGene00003870	ooc-5	1518.23	-1.02955	0.291002	-3.53794	0.000403266	0.00170288
WBGene00007653	cysl-1	562.083	0.971042	0.295421	3.28698	0.0010127	0.00598761																				WBGene00019329	ceeh-1	201.175	1.25038	0.359139	3.4816	0.000498431	0.00708123	WBGene00003878	pept-3	267.008	1.09216	0.319036	3.4233	0.000618667	0.00238724
WBGene00007681	C18D11.3	1964.74	-1.07437	0.309311	-3.47342	0.000513861	0.0037674																				WBGene00019368	txt-4	183.616	2.14813	0.391158	5.49171	3.98e-08	2.41e-06	WBGene00003879	ora-1	37.9303	6.10096	1.14773	5.31569	1.06e-07	1.98e-06
WBGene00007687	C18E9.7	133.644	3.21427	0.791466	4.06116	4.88e-05	0.000660228																				WBGene00019404	K05B2.4	62.7796	3.96694	0.678574	5.84599	5.04e-09	3.75e-07	WBGene00003887	osm-7	477.993	2.18835	0.397114	5.51063	3.58e-08	7.74e-07
WBGene00007688	C18E9.8	234.554	2.62043	0.584399	4.48398	7.33e-06	0.000143532																				WBGene00019425	K06A1.2	72.0205	2.16672	0.594925	3.64201	0.000270522	0.00445061	WBGene00003888	osm-8	43.3732	5.7869	1.02975	5.61972	1.91e-08	4.4e-07
WBGene00007689	C18E9.9	426.944	1.47623	0.332328	4.44209	8.91e-06	0.000169702																				WBGene00019435	K06A9.1	288.472	1.44584	0.394213	3.66766	0.000244781	0.00409039	WBGene00003898	oxi-1	1505.62	-0.993126	0.298662	-3.32526	0.000883371	0.00315686
WBGene00007691	cest-8	30.1663	3.58206	0.747986	4.78894	1.68e-06	4.24e-05																				WBGene00019473	cyp-35A5	99.0796	-3.25052	0.657916	-4.94063	7.79e-07	3.22e-05	WBGene00003903	pab-2	1424.03	0.980593	0.264018	3.71412	0.000203912	0.00100403
WBGene00007692	cest-9.1	295.656	2.17081	0.41928	5.17747	2.25e-07	7.36e-06																				WBGene00019477	cest-17	149.912	1.34964	0.369359	3.65401	0.000258179	0.00427589	WBGene00003904	pabp-2	2849.22	-0.929005	0.276924	-3.35472	0.000794445	0.00289854
WBGene00007693	cest-7	34.1071	2.70031	0.58766	4.59502	4.33e-06	9.27e-05																				WBGene00019495	sdz-24	290.493	4.25124	0.58032	7.32569	2.38e-13	4.26e-11	WBGene00003909	pag-3	7.88478	4.31081	1.44016	2.99328	0.00275998	0.00793236
WBGene00007695	cest-9.2	164.67	2.64673	0.422448	6.26522	3.72e-10	2.51e-08																				WBGene00019515	ugt-19	203.945	1.80923	0.481662	3.75622	0.000172496	0.00307948	WBGene00003912	pal-1	1751.88	-1.50076	0.298846	-5.02185	5.12e-07	7.63e-06
WBGene00007707	fath-1	1879.22	-1.12222	0.352685	-3.18194	0.00146292	0.00775708																				WBGene00019520	K08B12.1	19.3936	3.59628	0.879741	4.08789	4.35e-05	0.00100022	WBGene00003915	pan-1	463.504	1.35477	0.387365	3.49741	0.000469802	0.00192077
WBGene00007709	clec-87	12592.7	-1.97326	0.519707	-3.79687	0.000146536	0.00154952																				WBGene00019564	K09D9.1	35.6655	4.51152	0.951841	4.73978	2.14e-06	7.5e-05	WBGene00003917	par-2	1210.49	-1.18076	0.290609	-4.06303	4.84e-05	0.000327267
WBGene00007714	C25D7.1	122.069	1.93548	0.398262	4.85982	1.17e-06	3.14e-05																				WBGene00019565	cyp-35A3	109.568	-5.70531	0.707478	-8.06429	7.37e-16	2.91e-13	WBGene00003918	par-3	5552.85	-1.41995	0.328895	-4.31734	1.58e-05	0.000133096
WBGene00007716	fbxa-82	22.4584	3.2279	0.685491	4.70888	2.49e-06	5.8e-05																				WBGene00019599	acds-10	712.98	0.991749	0.27629	3.58952	0.000331288	0.00522742	WBGene00003919	par-4	1850.91	-1.07837	0.312725	-3.44831	0.000564099	0.0022149
WBGene00007717	C25D7.5	93.5829	3.35626	0.47585	7.0532	1.75e-12	1.84e-10																				WBGene00019660	K11H12.4	619.508	4.46147	0.692571	6.4419	1.18e-10	1.22e-08	WBGene00003921	par-6	904.665	-0.935742	0.283233	-3.30378	0.000953891	0.00335669
WBGene00007725	C25F9.5	163.742	2.07149	0.334932	6.1848	6.22e-10	3.95e-08																				WBGene00019717	trx-3	167.258	4.3895	0.714949	6.1396	8.27e-10	7.29e-08	WBGene00003929	pat-2	1288.4	0.97845	0.335512	2.91629	0.00354219	0.00972119
WBGene00007726	C25F9.6	32.6146	2.09491	0.590301	3.54889	0.00038686	0.00309249																				WBGene00019738	clec-265	656.584	3.15571	0.46795	6.7437	1.54e-11	1.93e-09	WBGene00003933	pat-9	95.115	2.7531	0.454665	6.05523	1.4e-09	4.26e-08
WBGene00007732	spe-44	374.503	-0.891539	0.267611	-3.33147	0.000863887	0.0053939																				WBGene00019744	M02H5.8	370.659	2.16534	0.356551	6.07301	1.26e-09	1.06e-07	WBGene00003941	pbo-1	617.303	1.54336	0.378376	4.07892	4.52e-05	0.000309642
WBGene00007743	C26C6.9	262.709	1.2879	0.37143	3.46741	0.000525503	0.0038205																				WBGene00019754	M03E7.2	17.4247	5.53401	1.32411	4.17943	2.92e-05	0.000709803	WBGene00003943	pbo-4	745.298	2.93898	0.361127	8.13835	4.01e-16	3.45e-14
WBGene00007745	C26D10.4	48.403	2.11008	0.526287	4.00937	6.09e-05	0.000785222																				WBGene00019759	M03F4.6	69.3328	3.91681	0.799609	4.8984	9.66e-07	3.83e-05	WBGene00003947	pbs-1	4621	-0.828252	0.270665	-3.06007	0.00221289	0.00664495
WBGene00007762	C27B7.5	1760.99	-1.00833	0.303057	-3.32719	0.000877279	0.00544659																				WBGene00019761	M03F8.1	17.2465	3.92988	1.00374	3.91523	9.03e-05	0.00181966	WBGene00003955	pcn-1	5292.88	-1.30399	0.283493	-4.59975	4.23e-06	4.59e-05
WBGene00007764	C27B7.7	161.741	1.28317	0.346976	3.69816	0.000217171	0.00206959																				WBGene00019839	R02F11.1	56.3341	5.9438	0.89248	6.65988	2.74e-11	3.32e-09	WBGene00003956	pcp-1	1919.23	0.925398	0.278502	3.32277	0.000891271	0.0031767
WBGene00007773	C27C12.3	173.723	-1.85096	0.595789	-3.10674	0.00189163	0.00925119																				WBGene00019859	R03H10.7	13.1162	6.05011	1.48016	4.08748	4.36e-05	0.00100044	WBGene00003957	pcp-2	1752.06	2.73957	0.326739	8.3846	5.09e-17	4.9e-15
WBGene00007775	acd-3	65.0612	1.22225	0.378429	3.22981	0.00123873	0.00696221																				WBGene00019906	R05G9R.1	25.0477	3.26329	0.785734	4.15318	3.28e-05	0.000788256	WBGene00003958	pcp-3	3982.21	1.51439	0.344532	4.3955	1.11e-05	0.000101254
WBGene00007777	C27D8.1	582.091	1.75328	0.502986	3.48575	0.000490756	0.00364334																				WBGene00019914	clec-150	3222.59	1.00868	0.294522	3.42478	0.000615289	0.00837387	WBGene00003959	pcp-4	1329.79	2.78437	0.379016	7.3463	2.04e-13	1.22e-11
WBGene00007778	C27D8.2	411.822	1.49729	0.485458	3.08428	0.00204046	0.00969158																				WBGene00019929	R07C3.13	78.6461	3.12285	0.728031	4.28945	1.79e-05	0.000462193	WBGene00003965	pdk-1	214.062	-1.23795	0.367094	-3.37231	0.000745409	0.00276103
WBGene00007791	C28A5.6	509.189	1.51919	0.468352	3.24368	0.00117995	0.0066934																				WBGene00019932	R07C12.2	141.444	2.05913	0.528034	3.89962	9.63e-05	0.00191804	WBGene00003967	pdr-1	1232.4	-0.98866	0.284049	-3.48059	0.000500302	0.0020155
WBGene00007797	C29A12.1	961.763	-1.5371	0.346142	-4.44067	8.97e-06	0.000170433																				WBGene00019967	cyp-33C8	221.284	3.32652	0.572265	5.8129	6.14e-09	4.44e-07	WBGene00003968	peb-1	38.5436	2.15927	0.707166	3.05341	0.00226256	0.00676969
WBGene00007801	trpa-1	160.901	1.78226	0.326207	5.46358	4.67e-08	1.85e-06																				WBGene00019977	fpn-1.2	65.7017	-1.81055	0.47463	-3.81466	0.000136371	0.00254759	WBGene00003975	pen-2	288.557	-1.54304	0.33517	-4.60374	4.15e-06	4.52e-05
WBGene00007806	clec-230	43.2506	6.2843	1.19755	5.24764	1.54e-07	5.31e-06																				WBGene00020017	R12A1.3	37.48	6.03858	1.16183	5.19748	2.02e-07	9.73e-06	WBGene00003978	pes-4	373.002	1.53255	0.304037	5.04068	4.64e-07	7.02e-06
WBGene00007807	C29F3.7	1959.97	2.05607	0.347617	5.91475	3.32e-09	1.77e-07																				WBGene00020032	R12E2.6	12.5035	5.971	1.53764	3.88322	0.000103083	0.00202214	WBGene00003979	pes-5	164.085	-2.77498	0.445279	-6.232	4.61e-10	1.53e-08
WBGene00007810	C29F7.1	101.312	1.26363	0.365016	3.46186	0.000536461	0.00387523																				WBGene00020033	R12E2.7	823.792	5.905	1.1433	5.16489	2.41e-07	1.13e-05	WBGene00003980	pes-7	891.291	0.95766	0.262902	3.64266	0.00026984	0.00125064
WBGene00007820	clec-199	39.2259	2.01924	0.520588	3.87877	0.000104985	0.00119354																				WBGene00020039	R12E2.14	294.537	5.66123	0.757145	7.47708	7.6e-14	1.53e-11	WBGene00003981	pes-8	284.719	3.22727	0.426911	7.55959	4.04e-14	2.57e-12
WBGene00007826	C30H6.9	398.231	-1.02383	0.293106	-3.49305	0.000477545	0.00357866																				WBGene00020040	R12E2.15	347.239	6.48875	1.23373	5.25948	1.44e-07	7.32e-06	WBGene00003989	pfn-1	3305.01	-0.874342	0.284039	-3.07825	0.00208222	0.00632153
WBGene00007829	oac-5	8.65152	4.47093	1.37452	3.25271	0.00114308	0.00654277																				WBGene00020073	sdz-28	17.0562	-4.53521	1.20661	-3.75862	0.00017085	0.00306111	WBGene00003990	pfn-2	1741.92	0.81396	0.249533	3.26193	0.00110657	0.00377666
WBGene00007833	oac-6	178.951	4.14307	0.372217	11.1308	8.88e-29	2.09e-25																				WBGene00020194	T03G6.1	24.3898	6.04962	1.18373	5.11065	3.21e-07	1.46e-05	WBGene00003992	pgl-1	11837.7	-0.876507	0.273515	-3.2046	0.00135252	0.00444993
WBGene00007835	oac-7	26.5163	2.63339	0.703418	3.7437	0.000181329	0.00181836																				WBGene00020280	T06A1.5	445.793	2.41882	0.529705	4.56635	4.96e-06	0.000153947	WBGene00003993	pgl-2	876.039	-0.928678	0.268028	-3.46485	0.000530521	0.00211009
WBGene00007841	C31C9.7	68.7164	1.48175	0.438258	3.38101	0.000722202	0.00475397																				WBGene00020283	T06A4.3	163.283	2.2786	0.58646	3.88534	0.000102187	0.00200722	WBGene00003994	pgl-3	4116.35	-1.33628	0.300645	-4.4447	8.8e-06	8.4e-05
WBGene00007860	rilp-1	947.856	-1.11087	0.358796	-3.09612	0.00196072	0.00948508																				WBGene00020311	T07D3.9	439.631	-1.31696	0.370124	-3.55817	0.000373448	0.00572043	WBGene00003999	pgp-5	1599.38	4.16211	0.476558	8.73369	2.47e-18	2.76e-16
WBGene00007862	kvs-2	24.7144	3.25175	0.824982	3.9416	8.09e-05	0.000979589																				WBGene00020325	bath-46	16.1411	4.04743	0.934181	4.3326	1.47e-05	0.000390403	WBGene00004000	pgp-6	2185.57	3.16437	0.913217	3.46508	0.000530073	0.00210882
WBGene00007866	C32H11.3	44.6493	4.04435	0.741393	5.45507	4.9e-08	1.93e-06																				WBGene00020343	acs-3	63.8808	-2.75615	0.706037	-3.90369	9.47e-05	0.00189842	WBGene00004003	pgp-9	1237.38	2.61081	0.395382	6.60326	4.02e-11	1.59e-09
WBGene00007867	C32H11.4	366.962	3.7576	0.563861	6.66405	2.66e-11	2.19e-09																				WBGene00020359	math-40	43.5201	1.74097	0.485048	3.58928	0.000331592	0.00522742	WBGene00004004	pgp-10	130.616	1.55958	0.392916	3.96926	7.21e-05	0.000448636
WBGene00007868	C32H11.5	29.9292	5.74491	1.28256	4.47926	7.49e-06	0.000145925																				WBGene00020366	acdh-10	1648.95	1.61529	0.367225	4.39864	1.09e-05	0.000300349	WBGene00004007	pgp-13	127.467	1.84235	0.411976	4.472	7.75e-06	7.59e-05
WBGene00007872	C32H11.9	22.7931	5.36582	1.04368	5.14123	2.73e-07	8.79e-06																				WBGene00020408	T10D4.6	420.831	-1.6053	0.426057	-3.7678	0.00016469	0.00297221	WBGene00004008	pgp-14	84.1525	2.79945	0.520966	5.37359	7.72e-08	1.51e-06
WBGene00007873	dod-21	33.1278	5.46105	0.949266	5.75292	8.77e-09	4.29e-07																				WBGene00020413	T10E9.3	285.173	4.4137	0.668824	6.59919	4.13e-11	4.81e-09	WBGene00004013	pha-4	90.398	2.12471	0.455935	4.66012	3.16e-06	3.59e-05
WBGene00007875	dod-24	1342.18	3.02963	0.441951	6.85514	7.12e-12	6.75e-10																				WBGene00020419	acdh-4	171.711	1.65195	0.491211	3.36302	0.000770946	0.00996408	WBGene00004017	phg-1	35.7236	6.00652	1.11025	5.41005	6.3e-08	1.27e-06
WBGene00007883	C33A12.4	28.9792	2.20943	0.567266	3.89488	9.82e-05	0.00113893																				WBGene00020421	T10E10.4	21.5627	4.9003	1.04434	4.69223	2.7e-06	8.96e-05	WBGene00004020	pho-1	1825.64	1.1173	0.288984	3.8663	0.000110497	0.000623351
WBGene00007885	ugt-21	102.605	1.56772	0.455905	3.43869	0.000584537	0.00413133																				WBGene00020448	fbxa-51	43.8107	2.36538	0.628246	3.76505	0.000166514	0.00300148	WBGene00004024	php-3	163.884	2.34543	0.353232	6.63992	3.14e-11	1.26e-09
WBGene00007898	C33D9.3	155.008	1.23344	0.322181	3.82842	0.000128971	0.0014013																				WBGene00020455	fbxa-59	93.6104	2.00566	0.517343	3.87685	0.000105816	0.00206757	WBGene00004025	phy-2	550.887	1.2263	0.353588	3.46815	0.000524053	0.00208788
WBGene00007904	C33G3.4	288.034	1.49134	0.361015	4.13096	3.61e-05	0.000520586																				WBGene00020456	fbxa-60	300.613	1.83464	0.498783	3.67823	0.000234855	0.00396008	WBGene00004027	pie-1	1214.5	-1.77487	0.361518	-4.90949	9.13e-07	1.26e-05
WBGene00007916	C34C6.3	46.1654	4.93573	0.821399	6.00893	1.87e-09	1.04e-07																				WBGene00020478	T13C2.2	23.9301	3.33626	0.763863	4.36761	1.26e-05	0.000338563	WBGene00004028	pif-1	563.113	-1.21004	0.337373	-3.58667	0.000334931	0.00147702
WBGene00007921	C34C12.2	1266.91	-1.21133	0.363051	-3.33654	0.000848283	0.00533891																				WBGene00020504	svh-2	1035.27	1.32238	0.382057	3.46121	0.000537758	0.00752834	WBGene00004029	pik-1	371.721	-1.07262	0.302491	-3.54597	0.000391174	0.00166513
WBGene00007925	C34C12.6	39.4805	1.68898	0.539213	3.13231	0.00173438	0.00876047																				WBGene00020551	T17H7.7	143.923	3.61076	0.63523	5.68418	1.31e-08	8.9e-07	WBGene00004031	pis-1	1763.51	-1.09934	0.290716	-3.78149	0.000155894	0.000816789
WBGene00007932	zip-5	48.8918	1.48304	0.427415	3.46979	0.000520873	0.00379153																				WBGene00020554	T19A5.3	144.567	4.89284	0.699468	6.99508	2.65e-12	3.91e-10	WBGene00004033	pkc-2	1365.57	0.927507	0.303803	3.05299	0.00226572	0.00677547
WBGene00007934	C34E7.4	885.425	3.58646	0.574636	6.24128	4.34e-10	2.86e-08																				WBGene00020560	T19C3.2	200.347	5.78554	1.2611	4.58769	4.48e-06	0.000141377	WBGene00004037	plc-2	304.907	1.59291	0.306048	5.20477	1.94e-07	3.34e-06
WBGene00007938	C34F6.1	42.4978	2.39778	0.733548	3.26874	0.00108026	0.00627241																				WBGene00020567	adt-3	470.018	2.19546	0.564451	3.88955	0.000100429	0.00197788	WBGene00004042	plk-1	7234.72	-1.33896	0.298259	-4.48925	7.15e-06	7.08e-05
WBGene00007939	C34F6.5	73.3311	1.70581	0.454911	3.74976	0.000177001	0.00179159																				WBGene00020576	T19D12.1	1455.41	1.45759	0.40123	3.63281	0.000280349	0.00455403	WBGene00004043	plk-2	2823.04	-0.976256	0.290819	-3.35692	0.000788149	0.00287813
WBGene00007948	C35A5.4	81.7224	2.22645	0.59918	3.71584	0.000202533	0.00196528																				WBGene00020579	T19D12.4	1809.41	3.30534	0.510782	6.47114	9.73e-11	1.03e-08	WBGene00004044	plk-3	6622.2	-1.29705	0.297431	-4.36085	1.3e-05	0.000114449
WBGene00007965	C36A4.4	2781.93	-1.21998	0.343785	-3.54868	0.000387166	0.00309283																				WBGene00020587	ugt-9	37.4106	-4.69713	0.730742	-6.42789	1.29e-10	1.33e-08	WBGene00004047	plx-1	1609.39	-0.995499	0.315695	-3.15336	0.00161404	0.00514565
WBGene00007966	maph-1.3	3316.62	-1.27714	0.388596	-3.28656	0.00101421	0.00599311																				WBGene00020599	T20B6.3	30.7133	3.67331	0.827229	4.4405	8.97e-06	0.000255503	WBGene00004048	plx-2	96.089	2.31023	0.495686	4.66067	3.15e-06	3.59e-05
WBGene00007971	rpb-3	1856.06	-1.07773	0.348081	-3.09622	0.00196007	0.00948469																				WBGene00020646	zmp-6	12.903	6.02199	1.47093	4.09401	4.24e-05	0.000978678	WBGene00004049	parp-1	3580.93	-1.18106	0.321275	-3.67616	0.000236767	0.00113286
WBGene00007985	swah-1	640.214	-1.77845	0.384632	-4.62376	3.77e-06	8.19e-05																				WBGene00020662	T21H3.1	12634.2	0.949053	0.26941	3.5227	0.00042717	0.00632219	WBGene00004050	parp-2	1566.91	-1.0803	0.295408	-3.65697	0.000255214	0.00119558
WBGene00007987	C36H8.1	412.181	2.1061	0.555799	3.78932	0.000151062	0.00158016																				WBGene00020670	T22B2.6	10.3987	6.68638	1.55705	4.29427	1.75e-05	0.000455425	WBGene00004052	parg-2	263.376	5.4621	0.612192	8.92219	4.57e-19	5.29e-17
WBGene00007991	C37A5.7	187.536	-1.1293	0.364756	-3.09603	0.00196132	0.00948516																				WBGene00020672	T22B7.3	33.4876	2.67507	0.775512	3.44942	0.000561782	0.00780987	WBGene00004057	pmk-3	216.827	1.31113	0.380462	3.44615	0.00056864	0.00222744
WBGene00007996	C38C6.3	26.9904	7.08531	1.42116	4.98556	6.18e-07	1.81e-05																				WBGene00020674	T22B7.7	711.864	-2.99764	0.376459	-7.96273	1.68e-15	6.42e-13	WBGene00004058	pmp-1	915.047	1.41027	0.317053	4.44805	8.67e-06	8.29e-05
WBGene00007998	C38C6.5	20.6937	2.82741	0.888215	3.18325	0.00145631	0.00773198																				WBGene00020707	wago-10	128.983	2.02172	0.599632	3.37161	0.000747314	0.00970075	WBGene00004059	pmp-2	851.533	1.46722	0.318449	4.6074	4.08e-06	4.45e-05
WBGene00007999	tag-297	929.128	6.69924	0.754115	8.88358	6.47e-19	2e-16																				WBGene00020710	T23B3.2	209.126	1.33856	0.354257	3.77848	0.000157787	0.00286849	WBGene00004061	pmp-4	395.676	1.66408	0.359879	4.62398	3.76e-06	4.17e-05
WBGene00008000	slc-17.2	3431.77	-1.04876	0.332689	-3.15238	0.00161943	0.00832477																				WBGene00020736	T23F2.3	125.687	1.3367	0.368658	3.62585	0.000288011	0.00465342	WBGene00004063	pmr-1	1594.39	-0.847432	0.260691	-3.25071	0.00115118	0.00390348
WBGene00008013	C38D9.5	47.2524	2.78016	0.568589	4.88957	1.01e-06	2.75e-05																				WBGene00020740	T23F4.2	96.8269	1.61063	0.466058	3.45585	0.000548562	0.00764751	WBGene00004075	pod-1	11092.5	-1.16854	0.297213	-3.93166	8.44e-05	0.00050703
WBGene00008019	C38H2.2	641.357	1.44173	0.406389	3.54765	0.000388689	0.00310042																				WBGene00020741	dlhd-1	34.3497	3.48402	0.716715	4.8611	1.17e-06	4.5e-05	WBGene00004077	pop-1	1156.59	-1.29785	0.316856	-4.09602	4.2e-05	0.000293069
WBGene00008034	prcc-1	1684.98	-1.14529	0.359414	-3.18654	0.00143985	0.00767424																				WBGene00020760	T24C4.4	184.419	5.32438	0.653929	8.14213	3.88e-16	1.7e-13	WBGene00004078	pos-1	10680.1	-1.93496	0.325188	-5.95028	2.68e-09	7.43e-08
WBGene00008035	C39E9.12	1928.93	-1.23116	0.380056	-3.23941	0.00119776	0.00677812																				WBGene00020774	T24E12.5	84.8958	5.3737	0.751449	7.15112	8.61e-13	1.36e-10	WBGene00004084	pph-2	47.2736	2.12382	0.667169	3.18333	0.00145591	0.00473106
WBGene00008036	C40C9.3	30.1899	1.92675	0.552974	3.48435	0.000493337	0.00365429																				WBGene00020803	T25E4.1	44.4793	3.86362	0.968886	3.9877	6.67e-05	0.00143136	WBGene00004086	pph-4.2	1791.93	-1.53253	0.286187	-5.35499	8.56e-08	1.65e-06
WBGene00008043	C40H1.8	70.0452	3.03648	0.564617	5.37795	7.53e-08	2.82e-06																				WBGene00020806	T25F10.3	165.433	1.78157	0.504285	3.53287	0.000411072	0.00611433	WBGene00004095	pqe-1	5731.15	-1.10924	0.313733	-3.53563	0.000406805	0.00171316
WBGene00008063	C41G7.6	514.111	1.94073	0.601478	3.22661	0.00125267	0.00700951																				WBGene00020847	cgr-1	411.498	1.17836	0.338403	3.48212	0.000497456	0.00707571	WBGene00004096	pqm-1	282.218	1.77354	0.364177	4.87	1.12e-06	1.5e-05
WBGene00008076	lgc-43	104.385	1.43455	0.398244	3.6022	0.000315538	0.0026886																				WBGene00020947	W02F12.2	69.4954	2.17415	0.566417	3.83842	0.000123828	0.00235462	WBGene00004098	pqn-2	26.0443	6.98055	1.36057	5.13059	2.89e-07	4.66e-06
WBGene00008079	C44B9.2	106.586	2.10799	0.64002	3.29363	0.000989011	0.00589405																				WBGene00020972	trpl-2	68.9654	1.66219	0.419918	3.95837	7.55e-05	0.00157583	WBGene00004099	abu-15	25.1732	4.77525	1.00191	4.76613	1.88e-06	2.31e-05
WBGene00008081	athp-1	2112.95	-1.18011	0.343523	-3.43533	0.000591836	0.00416082																				WBGene00020991	W03D8.10	55.9094	2.80927	0.777046	3.61532	0.000299979	0.00480774	WBGene00004104	pqn-13	80.2528	4.38305	1.26747	3.4581	0.000544004	0.00215028
WBGene00008091	C44F1.1	127.962	2.12538	0.438939	4.84208	1.28e-06	3.37e-05																				WBGene00021002	W03F9.4	2084.81	9.21832	0.458443	20.1079	6.29e-90	9.37e-86	WBGene00004105	szy-20	1762.03	-0.931878	0.272249	-3.42288	0.000619608	0.00238975
WBGene00008092	gmeb-3	36.5735	3.45777	0.975324	3.54525	0.000392237	0.00311824																				WBGene00021095	mlt-8	270.162	4.13147	0.633238	6.52436	6.83e-11	7.59e-09	WBGene00004108	pqn-18	179.724	1.02899	0.330396	3.11442	0.00184307	0.00572684
WBGene00008123	ent-4	389.476	1.68359	0.291075	5.78406	7.29e-09	3.65e-07																				WBGene00021121	W09G12.7	26.8823	3.61402	0.891735	4.0528	5.06e-05	0.0011365	WBGene00004109	stam-1	1830.12	-0.924204	0.282696	-3.26926	0.0010783	0.00369698
WBGene00008125	C47A4.5	35.9157	2.25818	0.700204	3.22504	0.00125956	0.00704074																				WBGene00021156	Y4C6B.2	52.4603	2.65785	0.698523	3.80495	0.000141831	0.00262651	WBGene00004110	pqn-20	6216.5	-1.37462	0.313656	-4.38257	1.17e-05	0.000105993
WBGene00008147	C47E12.2	852.517	-1.30379	0.384106	-3.39434	0.000687938	0.00460169																				WBGene00021160	gba-4	547.603	1.06498	0.281173	3.78764	0.000152086	0.00278182	WBGene00004115	pqn-26	44.0161	3.79622	0.764749	4.96401	6.91e-07	9.85e-06
WBGene00008150	mam-2	113.563	5.29118	0.728141	7.2667	3.68e-13	4.64e-11																				WBGene00021167	cyp-32B1	54.6936	4.49216	0.714041	6.29118	3.15e-10	2.99e-08	WBGene00004116	pqn-27	2238.06	-1.09125	0.279313	-3.9069	9.35e-05	0.000546387
WBGene00008152	C47E12.9	21.7981	2.54231	0.687694	3.69686	0.00021828	0.00207656																				WBGene00021178	Y9C9A.8	52.3028	4.2246	0.764877	5.52324	3.33e-08	2.03e-06	WBGene00004117	sin-3	4251.8	-0.944121	0.291117	-3.2431	0.00118237	0.00399044
WBGene00008157	C47F8.1	23.8856	-2.95673	0.890176	-3.32151	0.000895322	0.00551915																				WBGene00021187	Y9D1A.2	15.6854	-3.33204	0.827236	-4.02792	5.63e-05	0.00123941	WBGene00004118	pqn-29	31.0684	3.94329	0.788237	5.00268	5.65e-07	8.29e-06
WBGene00008165	C47G2.4	1378.88	-1.29528	0.362879	-3.56946	0.000357718	0.00292637																				WBGene00021213	Y18H1A.9	43.8886	3.89792	0.768413	5.07269	3.92e-07	1.74e-05	WBGene00004119	pqn-31	92.0246	1.85237	0.465078	3.98292	6.81e-05	0.000428263
WBGene00008167	acox-1.5	1103.86	1.98816	0.30502	6.51813	7.12e-11	5.36e-09																				WBGene00021247	Y22D7AL.9	170.348	-1.61862	0.415031	-3.9	9.62e-05	0.00191804	WBGene00004120	pqn-32	778.288	6.01984	0.902595	6.66948	2.57e-11	1.05e-09
WBGene00008185	best-10	26.8975	2.57267	0.824478	3.12037	0.00180625	0.00896658																				WBGene00021252	cht-4	141.503	3.45629	0.660942	5.22933	1.7e-07	8.42e-06	WBGene00004122	pqn-35	133.966	3.30961	0.565587	5.85164	4.87e-09	1.28e-07
WBGene00008186	best-11	36.5013	2.65726	0.767328	3.46301	0.000534173	0.00386649																				WBGene00021253	Y22D7AL.15	218.92	1.50408	0.377541	3.98389	6.78e-05	0.00144897	WBGene00004123	pqn-36	39.7543	3.63295	0.682804	5.32063	1.03e-07	1.93e-06
WBGene00008194	C49C3.4	4345.61	1.13886	0.258268	4.40961	1.04e-05	0.000191405																				WBGene00021262	fbxa-74	343.948	3.24154	0.61723	5.25176	1.51e-07	7.55e-06	WBGene00004124	pqn-37	134.694	1.68468	0.353676	4.76335	1.9e-06	2.33e-05
WBGene00008196	C49C3.6	705.857	-1.20129	0.37917	-3.16821	0.00153379	0.0080373																				WBGene00021322	Y34B4A.6	3188.39	1.56168	0.365642	4.27107	1.95e-05	0.000494275	WBGene00004125	mdt-30	977.298	-1.04889	0.309662	-3.38721	0.000706063	0.0026515
WBGene00008199	C49C3.9	339.326	2.91973	0.411892	7.08858	1.35e-12	1.48e-10																				WBGene00021325	Y34B4A.9	1958.94	1.42724	0.368605	3.87201	0.000107943	0.00210087	WBGene00004127	abu-12	389.716	6.26813	0.58466	10.721	8.11e-27	1.89e-24
WBGene00008200	C49C3.10	121.817	1.17378	0.356923	3.2886	0.00100686	0.00596961																				WBGene00021326	Y34B4A.10	56.549	2.71265	0.550794	4.92497	8.44e-07	3.4e-05	WBGene00004128	pqn-41	2063.05	-0.959633	0.29953	-3.20379	0.00135631	0.00445977
WBGene00008215	C49F8.3	327.216	3.76586	0.668509	5.63322	1.77e-08	7.84e-07																				WBGene00021339	Y34F4.4	26.2839	3.14164	0.792798	3.96272	7.41e-05	0.00155046	WBGene00004131	pqn-44	1091.95	1.34641	0.297896	4.51972	6.19e-06	6.3e-05
WBGene00008218	nasp-2	13217.9	-1.57186	0.478473	-3.28516	0.00101926	0.00601754																				WBGene00021343	cutl-23	45.3072	2.5392	0.667439	3.8044	0.000142149	0.00262659	WBGene00004132	ifet-1	18202.7	-1.12784	0.288453	-3.90994	9.23e-05	0.000540906
WBGene00008220	C50B6.7	729.357	2.00243	0.43612	4.59148	4.4e-06	9.42e-05																				WBGene00021372	ugt-45	161.812	-1.59368	0.400486	-3.97937	6.91e-05	0.0014697	WBGene00004133	abu-13	351.076	6.6978	1.07058	6.25624	3.94e-10	1.33e-08
WBGene00008228	C50B8.6	94.1375	1.53248	0.486516	3.14991	0.00163322	0.00837477																				WBGene00021389	Y38A10A.2	39.3795	4.94584	0.879187	5.62548	1.85e-08	1.2e-06	WBGene00004136	pqn-51	2908.54	-1.02573	0.286856	-3.57578	0.00034918	0.00152804
WBGene00008229	C50F4.1	686.614	1.40504	0.288701	4.86676	1.13e-06	3.05e-05																				WBGene00021396	cutl-24	38.0126	2.24161	0.612216	3.66147	0.000250768	0.00417172	WBGene00004139	pqn-54	55.7299	4.24221	0.615803	6.88891	5.62e-12	2.57e-10
WBGene00008230	pfk-1.2	213.653	1.99519	0.639517	3.11985	0.00180945	0.00897468																				WBGene00021435	Y39A3A.4	15.7176	3.32067	0.912344	3.63972	0.000272938	0.00448045	WBGene00004143	pqn-59	20536.3	-1.04713	0.288741	-3.62654	0.000287247	0.00131184
WBGene00008233	C50F4.8	162.07	2.24271	0.542532	4.13378	3.57e-05	0.000515447																				WBGene00021448	Y39D8A.1	110.601	2.06732	0.510579	4.04896	5.14e-05	0.00114839	WBGene00004145	pqn-62	109.544	1.28259	0.405923	3.15969	0.00157938	0.00505461
WBGene00008239	fshr-1	494.192	0.926633	0.284503	3.25703	0.00112586	0.00647567																				WBGene00021458	Y39G10AL.1	14.3291	-3.90463	1.10452	-3.53513	0.00040757	0.00607438	WBGene00004146	pqn-63	49.0803	4.1917	0.696456	6.01862	1.76e-09	5.19e-08
WBGene00008254	C51E3.9	251.53	1.16336	0.368053	3.16086	0.00157305	0.0081678																				WBGene00021464	ugt-31	145.005	2.5779	0.636594	4.04952	5.13e-05	0.00114736	WBGene00004147	larp-5	5791.08	-0.984147	0.300677	-3.27311	0.00106372	0.00366063
WBGene00008255	C51E3.10	79.6066	2.79217	0.461782	6.04651	1.48e-09	8.54e-08																				WBGene00021503	ctsa-4.2	515.367	1.92825	0.356053	5.41561	6.11e-08	3.41e-06	WBGene00004148	pqn-65	1580.97	-1.11255	0.346605	-3.20985	0.00132806	0.00438779
WBGene00008258	mans-2	1288.39	1.15567	0.317422	3.6408	0.00027179	0.00243666																				WBGene00021518	hpo-6	634.49	3.58446	0.499496	7.17616	7.17e-13	1.16e-10	WBGene00004154	pqn-72	332.711	3.10088	0.443175	6.99697	2.62e-12	1.28e-10
WBGene00008260	C52G5.2	372.853	2.37676	0.557075	4.26649	1.99e-05	0.000325281																				WBGene00021520	Y41D4B.18	53.9791	3.74896	0.709377	5.28486	1.26e-07	6.5e-06	WBGene00004156	pqn-74	148.408	4.25614	0.519296	8.19597	2.49e-16	2.22e-14
WBGene00008272	C53B4.2	46.6658	2.62997	0.567734	4.6324	3.61e-06	7.98e-05																				WBGene00021540	Y42H9AR.5	22.4255	2.27533	0.648794	3.50702	0.000453157	0.00661476	WBGene00004163	pqn-82	449.012	-1.36571	0.361867	-3.77405	0.000160617	0.000835687
WBGene00008277	mltn-12	38.0292	4.67044	0.832711	5.60872	2.04e-08	8.8e-07																				WBGene00021565	Y45G12C.1	69.9186	2.8142	0.666499	4.22236	2.42e-05	0.000595952	WBGene00004166	pqn-85	5544.6	-0.943635	0.288457	-3.27132	0.00107046	0.00367769
WBGene00008281	C53D6.4	805.484	-1.12409	0.361452	-3.10992	0.00187136	0.00918747																				WBGene00021576	fbxc-51	31.0332	-3.45696	0.991531	-3.48649	0.000489402	0.0070132	WBGene00004167	pqn-87	14207.9	-0.908116	0.266198	-3.41144	0.000646215	0.00247346
WBGene00008296	cdr-2	333.683	2.86152	0.467408	6.12211	9.23e-10	5.54e-08																				WBGene00021583	clec-72	145.617	3.08209	0.550696	5.59673	2.18e-08	1.38e-06	WBGene00004169	pqn-89	249.774	2.05686	0.382853	5.37245	7.77e-08	1.52e-06
WBGene00008299	C54D10.4	67.3013	2.23288	0.625014	3.57253	0.000353552	0.00290071																				WBGene00021590	Y46D2A.2	369.548	2.55789	0.491831	5.20075	1.98e-07	9.6e-06	WBGene00004172	pqn-92	274.23	1.14887	0.293544	3.9138	9.09e-05	0.000534797
WBGene00008304	C54D10.10	96.8357	3.321	0.529203	6.27548	3.49e-10	2.36e-08																				WBGene00021625	Y47D7A.13	2198.74	5.5353	1.19277	4.64072	3.47e-06	0.000112376	WBGene00004174	abu-14	303.347	5.20581	0.561527	9.27082	1.85e-20	2.39e-18
WBGene00008309	nhr-170	28.3548	1.78598	0.544913	3.27755	0.00104714	0.00613358																				WBGene00021627	Y47D7A.15	4324.82	5.27311	1.01856	5.17703	2.25e-07	1.07e-05	WBGene00004178	prg-1	7303.53	-0.971125	0.285828	-3.39758	0.000679837	0.00257464
WBGene00008311	rskn-2	1168.98	1.09537	0.292121	3.74972	0.00017703	0.00179159																				WBGene00021630	Y47D9A.3	26.22	3.16711	0.856407	3.69813	0.000217192	0.00372555	WBGene00004180	pri-1	1041.92	-1.12315	0.30964	-3.62727	0.000286433	0.00130852
WBGene00008312	C54G4.2	125.455	2.13505	0.580622	3.67717	0.000235838	0.00220169																				WBGene00021641	Y47G6A.15	1218.39	3.65413	0.582219	6.2762	3.47e-10	3.27e-08	WBGene00004181	pri-2	2298.3	-1.40733	0.35669	-3.94552	7.96e-05	0.000482952
WBGene00008313	C54G4.3	125.559	1.89931	0.578598	3.28261	0.0010285	0.00605286																				WBGene00021690	Y48G8AL.12	583.652	6.83369	1.28531	5.31677	1.06e-07	5.52e-06	WBGene00004183	prk-2	115.077	1.36083	0.459037	2.96454	0.00303135	0.0085826
WBGene00008314	C54G4.4	23.4767	4.67624	1.21986	3.83341	0.000126378	0.0013852																				WBGene00021709	ugt-29	452.24	1.59245	0.457595	3.48004	0.000501341	0.00710225	WBGene00004186	prpf-4	3431.5	-0.962496	0.283984	-3.38926	0.000700813	0.00263657
WBGene00008340	C55A6.11	22.8667	2.24625	0.701439	3.20234	0.00136316	0.00742379																				WBGene00021791	Y51H7C.13	968.393	2.95921	0.421835	7.01508	2.3e-12	3.42e-10	WBGene00004188	prp-21	1666.67	-0.842327	0.284574	-2.95996	0.00307683	0.00868314
WBGene00008341	ttr-44	785.123	2.94391	0.491895	5.98484	2.17e-09	1.2e-07																				WBGene00021797	plep-1	103.382	2.16546	0.610057	3.54961	0.000385803	0.00584951	WBGene00004190	pars-2	754.984	-0.956179	0.292151	-3.2729	0.00106452	0.0036626
WBGene00008363	D1046.2	816.663	-1.19541	0.388807	-3.07455	0.00210821	0.00990018																				WBGene00021834	mab-31	533.214	1.27859	0.359891	3.55271	0.000381279	0.00579863	WBGene00004193	prx-3	259.716	1.69018	0.352288	4.79771	1.6e-06	2.02e-05
WBGene00008368	D1053.3	36.4417	1.74207	0.550513	3.16446	0.00155372	0.00810058																				WBGene00021853	Y54F10AM.11	482.644	-1.47932	0.413427	-3.5782	0.00034597	0.00541086	WBGene00004194	prx-5	270.024	1.12833	0.326824	3.45241	0.0005556	0.00218516
WBGene00008377	D1054.10	4047.64	-2.2415	0.563675	-3.97658	6.99e-05	0.000877027																				WBGene00021879	clec-83	1126.39	1.97991	0.396283	4.99621	5.85e-07	2.5e-05	WBGene00004203	swsn-1	2769.95	-1.1014	0.309626	-3.55719	0.00037485	0.00161349
WBGene00008383	D1081.5	82.2159	2.14391	0.670183	3.19899	0.00137912	0.00747971																				WBGene00021880	Y54G2A.15	119.864	1.79331	0.525179	3.41467	0.000638594	0.00859677	WBGene00004204	swsn-4	5584.95	-1.12158	0.317165	-3.53626	0.00040583	0.00170949
WBGene00008390	D1086.3	527.993	2.89853	0.683525	4.24057	2.23e-05	0.000356035																				WBGene00021895	clec-84	556.091	1.50338	0.379394	3.96258	7.41e-05	0.00155046	WBGene00004205	psr-1	1246.57	-1.05256	0.27775	-3.78959	0.000150898	0.000796414
WBGene00008425	D2045.8	103.381	3.05129	0.497504	6.13321	8.61e-10	5.2e-08																				WBGene00021977	Y58A7A.3	682.238	3.66538	0.60243	6.08432	1.17e-09	9.95e-08	WBGene00004208	ptc-1	14390.9	-1.47247	0.326884	-4.50457	6.65e-06	6.66e-05
WBGene00008438	DH11.5	67.9575	1.53303	0.425963	3.59897	0.000319485	0.00270823																				WBGene00021978	Y58A7A.4	19.4071	6.62355	1.43076	4.62941	3.67e-06	0.000117673	WBGene00004210	ptc-3	1328.63	2.23998	0.459232	4.87766	1.07e-06	1.45e-05
WBGene00008447	E01G4.5	90.0034	-2.35021	0.582532	-4.03448	5.47e-05	0.000723336																				WBGene00021979	Y58A7A.5	140.213	4.65616	0.689054	6.75732	1.41e-11	1.77e-09	WBGene00004211	ptd-2	19.8041	2.61522	0.784922	3.33183	0.000862778	0.00309358
WBGene00008448	E01G4.6	2792.01	6.03399	0.588842	10.2472	1.22e-24	1.18e-21																				WBGene00021986	Y59C2A.3	987.636	-1.18538	0.332984	-3.55988	0.000371021	0.00570086	WBGene00004214	ptp-2	2389.82	-0.836929	0.281781	-2.97014	0.00297662	0.00845512
WBGene00008472	E03H4.4	6.36017	5.9716	1.78473	3.34594	0.000820027	0.00520076																				WBGene00022033	Y65B4BL.1	42.2622	2.58546	0.528665	4.89054	1.01e-06	3.95e-05	WBGene00004216	ptr-1	263.33	4.70285	0.550235	8.54699	1.26e-17	1.29e-15
WBGene00008476	E03H4.8	259.1	3.29425	0.417273	7.89471	2.91e-15	5.28e-13																				WBGene00022038	Y65B4BL.6	105.315	5.58331	0.775323	7.20127	5.97e-13	9.98e-11	WBGene00004217	ptr-2	5278.3	-1.64822	0.377907	-4.36144	1.29e-05	0.000114233
WBGene00008482	cut-4	361.583	2.76932	0.548463	5.04924	4.44e-07	1.36e-05																				WBGene00022160	Y71G12B.25	148.444	2.04003	0.481897	4.23333	2.3e-05	0.000571383	WBGene00004218	ptr-3	88.6574	3.09183	0.503987	6.13474	8.53e-10	2.69e-08
WBGene00008483	E04D5.4	29.9611	1.95416	0.588165	3.32247	0.00089225	0.00550734																				WBGene00022179	Y71H2AM.14	10.5183	6.7062	1.45576	4.60666	4.09e-06	0.000130605	WBGene00004219	ptr-4	599.399	6.61732	0.952646	6.94625	3.75e-12	1.8e-10
WBGene00008486	ugt-44	593.817	2.36273	0.363794	6.49471	8.32e-11	6.21e-09																				WBGene00022181	pho-9	134.345	2.34605	0.565475	4.14882	3.34e-05	0.000798698	WBGene00004221	ptr-6	160.514	2.74109	0.49718	5.51327	3.52e-08	7.66e-07
WBGene00008487	F01D4.3	57.642	3.01748	0.807481	3.73691	0.000186299	0.00185691																				WBGene00022196	gpa-17	182.678	2.44226	0.477079	5.11919	3.07e-07	1.41e-05	WBGene00004222	ptr-8	244.831	1.45223	0.339117	4.28238	1.85e-05	0.000152255
WBGene00008492	F01D5.1	193.139	3.11607	0.481464	6.47207	9.67e-11	7.12e-09																				WBGene00022258	Y73C8B.1	51.2907	1.92559	0.562332	3.42429	0.000616412	0.00837387	WBGene00004224	ptr-10	47.9559	3.74787	0.827878	4.52709	5.98e-06	6.12e-05
WBGene00008493	F01D5.2	86.1597	3.4222	0.654452	5.22911	1.7e-07	5.78e-06																				WBGene00022265	Y73C8C.8	10.7185	-6.08119	1.60411	-3.791	0.00015004	0.00275116	WBGene00004225	ptr-11	344.087	2.45926	0.47777	5.14737	2.64e-07	4.33e-06
WBGene00008494	F01D5.3	102.158	2.47352	0.485082	5.09917	3.41e-07	1.08e-05																				WBGene00022287	Y75B7AR.1	31.4078	4.5668	0.910862	5.01372	5.34e-07	2.31e-05	WBGene00004226	ptr-12	124.523	2.38215	0.469269	5.07629	3.85e-07	5.97e-06
WBGene00008495	F01D5.5	154.139	2.92491	0.537909	5.43756	5.4e-08	2.11e-06																				WBGene00022326	fbxa-14	124.143	2.96805	0.621326	4.77695	1.78e-06	6.4e-05	WBGene00004228	ptr-14	365.854	1.22921	0.347508	3.53719	0.000404401	0.00170607
WBGene00008496	F01D5.6	75.5227	4.9339	0.947464	5.20748	1.91e-07	6.38e-06																				WBGene00022329	fbxa-79	55.6578	2.88513	0.70988	4.06425	4.82e-05	0.00108542	WBGene00004229	ptr-15	45.2048	2.7236	0.716543	3.80102	0.0001441	0.000767634
WBGene00008500	F01D5.10	52.558	4.70251	0.901544	5.21606	1.83e-07	6.13e-06																				WBGene00022353	pals-18	37.6529	2.48653	0.635228	3.91438	9.06e-05	0.00182363	WBGene00004230	ptr-16	238.94	3.30791	0.566222	5.84207	5.16e-09	1.35e-07
WBGene00008503	F01G4.4	1981.37	-1.11265	0.31678	-3.51238	0.000444119	0.00340099																				WBGene00022382	Y94H6A.10	1356.37	2.22064	0.468932	4.73552	2.18e-06	7.58e-05	WBGene00004231	ptr-17	27.1747	8.00368	1.45245	5.51046	3.58e-08	7.74e-07
WBGene00008508	F01G10.5	232.76	2.04763	0.537762	3.8077	0.000140266	0.00149763																				WBGene00022410	Y97E10C.1	721.329	2.35316	0.531187	4.43	9.42e-06	0.000265744	WBGene00004232	ptr-18	506.321	5.68795	0.565336	10.0612	8.2e-24	1.51e-21
WBGene00008511	F01G10.9	85.5132	2.03786	0.508953	4.00403	6.23e-05	0.00079942																				WBGene00022412	Y102A11A.2	59.7367	2.08472	0.533995	3.904	9.46e-05	0.00189842	WBGene00004234	ptr-20	137.299	1.77048	0.409692	4.32148	1.55e-05	0.000131172
WBGene00008512	F01G10.10	105.572	3.5763	0.73463	4.86816	1.13e-06	3.04e-05																				WBGene00022415	Y102A11A.5	21.083	4.44171	0.971999	4.56966	4.89e-06	0.000152163	WBGene00004237	ptr-23	811.808	1.89655	0.364302	5.20599	1.93e-07	3.32e-06
WBGene00008521	F02D8.4	876.364	1.39026	0.279821	4.96839	6.75e-07	1.93e-05																				WBGene00022417	Y102A11A.7	10.6693	4.88026	1.39686	3.49374	0.0004763	0.00685844	WBGene00004239	puf-3	5948.22	-1.44699	0.295919	-4.88981	1.01e-06	1.38e-05
WBGene00008526	F02D10.6	29.1109	-2.74126	0.763622	-3.58981	0.000330921	0.00277079																				WBGene00022515	ttr-48	875.005	1.3946	0.362312	3.84917	0.000118517	0.00226808	WBGene00004241	puf-5	11929.4	-1.75308	0.334951	-5.23384	1.66e-07	2.93e-06
WBGene00008535	F02H6.2	353.673	-1.68118	0.547481	-3.07075	0.0021352	0.00997517																				WBGene00022517	ZC123.1	43.7173	3.0968	0.587023	5.27544	1.32e-07	6.79e-06	WBGene00004242	puf-6	2701.21	-1.66568	0.346525	-4.8068	1.53e-06	1.95e-05
WBGene00008537	F02H6.4	259.744	-2.25037	0.470363	-4.78433	1.72e-06	4.31e-05																				WBGene00022562	ZC204.12	223.896	3.23011	0.512452	6.30325	2.91e-10	2.78e-08	WBGene00004243	puf-7	3047.33	-1.73333	0.354338	-4.89173	1e-06	1.37e-05
WBGene00008542	scav-6	285.861	0.978462	0.300708	3.25386	0.00113848	0.0065346																				WBGene00022591	cuti-1	42.0976	2.56303	0.598382	4.28328	1.84e-05	0.000471131	WBGene00004244	puf-8	1986.28	-0.920122	0.287628	-3.199	0.00137904	0.00451921
WBGene00008546	gfat-1	6840.24	-1.40428	0.397025	-3.53699	0.000404711	0.00318669																				WBGene00022593	ZC328.3	255.065	1.5558	0.333637	4.66314	3.11e-06	0.000102464	WBGene00004246	puf-10	1129.78	-1.69747	0.354711	-4.78551	1.71e-06	2.12e-05
WBGene00008547	F07A11.4	785.566	1.69948	0.432238	3.93181	8.43e-05	0.00100999																				WBGene00022644	dod-19	6171.72	3.3639	0.474952	7.08261	1.41e-12	2.13e-10	WBGene00004254	pxf-1	2971.51	-1.10811	0.317114	-3.49436	0.000475205	0.00193807
WBGene00008553	F07C6.2	65.4164	1.49611	0.425544	3.51575	0.000438518	0.00336926																				WBGene00022645	ZK6.11	9940.17	3.11585	0.437383	7.12386	1.05e-12	1.63e-10	WBGene00004264	qua-1	1449.38	6.43463	0.940957	6.83839	8.01e-12	3.58e-10
WBGene00008554	F07C6.3	87.4018	1.43497	0.412288	3.48049	0.000500495	0.00369569																				WBGene00022649	ZK84.1	1527.5	4.39594	0.579794	7.5819	3.41e-14	7.85e-12	WBGene00004267	rab-3	134.552	1.37537	0.38847	3.54049	0.000399389	0.00169034
WBGene00008556	F07D3.3	17.3218	4.23781	1.04609	4.05109	5.1e-05	0.000685364																				WBGene00022665	ZK154.1	42.5602	2.13875	0.623917	3.42793	0.000608196	0.00829188	WBGene00004272	rab-8	1294.66	-1.14284	0.282441	-4.04628	5.2e-05	0.000347321
WBGene00008571	prmn-1	260.499	1.88024	0.349265	5.38341	7.31e-08	2.75e-06																				WBGene00022679	ZK180.5	2080.19	5.39583	0.639253	8.44083	3.15e-17	2.13e-14	WBGene00004277	rab-18	1800.85	-0.788688	0.271388	-2.90613	0.00365934	0.00998637
WBGene00008580	dsb-1	1120.85	-1.07466	0.346584	-3.10072	0.0019305	0.00938289																				WBGene00022680	ZK180.6	535.95	4.40091	0.519225	8.47592	2.33e-17	1.65e-14	WBGene00004279	rab-21	442.956	-1.19153	0.30953	-3.84948	0.000118369	0.000659218
WBGene00008583	ugt-65	155.221	1.90939	0.591297	3.22915	0.00124159	0.00696603																				WBGene00022706	ZK354.3	223.578	2.03975	0.576345	3.53912	0.00040146	0.00600737	WBGene00004284	rab-35	880.135	-0.949876	0.291301	-3.2608	0.00111098	0.00378782
WBGene00008584	irg-4	389.383	1.10179	0.256583	4.29409	1.75e-05	0.000293461																				WBGene00022743	mlt-7	458.091	1.68998	0.445046	3.79731	0.000146276	0.00269208	WBGene00004296	rad-50	3580.82	-0.828572	0.277486	-2.986	0.00282654	0.00809132
WBGene00008598	spin-3	179.696	3.79387	0.566251	6.69999	2.08e-11	1.76e-09																				WBGene00022747	ZK470.6	17.7003	6.47323	1.47977	4.37447	1.22e-05	0.000330733	WBGene00004297	rad-51	1268.08	-0.931651	0.293278	-3.17669	0.00148968	0.00481883
WBGene00008599	F09A5.2	55.4387	2.03811	0.517152	3.94102	8.11e-05	0.000980531																				WBGene00022760	ZK546.3	115.643	2.88427	0.729802	3.95213	7.75e-05	0.00161072	WBGene00004300	ram-2	4879.38	4.14856	0.489949	8.46734	2.51e-17	2.49e-15
WBGene00008602	oac-14	59.1767	4.87656	0.740029	6.58969	4.41e-11	3.5e-09																				WBGene00022789	lron-2	30.1859	3.39769	0.756681	4.49026	7.11e-06	0.000207678	WBGene00004301	ram-5	33.5678	3.57199	0.693351	5.15179	2.58e-07	4.24e-06
WBGene00008603	F09B9.4	452.113	1.46841	0.401648	3.65596	0.000256219	0.0023455																				WBGene00022847	ZK1055.6	151.339	1.86467	0.470005	3.96735	7.27e-05	0.00152839	WBGene00004302	ran-1	15377.6	-0.939527	0.26186	-3.58789	0.000333364	0.00147168
WBGene00008605	mlt-9	160.495	5.68205	0.63971	8.88222	6.55e-19	2e-16																				WBGene00022848	ZK1055.7	607.613	1.9501	0.469316	4.15521	3.25e-05	0.000782973	WBGene00004304	ran-3	6462.24	-0.885798	0.252637	-3.50621	0.000454541	0.00186807
WBGene00008607	F09B12.3	1771.57	1.74087	0.479617	3.6297	0.000283749	0.0025044																				WBGene00022861	dve-1	212.528	1.56383	0.436781	3.58035	0.000343141	0.00537792	WBGene00004306	ran-5	2277.81	-1.06274	0.2717	-3.91142	9.18e-05	0.00053832
WBGene00008634	F10A3.4	312.1	2.68061	0.488082	5.49214	3.97e-08	1.6e-06																				WBGene00022893	ZK1290.13	117.021	1.84508	0.509291	3.62284	0.000291388	0.00469532	WBGene00004307	rap-1	2129.42	-0.876096	0.278612	-3.1445	0.00166369	0.00527547
WBGene00008641	pch-2	924.594	-1.55155	0.430439	-3.60458	0.000312655	0.0026737																				WBGene00023252	C39H7.2	23.6536	2.26303	0.628791	3.59901	0.00031943	0.00507035	WBGene00004308	rap-2	581.829	-1.17012	0.286376	-4.08595	4.39e-05	0.000302634
WBGene00008654	pfas-1	2034.54	1.80918	0.36031	5.02117	5.14e-07	1.53e-05																				WBGene00044011	T06E4.12	62.4964	6.14044	0.943484	6.50826	7.6e-11	8.2e-09	WBGene00004309	rap-3	35.621	1.98947	0.606039	3.28275	0.00102801	0.00356295
WBGene00008655	lips-3	105.482	4.65857	0.81453	5.71933	1.07e-08	5.05e-07																				WBGene00044073	tag-244	96.9651	2.81285	0.648483	4.33758	1.44e-05	0.000382341	WBGene00004311	ras-2	559.243	0.982367	0.325948	3.01388	0.00257932	0.00752424
WBGene00008658	clec-152	54.6976	2.55148	0.702087	3.63413	0.000278917	0.00248299																				WBGene00044107	F58G6.9	351.08	1.72002	0.480462	3.57993	0.00034368	0.00538071	WBGene00004312	rba-1	2071.96	-1.17258	0.298569	-3.92735	8.59e-05	0.00051233
WBGene00008660	clec-153	165.943	1.80758	0.476444	3.79391	0.000148296	0.00155815																				WBGene00044109	K02E11.10	386.122	4.80507	0.655283	7.33281	2.25e-13	4.09e-11	WBGene00004314	rbc-2	1903.1	-1.17266	0.286779	-4.08909	4.33e-05	0.000299816
WBGene00008666	F10G8.8	239.244	1.44769	0.350792	4.12691	3.68e-05	0.000526026																				WBGene00044163	F49C5.11	12.5979	4.4564	1.28831	3.4591	0.000541991	0.00756298	WBGene00004320	rbx-1	2433.27	-0.96917	0.278006	-3.48615	0.000490035	0.00198163
WBGene00008669	acs-14	1234.34	1.01442	0.330176	3.07235	0.00212381	0.00995296																				WBGene00044205	T13F3.8	112.29	2.20485	0.621986	3.54486	0.000392818	0.00591372	WBGene00004322	rcq-5	921.613	-0.928151	0.30459	-3.04721	0.00230976	0.00687589
WBGene00008673	F11A5.5	4.3032	5.40904	1.70193	3.17819	0.00148198	0.00782205																				WBGene00044206	T26H5.9	97.4037	6.26642	0.749532	8.36044	6.25e-17	3.58e-14	WBGene00004323	rde-1	1985.42	-0.878677	0.275315	-3.19154	0.00141518	0.00462027
WBGene00008692	scav-4	396.074	1.31839	0.337887	3.90185	9.55e-05	0.00111601																				WBGene00044212	Y68A4A.13	7.01535	6.12173	1.55168	3.94524	7.97e-05	0.00164628	WBGene00004324	rde-2	970.363	-0.971228	0.290596	-3.34219	0.000831188	0.00300149
WBGene00008709	F11E6.6	40.4571	2.12945	0.668425	3.18577	0.00144368	0.00768718																				WBGene00044333	C01G12.13	36.1928	2.26933	0.657553	3.45118	0.000558142	0.00776652	WBGene00004326	rde-4	2570.88	-1.27725	0.292074	-4.37305	1.23e-05	0.000109821
WBGene00008710	F11E6.7	3576.09	-1.29898	0.417514	-3.11122	0.00186318	0.00916644																				WBGene00044395	R12C12.10	10.6385	5.73473	1.54947	3.7011	0.000214669	0.00370162	WBGene00004337	rfc-1	4269.71	-1.07314	0.291786	-3.67783	0.00023523	0.00112815
WBGene00008711	F11E6.8	87.2714	3.07428	0.564815	5.44298	5.24e-08	2.05e-06																				WBGene00044418	C08G5.7	51.4743	2.36727	0.647743	3.65465	0.000257532	0.00426993	WBGene00004338	rfc-2	1251.51	-1.37598	0.301046	-4.57065	4.86e-06	5.17e-05
WBGene00008724	F13A7.1	657.095	1.70858	0.526082	3.24774	0.00116324	0.00661457																				WBGene00044446	C06G4.6	14.7402	4.24292	1.14212	3.71496	0.000203235	0.00353501	WBGene00004339	rfc-3	2358.86	-1.40086	0.314046	-4.46068	8.17e-06	7.91e-05
WBGene00008726	F13A7.11	45.6273	2.10771	0.479192	4.39847	1.09e-05	0.000198929																				WBGene00044457	C18H7.11	205.364	4.68038	0.63609	7.35805	1.87e-13	3.45e-11	WBGene00004340	rfc-4	2451.55	-1.18293	0.278882	-4.24169	2.22e-05	0.000175627
WBGene00008727	F13A7.12	14.6091	5.29392	1.34353	3.94032	8.14e-05	0.000982684																				WBGene00044468	Y69A2AL.2	324.453	3.04545	0.423632	7.18891	6.53e-13	1.08e-10	WBGene00004343	rgr-1	2657.67	-0.93248	0.2933	-3.17927	0.00147649	0.0047843
WBGene00008729	F13B12.1	2644.01	-1.15988	0.295298	-3.92783	8.57e-05	0.00102227																				WBGene00044488	Y54G2A.45	206.44	1.62618	0.406548	3.99997	6.34e-05	0.00136898	WBGene00004352	rgs-9	212.866	-2.14287	0.392087	-5.46529	4.62e-08	9.7e-07
WBGene00008735	F13D2.1	339.361	0.926489	0.298441	3.10442	0.0019065	0.00930185																				WBGene00044512	W03F9.11	34.7727	2.54314	0.711957	3.57204	0.000354218	0.00550517	WBGene00004354	rgs-11	125.398	-2.19402	0.53795	-4.07848	4.53e-05	0.000309935
WBGene00008743	F13D12.9	385.695	2.35374	0.682248	3.44998	0.000560635	0.0040052																				WBGene00044533	F41F3.8	21.7395	3.69029	1.00385	3.67615	0.000236783	0.00398807	WBGene00004355	rha-1	3500.43	-0.842707	0.273429	-3.082	0.00205614	0.00625039
WBGene00008748	yap-1	364.293	1.01679	0.29449	3.45273	0.000554952	0.00397466																				WBGene00044620	bus-4	41.6864	4.50613	0.893047	5.04579	4.52e-07	1.98e-05	WBGene00004360	rib-1	430.143	-1.28893	0.289282	-4.45561	8.37e-06	8.05e-05
WBGene00008754	F13E9.5	64.0092	1.83532	0.566426	3.24018	0.00119454	0.00676223																				WBGene00044623	bus-8	91.7517	4.16989	0.602141	6.9251	4.36e-12	5.95e-10	WBGene00004363	ric-3	92.2009	1.33322	0.410028	3.25153	0.00114786	0.00389734
WBGene00008782	sdz-14	7.83772	-4.65942	1.45658	-3.19889	0.00137959	0.00747971																				WBGene00044644	B0205.13	99.5642	3.28351	0.728328	4.50828	6.54e-06	0.000194225	WBGene00004364	ric-4	217.017	1.44741	0.375887	3.85066	0.0001178	0.00065689
WBGene00008784	F14B6.3	19.7916	-5.49387	1.14921	-4.78056	1.75e-06	4.36e-05																				WBGene00044663	F26G1.10	10.6533	4.80367	1.34865	3.56184	0.000368262	0.00566837	WBGene00004367	ric-8	956.115	-1.15775	0.293395	-3.94603	7.95e-05	0.00048247
WBGene00008787	F14B6.6	49.8302	1.5495	0.426519	3.63289	0.000280261	0.00248692																				WBGene00044676	fbxa-42	57.7268	2.13103	0.60155	3.54256	0.000396268	0.00594761	WBGene00004368	ric-19	72.069	1.22228	0.415262	2.9434	0.00324632	0.00906559
WBGene00008789	F14D7.2	853.622	-1.89213	0.59886	-3.15956	0.00158006	0.00818872																				WBGene00044692	fbxb-91	4.84028	-5.91868	1.69943	-3.48275	0.0004963	0.0070712	WBGene00004374	rme-2	17487.9	-1.94023	0.366018	-5.30092	1.15e-07	2.13e-06
WBGene00008793	F14D7.6	182.975	3.0348	0.563227	5.38823	7.12e-08	2.68e-06																				WBGene00044724	R02E4.3	75.7383	5.53045	0.830156	6.66194	2.7e-11	3.3e-09	WBGene00004380	rnf-1	885.499	-1.36031	0.298298	-4.56025	5.11e-06	5.37e-05
WBGene00008802	acp-2	111.461	1.34177	0.415581	3.22866	0.00124371	0.00696883																				WBGene00044779	T10H9.8	47.0194	1.75071	0.489762	3.5746	0.000350763	0.0054686	WBGene00004381	rnf-5	1059.8	-0.886419	0.279011	-3.17701	0.00148804	0.00481447
WBGene00008811	F14F7.4	90.6172	2.24864	0.679414	3.30967	0.000934064	0.00568078																				WBGene00045052	K12C11.6	68.9964	1.79713	0.463029	3.88124	0.000103926	0.002036	WBGene00004383	rnh-2	862.883	-1.14965	0.278549	-4.12727	3.67e-05	0.000262485
WBGene00008820	nlp-55	59.1846	1.83934	0.494082	3.72273	0.000197078	0.00192981																				WBGene00045177	T21D12.14	21.5884	3.52074	0.947474	3.71592	0.000202464	0.00352571	WBGene00004384	rnp-1	1244.26	-1.19384	0.295994	-4.03333	5.5e-05	0.000361682
WBGene00008823	F14H3.4	322.95	-2.38792	0.638512	-3.73983	0.000184147	0.0018388																				WBGene00045261	H29C22.1	144.592	-1.77803	0.488176	-3.6422	0.00027032	0.00445061	WBGene00004385	rnp-2	1073.36	-0.780943	0.2597	-3.0071	0.00263753	0.00765625
WBGene00008824	F14H3.5	118.238	-2.19213	0.642637	-3.41115	0.000646894	0.00442971																				WBGene00045268	ttr-42	311.056	-1.8254	0.490753	-3.71959	0.000199544	0.00349531	WBGene00004387	rnp-4	2297.89	-0.839408	0.268965	-3.12088	0.00180311	0.0056291
WBGene00008830	nhr-176	52.1449	1.509	0.48675	3.10015	0.00193425	0.0093956																				WBGene00045400	C54D10.13	18.7218	2.83111	0.762391	3.71346	0.000204444	0.00355189	WBGene00004388	rnp-5	1898.9	-1.14389	0.287432	-3.97967	6.9e-05	0.00043335
WBGene00008838	F15A4.2	17.6486	-3.4896	0.984844	-3.54331	0.000395141	0.00313227																				WBGene00045411	C25F9.11	68.8408	5.76427	0.78151	7.37581	1.63e-13	3.12e-11	WBGene00004389	rnp-6	2274.24	-1.06145	0.272011	-3.90222	9.53e-05	0.000554916
WBGene00008840	F15A4.5	28.032	2.23265	0.70787	3.15404	0.00161025	0.00829129																				WBGene00045412	C25F9.12	6.73351	6.0755	1.67878	3.61899	0.000295756	0.00475028	WBGene00004390	rnp-7	1886.94	-0.8433	0.278897	-3.0237	0.00249703	0.007332
WBGene00008844	F15A4.10	112.513	-3.09755	0.746622	-4.14876	3.34e-05	0.000488855																				WBGene00045416	Y37H2A.14	322.309	4.64903	0.617744	7.52581	5.24e-14	1.11e-11	WBGene00004391	rnr-1	7762.45	-1.4238	0.344755	-4.12988	3.63e-05	0.000260198
WBGene00008848	inft-2	1757.3	-1.08951	0.352995	-3.08648	0.00202541	0.0096592																				WBGene00045455	F26G1.11	29.6168	3.15486	0.736514	4.2835	1.84e-05	0.000471131	WBGene00004392	rnr-2	7349.26	-1.68991	0.34561	-4.88964	1.01e-06	1.38e-05
WBGene00008851	F15B9.8	118.79	5.59926	0.787843	7.10707	1.19e-12	1.31e-10																				WBGene00045456	C10A4.9	32.2814	2.29341	0.630723	3.63615	0.000276738	0.00451192	WBGene00004394	rol-1	3895.23	6.28025	0.47811	13.1356	2.06e-39	4.26e-36
WBGene00008854	F15D3.4	138.601	1.77748	0.48017	3.70178	0.000214095	0.00205213																				WBGene00045457	F33H12.7	85.2989	6.56952	0.876318	7.49673	6.54e-14	1.37e-11	WBGene00004397	rol-6	709.014	5.98978	0.897026	6.67737	2.43e-11	1e-09
WBGene00008875	F15H10.8	12.7647	5.99671	1.44371	4.15368	3.27e-05	0.000480588																				WBGene00045461	C25F9.14	61.794	2.20525	0.633578	3.48063	0.000500227	0.00709322	WBGene00004398	rol-8	1166.66	6.21297	0.868582	7.153	8.49e-13	4.49e-11
WBGene00008880	F16B12.4	85.6075	-1.68143	0.461686	-3.64193	0.000270596	0.0024286																				WBGene00045494	ZK662.6	10.9822	3.87083	1.11075	3.48488	0.000492357	0.00702175	WBGene00004403	rom-4	1485.89	-1.06174	0.295312	-3.59533	0.000323982	0.00144025
WBGene00008882	F16B12.6	798.056	-1.27972	0.403869	-3.16865	0.0015315	0.0080304																				WBGene00045507	F10A3.17	336.705	2.123	0.521403	4.07171	4.67e-05	0.00106248	WBGene00004422	rpl-11.1	29776.6	-0.83477	0.273847	-3.04831	0.00230133	0.00685703
WBGene00008900	F16H6.10	167.237	2.20282	0.336804	6.54036	6.14e-11	4.67e-09																				WBGene00050875	bah-1	16.1855	4.39141	1.07389	4.08923	4.33e-05	0.000995984	WBGene00004423	rpl-11.2	14136.4	0.83757	0.283661	2.95272	0.00314988	0.00885154
WBGene00008904	F17A2.13	45.3295	-3.64809	0.776405	-4.6987	2.62e-06	6.05e-05																				WBGene00077525	C41G7.8	49.2893	3.04126	0.700056	4.34431	1.4e-05	0.000372125	WBGene00004438	rpl-25.1	5473.51	0.938744	0.268976	3.49007	0.000482892	0.00196024
WBGene00008905	F17B5.1	34.658	5.23314	0.899222	5.81963	5.9e-09	2.98e-07																				WBGene00077579	R11H6.7	37.5608	2.97533	0.868848	3.42446	0.000616031	0.00837387	WBGene00004458	rpn-1	9279.72	-0.840019	0.277936	-3.02235	0.00250821	0.00735962
WBGene00008914	F17C11.2	99.9086	1.38909	0.335311	4.14269	3.43e-05	0.000499759																				WBGene00077593	C49G7.12	98.4423	5.58682	1.52272	3.66897	0.000243533	0.0040787	WBGene00004459	rpn-2	9978.88	-0.921078	0.277164	-3.32323	0.000889822	0.00317443
WBGene00008922	F17C11.11	164.505	2.03773	0.3292	6.18994	6.02e-10	3.85e-08																				WBGene00077691	T06E4.14	49.6286	5.32623	0.918573	5.79838	6.7e-09	4.77e-07	WBGene00004461	rpn-5	6080.2	-0.854135	0.266549	-3.20442	0.00135335	0.00445092
WBGene00008923	F17C11.12	227.815	1.53991	0.30939	4.97725	6.45e-07	1.86e-05																				WBGene00077697	F58E6.13	74.7971	4.94463	0.759727	6.50843	7.59e-11	8.2e-09	WBGene00004463	rpn-7	6421.68	-0.81412	0.274822	-2.96235	0.00305299	0.00863353
WBGene00008929	F18A11.2	30.549	2.35302	0.667879	3.52312	0.000426495	0.00330857																				WBGene00077770	M04D5.3	99.7061	2.00091	0.43831	4.56504	4.99e-06	0.000154582	WBGene00004465	rpn-9	3587.74	-1.00158	0.270878	-3.69752	0.00021772	0.00105997
WBGene00008944	F19B2.5	306.524	2.62064	0.358884	7.30217	2.83e-13	3.65e-11																				WBGene00138711	R07B1.13	33.2198	7.3949	1.37936	5.36111	8.27e-08	4.45e-06	WBGene00004467	rpn-11	3508.37	-0.898002	0.274403	-3.27257	0.00106574	0.0036653
WBGene00008950	wht-5	193.835	2.04432	0.570424	3.58386	0.000338551	0.0028163																				WBGene00138719	F26F2.10	14.1697	7.1298	1.4647	4.86775	1.13e-06	4.38e-05	WBGene00004501	rpt-1	6342.67	-0.87229	0.27719	-3.1469	0.00165011	0.00524144
WBGene00008964	mltn-9	83.8006	1.78121	0.548973	3.24462	0.00117609	0.0066781																				WBGene00194670	K07E3.9	25.0457	3.86896	0.884632	4.37352	1.22e-05	0.000331569	WBGene00004502	rpt-2	5591.06	-0.845943	0.266513	-3.17411	0.00150297	0.00484883
WBGene00008988	F20G2.5	47.2209	7.00655	1.11341	6.29285	3.12e-10	2.12e-08																				WBGene00194768	Y50E8A.19	7.09617	6.13521	1.81259	3.38478	0.000712344	0.00941694	WBGene00004507	rpy-1	113.621	1.24229	0.367782	3.37779	0.00073072	0.0027237
WBGene00008993	F21A3.3	292.646	2.20602	0.623991	3.53534	0.000407256	0.0031991																				WBGene00194926	K08D8.12	27.9687	3.50694	0.797261	4.39873	1.09e-05	0.000300349	WBGene00004680	rars-2	1037.09	-0.933227	0.304469	-3.0651	0.00217596	0.00655086
WBGene00008994	F21A3.4	38.4552	2.34394	0.673774	3.47882	0.000503623	0.00371307																				WBGene00195068	Y48G8AL.16	9.39352	5.55458	1.53072	3.62874	0.000284813	0.00460933	WBGene00004681	rsd-2	2912.87	-1.04405	0.292537	-3.56894	0.000358431	0.00155945
WBGene00009004	pfd-6	1392.32	-1.03237	0.259576	-3.97713	6.98e-05	0.000876206																				WBGene00195176	Y43F8B.24	52.8219	1.9109	0.468509	4.07869	4.53e-05	0.00103426	WBGene00004684	rsd-6	3081.42	-0.972136	0.278084	-3.49583	0.000472593	0.00193027
WBGene00009006	F21D5.1	3750	-1.54119	0.42751	-3.60503	0.000312118	0.00267256																				WBGene00206354	F27E5.9	46.1653	3.22404	0.546797	5.89623	3.72e-09	2.83e-07	WBGene00004699	rsp-2	2808.6	-1.02899	0.286177	-3.59563	0.000323602	0.00143933
WBGene00009007	otub-3	2096.91	-1.39002	0.389092	-3.57248	0.000353621	0.00290071																				WBGene00206373	C27A2.12	38.3738	3.5121	0.752873	4.66492	3.09e-06	0.000101922	WBGene00004700	rsp-3	8299.45	-1.13883	0.262135	-4.34443	1.4e-05	0.000121019
WBGene00009008	F21D5.3	611.474	1.53127	0.279105	5.48634	4.1e-08	1.65e-06																				WBGene00219286	C04F12.16	94.8949	2.0292	0.510365	3.97597	7.01e-05	0.00148664	WBGene00004701	rsp-4	2648.6	-1.0533	0.274846	-3.83234	0.00012693	0.000693587
WBGene00009023	F21G4.1	206.279	1.98216	0.346676	5.71761	1.08e-08	5.08e-07																				WBGene00219316	F21A3.11	149.64	2.27017	0.500797	4.53311	5.81e-06	0.000176247	WBGene00004702	rsp-5	2651.61	-1.0922	0.253435	-4.30959	1.64e-05	0.000137231
WBGene00009025	phf-34	70.6025	-1.73726	0.490389	-3.54262	0.000396175	0.00313896																				WBGene00219376	C28G1.10	61.7943	2.27155	0.544896	4.16877	3.06e-05	0.0007402	WBGene00004703	rsp-6	4942.48	-1.01809	0.264485	-3.84936	0.000118429	0.00065933
WBGene00009031	F21H7.5	862.891	1.57735	0.498813	3.1622	0.0015658	0.00814296																				WBGene00219436	C49H3.16	20.2809	3.95795	1.0602	3.73321	0.000189051	0.00333901	WBGene00004704	rsp-7	1639.01	-1.13519	0.285215	-3.98011	6.89e-05	0.000432872
WBGene00009047	F22B8.4	27.1594	6.20924	1.26643	4.90293	9.44e-07	2.58e-05																				WBGene00235133	T26H5.14	10.4554	4.84576	1.35587	3.57392	0.000351674	0.00547706	WBGene00004706	rsr-1	1902.98	-0.929886	0.30044	-3.09508	0.00196757	0.00603437
WBGene00009048	cth-1	467.499	2.18301	0.448885	4.86317	1.16e-06	3.09e-05																				WBGene00235281	Y4C6A.68	46.2251	3.71028	0.824055	4.50247	6.72e-06	0.000198428	WBGene00004721	san-1	910.162	-1.30516	0.306356	-4.26027	2.04e-05	0.00016536
WBGene00009049	F22B8.7	250.262	1.45397	0.344012	4.2265	2.37e-05	0.000373613																												WBGene00004723	sap-49	1437.51	-0.827342	0.274761	-3.01114	0.00260269	0.00757771
WBGene00009064	F22G12.4	1456.95	-0.946694	0.306705	-3.08666	0.00202421	0.00965804																												WBGene00004726	sas-4	1607.36	-0.933475	0.304295	-3.06766	0.0021574	0.00650602
WBGene00009070	F23A7.5	26.4151	1.81061	0.578333	3.13074	0.00174366	0.00878002																												WBGene00004728	sax-2	2675.08	-1.23756	0.31548	-3.92278	8.75e-05	0.000519849
WBGene00009075	F23B2.7	69.008	2.0766	0.578458	3.5899	0.000330807	0.00277079																												WBGene00004737	scc-1	1486.76	-1.16017	0.295743	-3.92291	8.75e-05	0.000519812
WBGene00009078	rpb-12	398.987	-0.99386	0.29187	-3.40514	0.000661291	0.00449471																												WBGene00004738	scc-3	4180.19	-0.935971	0.313876	-2.98197	0.00286397	0.00818716
WBGene00009079	F23B12.1	127.85	2.44159	0.617548	3.95369	7.7e-05	0.000941744																												WBGene00004740	scd-2	61.4792	1.7281	0.47237	3.65835	0.000253839	0.00119217
WBGene00009089	jmjd-3.2	6.50732	-6.33927	1.79321	-3.53515	0.000407536	0.00319977																												WBGene00004745	sdc-1	442.45	-1.48047	0.392214	-3.77465	0.000160233	0.000835293
WBGene00009090	fipr-3	38.7856	3.26853	0.793423	4.11954	3.8e-05	0.000539406																												WBGene00004750	sea-1	147.006	-4.00736	0.542231	-7.3905	1.46e-13	8.87e-12
WBGene00009094	F23H12.5	55.438	2.6416	0.546632	4.83251	1.35e-06	3.51e-05																												WBGene00004752	sec-5	1270.83	-0.949774	0.290431	-3.27023	0.00107462	0.00368838
WBGene00009101	F25B3.4	64.9206	1.91609	0.512683	3.73737	0.000185953	0.00185458																												WBGene00004762	sel-5	2155.87	-1.16614	0.316791	-3.68109	0.000232239	0.00111769
WBGene00009112	tag-353	2434.47	-1.17314	0.286868	-4.08947	4.32e-05	0.000598077																												WBGene00004767	sel-10	3378.01	-1.11978	0.280444	-3.99288	6.53e-05	0.000413059
WBGene00009115	F25F2.1	228.165	1.80252	0.493593	3.65184	0.000260373	0.00237037																												WBGene00004773	sem-4	199.506	2.29132	0.362056	6.32863	2.47e-10	8.63e-09
WBGene00009129	F25H5.7	141.126	1.78939	0.578787	3.09162	0.00199066	0.00954896																												WBGene00004775	2020-09-01	5086.36	-1.22195	0.29818	-4.09801	4.17e-05	0.000291168
WBGene00009133	bed-3	75.1065	2.8694	0.714547	4.01569	5.93e-05	0.000768661																												WBGene00004781	set-1	870.144	-1.50357	0.319882	-4.7004	2.6e-06	3.04e-05
WBGene00009137	bath-39	30.6545	-1.68978	0.503457	-3.35635	0.000789772	0.00506338																												WBGene00004782	set-2	2327.72	-0.818859	0.277301	-2.95296	0.00314747	0.00884627
WBGene00009138	F25H9.6	338.657	-1.21861	0.363221	-3.355	0.000793645	0.00507637																												WBGene00004786	sex-1	213.821	-1.51993	0.461257	-3.2952	0.000983527	0.00343829
WBGene00009143	F26A3.5	126.505	2.71279	0.519606	5.22086	1.78e-07	6.01e-06																												WBGene00004789	sgk-1	520.006	0.995846	0.294358	3.38312	0.000716684	0.00268108
WBGene00009145	F26A3.7	615.368	-1.22267	0.371299	-3.29295	0.000991422	0.00590628																												WBGene00004795	sid-1	1040.52	-0.87191	0.298034	-2.92554	0.00343862	0.00949205
WBGene00009146	F26C11.1	125.706	3.1022	0.52458	5.91367	3.35e-09	1.78e-07																												WBGene00004796	sid-2	354.758	2.14959	0.321225	6.69187	2.2e-11	9.11e-10
WBGene00009149	F26D2.10	196.979	2.19532	0.604504	3.6316	0.000281671	0.00249541																												WBGene00004798	sip-1	6472.35	-1.84374	0.368782	-4.99954	5.75e-07	8.41e-06
WBGene00009159	F26E4.4	1370.2	-1.13358	0.321443	-3.52653	0.000421045	0.0032793																												WBGene00004800	sir-2.1	1301.3	-0.893792	0.285225	-3.13364	0.00172654	0.00543107
WBGene00009160	F26E4.5	113.299	1.2333	0.373404	3.30284	0.000957095	0.00576298																												WBGene00004803	sir-2.4	350.465	-1.13291	0.301388	-3.75898	0.000170609	0.000872612
WBGene00009165	gpx-1	241.893	1.11674	0.331955	3.36414	0.00076782	0.00498362																												WBGene00004806	skp-1	2393.54	-1.02923	0.287668	-3.57784	0.00034645	0.00151877
WBGene00009172	F26F2.7	1398.28	-1.09909	0.343979	-3.19522	0.00139725	0.00752968																												WBGene00004808	skr-2	2546.66	-0.856725	0.272175	-3.1477	0.0016456	0.00523114
WBGene00009174	F26H9.2	1100	-1.137	0.352743	-3.22331	0.00126716	0.00707081																												WBGene00004809	skr-3	756.949	2.28142	0.316474	7.20888	5.64e-13	3.07e-11
WBGene00009178	uggt-2	131.269	2.88374	0.638518	4.51631	6.29e-06	0.000127211																												WBGene00004810	skr-4	161.373	1.27276	0.362851	3.50766	0.000452067	0.00186067
WBGene00009185	F27C8.5	312.871	1.71521	0.492088	3.48557	0.000491095	0.00364422																												WBGene00004813	skr-7	90.6411	-2.67265	0.524818	-5.09252	3.53e-07	5.5e-06
WBGene00009188	lsy-22	947.806	-1.24882	0.378683	-3.2978	0.00097446	0.00583565																												WBGene00004815	skr-9	13.1673	-6.40998	1.612	-3.97641	7e-05	0.000438216
WBGene00009190	F27D4.6	220.315	1.70725	0.392167	4.35337	1.34e-05	0.000235258																												WBGene00004816	skr-10	36.7322	-2.34238	0.67121	-3.48978	0.000483411	0.00196125
WBGene00009193	F27E5.3	87.4605	3.20894	0.840631	3.81729	0.000134925	0.00145092																												WBGene00004817	skr-11	71.1877	-1.4195	0.478411	-2.96712	0.00300603	0.0085226
WBGene00009202	aptf-4	20.2908	-4.00411	1.09814	-3.64627	0.000266076	0.00239977																												WBGene00004819	skr-13	19.1562	-7.92751	1.41631	-5.59729	2.18e-08	4.98e-07
WBGene00009212	atz-1	36.8613	-3.14382	0.923684	-3.40356	0.000665128	0.00451133																												WBGene00004821	skr-15	69.8307	-3.42675	0.727945	-4.70744	2.51e-06	2.96e-05
WBGene00009215	thn-2	392.632	-1.49725	0.405237	-3.69475	0.0002201	0.00208905																												WBGene00004823	skr-17	878.486	-1.14951	0.286474	-4.01261	6.01e-05	0.000387065
WBGene00009217	spe-45	22.2006	2.85091	0.922294	3.09111	0.0019941	0.00955714																												WBGene00004824	F56B3.4	830.963	-1.18123	0.279346	-4.22854	2.35e-05	0.000183748
WBGene00009218	acs-20	368.726	2.68174	0.571611	4.69155	2.71e-06	6.21e-05																												WBGene00004854	slt-1	105.436	2.06451	0.469136	4.40067	1.08e-05	9.93e-05
WBGene00009222	fbxa-95	108.736	-1.39683	0.378562	-3.68982	0.000224414	0.00212023																												WBGene00004856	sma-2	90.1351	1.92791	0.414794	4.64788	3.35e-06	3.77e-05
WBGene00009223	mdt-28	861.686	-1.22455	0.355342	-3.4461	0.00056873	0.00404201																												WBGene00004858	sma-4	219.384	1.0163	0.327168	3.10636	0.00189403	0.00585441
WBGene00009226	cyp-37B1	37.9679	8.54964	1.50317	5.68775	1.29e-08	5.93e-07																												WBGene00004859	sma-5	520.518	2.42326	0.342032	7.08491	1.39e-12	7.17e-11
WBGene00009229	F28G4.4	4.58879	5.50161	1.75686	3.1315	0.00173917	0.00877352																												WBGene00004860	sma-6	191.249	1.4979	0.318979	4.69591	2.65e-06	3.1e-05
WBGene00009237	F28H7.3	1921.06	1.32864	0.409153	3.24729	0.00116508	0.00662273																												WBGene00004874	smc-4	7124.62	-1.14244	0.307525	-3.71496	0.000203233	0.0010017
WBGene00009239	irld-6	52.3017	1.82613	0.550033	3.32005	0.000900024	0.00553365																												WBGene00004881	smg-3	1923.69	-0.873513	0.295162	-2.95943	0.00308205	0.00869467
WBGene00009241	F28H7.8	115.859	2.0244	0.580745	3.48586	0.000490559	0.00364334																												WBGene00004882	smg-4	1177.74	-0.951925	0.280171	-3.39766	0.000679653	0.00257453
WBGene00009245	rict-1	1815.86	-1.11947	0.364513	-3.07113	0.00213248	0.00996527																												WBGene00004883	smg-5	561.364	-1.43779	0.288532	-4.98311	6.26e-07	9.06e-06
WBGene00009257	F29G6.1	74.0717	4.67186	0.771813	6.05309	1.42e-09	8.25e-08																												WBGene00004884	smg-6	1902.67	-1.02006	0.295079	-3.45692	0.000546397	0.00215768
WBGene00009259	hpo-34	7236.83	0.835881	0.265657	3.14646	0.00165257	0.00844774																												WBGene00004886	smi-1	487.93	-1.23263	0.291805	-4.22418	2.4e-05	0.000186551
WBGene00009261	F30A10.2	24.8016	6.96368	1.38206	5.03862	4.69e-07	1.42e-05																												WBGene00004887	smn-1	984.839	-1.14449	0.291325	-3.92856	8.55e-05	0.000511742
WBGene00009271	glna-3	197.203	1.16981	0.352495	3.31866	0.000904506	0.00554912																												WBGene00004888	smo-1	6230.63	-0.834965	0.258425	-3.23097	0.0012337	0.004133
WBGene00009284	F31C3.2	2720.97	-0.992906	0.29938	-3.31654	0.000911401	0.00557451																												WBGene00004891	smr-1	1378.53	-1.2416	0.294957	-4.20941	2.56e-05	0.000196139
WBGene00009301	F31F6.2	144.07	-1.79532	0.567672	-3.16259	0.00156371	0.00813723																												WBGene00004892	sms-1	1345.4	-1.02689	0.276323	-3.71626	0.000202194	0.00099717
WBGene00009304	eva-1	36.5198	1.92985	0.601512	3.20833	0.0013351	0.0073169																												WBGene00004893	sms-2	105.218	-1.72376	0.509758	-3.38153	0.000720844	0.00269295
WBGene00009311	mltn-1	26.3428	3.01435	0.686979	4.38783	1.14e-05	0.000206218																												WBGene00004895	smu-1	1238.1	-0.798082	0.272845	-2.92504	0.00344413	0.00950251
WBGene00009328	F32D8.3	13.8798	3.03294	0.960262	3.15845	0.00158609	0.00820447																												WBGene00004896	smu-2	1813.37	-1.27888	0.286364	-4.46592	7.97e-06	7.75e-05
WBGene00009331	F32D8.7	87.9798	5.0196	0.745138	6.73647	1.62e-11	1.41e-09																												WBGene00004898	snb-2	188.238	1.84946	0.40457	4.57142	4.84e-06	5.15e-05
WBGene00009355	F33A8.7	94.1649	6.24533	0.975538	6.40194	1.53e-10	1.08e-08																												WBGene00004901	snf-2	182.341	2.01626	0.554129	3.63861	0.000274116	0.00126479
WBGene00009356	F33A8.10	24.634	4.4745	1.05858	4.22688	2.37e-05	0.000373336																												WBGene00004903	snf-4	40.462	3.32126	0.751003	4.42244	9.76e-06	9.11e-05
WBGene00009361	F33E2.5	59.2357	-2.46279	0.588277	-4.18644	2.83e-05	0.000429273																												WBGene00004905	snf-6	1190.6	-1.44648	0.363467	-3.97967	6.9e-05	0.00043335
WBGene00009375	F34D10.6	55.8226	1.57687	0.51141	3.08337	0.00204669	0.00971014																												WBGene00004906	snf-7	60.0008	1.64529	0.500602	3.28661	0.001014	0.00352101
WBGene00009385	sas-5	1581.93	-1.32052	0.422004	-3.12917	0.00175298	0.00881084																												WBGene00004907	snf-8	34.0758	2.67677	0.627828	4.26354	2.01e-05	0.000163122
WBGene00009386	tag-290	63.1893	1.36071	0.440204	3.0911	0.00199416	0.00955714																												WBGene00004909	snf-10	113.643	1.49177	0.44676	3.33908	0.00084057	0.00302744
WBGene00009388	F35B12.9	207.582	2.02663	0.441666	4.5886	4.46e-06	9.52e-05																												WBGene00004910	snf-11	135.928	1.71428	0.419571	4.08579	4.39e-05	0.000302713
WBGene00009389	F35B12.10	119.753	1.2996	0.367454	3.53676	0.00040507	0.00318721																												WBGene00004914	snr-1	2734.13	-0.946563	0.275581	-3.43478	0.000593025	0.00230658
WBGene00009393	clec-62	650.544	1.90617	0.31863	5.98238	2.2e-09	1.21e-07																												WBGene00004915	snr-2	3030.94	-0.888496	0.285124	-3.11618	0.0018321	0.00570026
WBGene00009394	clec-63	20578.9	1.5677	0.314743	4.98088	6.33e-07	1.84e-05																												WBGene00004916	snr-3	3066.42	-1.03215	0.279073	-3.6985	0.000216878	0.00105667
WBGene00009396	clec-65	1253.73	1.36304	0.267362	5.09812	3.43e-07	1.08e-05																												WBGene00004921	snt-1	111.559	1.66203	0.391962	4.24028	2.23e-05	0.000176564
WBGene00009397	clec-66	773.555	3.50295	0.353908	9.89791	4.25e-23	3.18e-20																												WBGene00004924	snt-4	175.338	1.43459	0.381988	3.75559	0.00017293	0.000882031
WBGene00009401	F35C11.2	53.345	1.92462	0.5547	3.46966	0.000521126	0.00379153																												WBGene00004929	soc-2	495.028	1.12003	0.293093	3.82142	0.000132688	0.000718877
WBGene00009403	F35C11.4	106.908	1.97146	0.394626	4.99577	5.86e-07	1.72e-05																												WBGene00004945	sop-2	384.362	-1.41307	0.3539	-3.99286	6.53e-05	0.000413059
WBGene00009404	F35C11.5	1486.73	-1.3259	0.418465	-3.16848	0.00153236	0.00803234																												WBGene00004946	sop-3	2456.34	-1.0697	0.323415	-3.30751	0.000941296	0.00332387
WBGene00009411	F35E2.3	10.5763	4.23194	1.25129	3.38207	0.000719425	0.00474516																												WBGene00004952	spd-1	2149.13	-1.27667	0.301235	-4.23812	2.25e-05	0.000177928
WBGene00009413	oac-19	56.1964	2.4051	0.61321	3.92214	8.78e-05	0.00104156																												WBGene00004953	spd-2	3775.13	-1.22902	0.323748	-3.79622	0.000146916	0.00077838
WBGene00009416	F35E2.9	236.376	2.3785	0.594419	4.00138	6.3e-05	0.000805902																												WBGene00004955	spd-5	8313.93	-1.09792	0.297204	-3.69418	0.000220595	0.00107037
WBGene00009429	irg-5	387.132	3.86821	0.519931	7.43985	1.01e-13	1.39e-11																												WBGene00004958	spe-4	259.101	1.78673	0.484598	3.68703	0.000226883	0.00109491
WBGene00009430	F35E12.6	1881.05	1.6501	0.39908	4.13475	3.55e-05	0.000514631																												WBGene00004962	spe-8	147.868	1.70755	0.486308	3.51126	0.000445986	0.00184114
WBGene00009431	dct-17	725.474	3.88722	0.559733	6.94478	3.79e-12	3.79e-10																												WBGene00004963	spe-9	77.662	2.30581	0.450729	5.11573	3.13e-07	4.98e-06
WBGene00009432	cld-9	458.364	3.34804	0.325685	10.28	8.67e-25	8.94e-22																												WBGene00004966	spe-12	57.2484	1.73419	0.595924	2.91008	0.00361331	0.00988033
WBGene00009433	F35E12.9	172.236	3.50059	0.380189	9.20749	3.34e-20	1.49e-17																												WBGene00004971	spe-17	56.9535	2.1814	0.679686	3.20942	0.00133002	0.00439339
WBGene00009434	F35E12.10	1656.16	1.32583	0.30157	4.39643	1.1e-05	0.000200142																												WBGene00004972	spe-26	217.992	1.86392	0.489125	3.81072	0.000138564	0.000744134
WBGene00009451	cids-2	2094.6	-1.15373	0.333303	-3.46151	0.000537145	0.00387523																												WBGene00004975	spe-39	1638.89	-1.07968	0.282574	-3.82089	0.000132972	0.000719948
WBGene00009469	F36D3.1	333.735	-1.68805	0.374174	-4.5114	6.44e-06	0.000129489																												WBGene00004976	spe-41	338.873	1.49325	0.452034	3.30341	0.000955179	0.00335902
WBGene00009470	F36D3.4	310.208	1.7043	0.534635	3.18777	0.00143373	0.00765149																												WBGene00004979	sph-1	290.066	1.25521	0.346307	3.62456	0.000289456	0.00131792
WBGene00009471	F36D3.5	252.453	2.24384	0.586122	3.82829	0.000129035	0.0014013																												WBGene00004980	spk-1	8318.9	-0.853668	0.284527	-3.0003	0.0026971	0.00779499
WBGene00009482	F36G3.1	609.64	1.5483	0.303869	5.09529	3.48e-07	1.09e-05																												WBGene00004984	spn-4	9581.72	-1.4076	0.333066	-4.22618	2.38e-05	0.000185163
WBGene00009483	F36G3.2	235.861	1.48127	0.358449	4.13245	3.59e-05	0.000517998																												WBGene00004985	spo-11	679.493	-1.26234	0.300712	-4.19784	2.69e-05	0.000203963
WBGene00009488	oac-20	614.758	4.17298	0.437965	9.52812	1.6e-21	8.81e-19																												WBGene00004987	spp-2	175.765	1.81	0.419866	4.31089	1.63e-05	0.000136636
WBGene00009489	F36G9.13	90.867	2.76505	0.639176	4.32597	1.52e-05	0.000259601																												WBGene00004990	spp-5	7726.02	1.30337	0.304921	4.27446	1.92e-05	0.000156551
WBGene00009490	fbxa-99	13.6715	6.09788	1.36801	4.45749	8.29e-06	0.000159994																												WBGene00004992	spp-7	8.28556	5.2863	1.62979	3.24356	0.00118048	0.00398616
WBGene00009492	F36H1.3	182.595	1.86114	0.537049	3.46549	0.000529272	0.00384253																												WBGene00004998	spp-13	92.3569	6.32065	0.843466	7.49366	6.7e-14	4.21e-12
WBGene00009493	hrg-4	120.764	1.61174	0.418139	3.85456	0.000115939	0.00128877																												WBGene00004999	spp-14	7018.91	0.958062	0.245715	3.89907	9.66e-05	0.000560601
WBGene00009496	F36H1.11	18.8026	4.32321	0.959572	4.50535	6.63e-06	0.000132335																												WBGene00005003	spp-18	263.224	1.654	0.368457	4.489	7.16e-06	7.08e-05
WBGene00009500	F36H2.3	125.847	1.57925	0.475506	3.32119	0.000896333	0.00552125																												WBGene00005006	spr-1	1203.74	-1.06548	0.285368	-3.7337	0.000188685	0.000943483
WBGene00009501	F37A8.1	89.7935	1.96786	0.566694	3.47252	0.000515598	0.00377374																												WBGene00005007	spr-2	2663.04	-1.14316	0.272098	-4.20126	2.65e-05	0.000201648
WBGene00009512	bigr-1	64.3817	3.30378	0.462077	7.14985	8.69e-13	1.01e-10																												WBGene00005008	spr-3	323.302	-1.65016	0.450571	-3.66238	0.000249887	0.00117964
WBGene00009513	sfxn-1.2	58.1189	2.26389	0.547569	4.13443	3.56e-05	0.000514892																												WBGene00005010	spr-5	1585.54	-1.12145	0.297515	-3.76938	0.000163656	0.000846467
WBGene00009526	clec-169	50.94	1.91365	0.585695	3.26731	0.00108573	0.00629756																												WBGene00005013	jmjd-1.1	115.613	1.80845	0.492703	3.67047	0.000242109	0.00115196
WBGene00009528	F38A6.4	39.6374	4.24917	0.904632	4.69713	2.64e-06	6.07e-05																												WBGene00005014	spt-4	787.416	-1.0918	0.273544	-3.9913	6.57e-05	0.00041468
WBGene00009532	ccch-1	754.811	1.70055	0.443317	3.83596	0.000125073	0.00137456																												WBGene00005015	spt-5	5466.07	-0.790886	0.264495	-2.99017	0.00278819	0.00799955
WBGene00009550	F38H4.6	36.0168	1.80455	0.53717	3.35936	0.000781235	0.00503015																												WBGene00005016	sqt-1	1407.08	6.33097	0.85326	7.41974	1.17e-13	7.22e-12
WBGene00009560	psa-3	23.7144	2.19207	0.657655	3.33316	0.000858655	0.0053714																												WBGene00005017	sqt-2	1311.34	6.57409	0.541203	12.1472	5.94e-34	2.73e-31
WBGene00009561	F39D8.3	34.0532	3.32494	0.854582	3.89072	9.99e-05	0.00115296																												WBGene00005018	sqt-3	4233.83	5.76532	0.523461	11.0139	3.28e-28	8.34e-26
WBGene00009565	F39H11.1	834.595	-1.09888	0.3423	-3.21028	0.00132604	0.00728417																												WBGene00005019	sqv-1	1976.88	-0.981262	0.288892	-3.39664	0.000682188	0.00258118
WBGene00009575	F40F8.1	1004.63	-1.11415	0.288831	-3.85747	0.000114567	0.00127696																												WBGene00005020	sqv-2	600.84	-1.19598	0.308887	-3.8719	0.000107988	0.000611281
WBGene00009577	F40F8.4	151.94	1.58617	0.419156	3.7842	0.000154201	0.00160587																												WBGene00005021	sqv-3	566.955	-1.04712	0.298757	-3.50494	0.00045671	0.00187512
WBGene00009582	slcr-46.3	268.87	1.44609	0.443579	3.26005	0.00111391	0.00642484																												WBGene00005022	sqv-4	3144.68	-1.02617	0.315333	-3.25424	0.00113697	0.00386529
WBGene00009588	F40F11.3	504.189	-1.32481	0.411281	-3.22118	0.00127665	0.00710512																												WBGene00005023	sqv-5	4850.22	-1.27481	0.294393	-4.33029	1.49e-05	0.00012704
WBGene00009592	F40F12.3	65.8344	2.06601	0.640701	3.22462	0.0012614	0.00704644																												WBGene00005024	sqv-6	1115.45	-1.2908	0.294578	-4.38185	1.18e-05	0.000105993
WBGene00009595	cbp-3	407.495	2.10602	0.457753	4.60078	4.21e-06	9.06e-05																												WBGene00005025	sqv-7	907.734	-0.829487	0.279637	-2.9663	0.0030141	0.00854229
WBGene00009605	F40G12.10	168.813	1.77418	0.531593	3.33748	0.000845431	0.00532706																												WBGene00005026	sqv-8	781.254	-1.07888	0.311871	-3.45939	0.000541399	0.00214159
WBGene00009641	F42G4.2	157.896	1.77386	0.554434	3.19941	0.0013771	0.00747892																												WBGene00005077	src-1	2271.99	-0.959448	0.313293	-3.06246	0.00219526	0.00659695
WBGene00009644	F42G4.7	36.3508	-1.68439	0.490709	-3.43256	0.000597918	0.00419713																												WBGene00005141	srd-64	33.2449	3.58147	0.678796	5.27621	1.32e-07	2.39e-06
WBGene00009649	F43C1.5	107.33	1.97219	0.587575	3.3565	0.000789368	0.00506276																												WBGene00005188	srg-31	5.92511	5.81722	1.75218	3.31999	0.000900203	0.00320249
WBGene00009650	ccnk-1	1225.14	-1.20047	0.374961	-3.20159	0.00136671	0.0074382																												WBGene00005552	sri-40	416.728	-2.16794	0.470701	-4.60578	4.11e-06	4.48e-05
WBGene00009651	F43D2.2	402.964	-2.33217	0.528899	-4.40949	1.04e-05	0.000191405																												WBGene00005602	srj-14	19.1272	2.52296	0.74733	3.37596	0.000735581	0.00273381
WBGene00009653	F43D9.1	55.336	1.89452	0.532222	3.55964	0.00037136	0.00300145																												WBGene00005649	srp-8	29.9786	2.64415	0.720947	3.6676	0.000244834	0.00116309
WBGene00009656	F43G6.3	649.78	-1.57747	0.433106	-3.64224	0.00027028	0.0024282																												WBGene00005655	srr-4	159.271	1.74835	0.414706	4.21587	2.49e-05	0.000192291
WBGene00009657	F43G6.4	112.41	1.10315	0.344555	3.20168	0.00136628	0.0074382																												WBGene00005662	sars-2	1467.99	-0.848664	0.252624	-3.3594	0.000781133	0.00286254
WBGene00009658	pap-3	9.56575	-4.98737	1.53684	-3.2452	0.00117367	0.00666697																												WBGene00005703	sru-40	7.43334	6.13497	1.62711	3.77047	0.000162943	0.000844102
WBGene00009661	patr-1	7983.43	-1.28273	0.395045	-3.24706	0.00116605	0.00662594																												WBGene00005832	srw-85	26.7677	6.18266	1.39749	4.42411	9.68e-06	9.07e-05
WBGene00009662	F43G6.10	151.61	-2.23378	0.623782	-3.58102	0.000342254	0.00283283																												WBGene00005833	srw-86	15.4263	6.22162	1.49877	4.15116	3.31e-05	0.00024122
WBGene00009663	hda-5	184.173	1.33121	0.361156	3.68597	0.000227829	0.00214758																												WBGene00006044	ssp-16	299.433	1.40297	0.460357	3.04757	0.00230698	0.00686906
WBGene00009668	cfim-1	1112.89	-1.23061	0.33404	-3.68401	0.000229594	0.00215938																												WBGene00006049	ssp-32	18.1214	3.00193	0.822576	3.64943	0.000262825	0.00122637
WBGene00009683	F44D12.6	58.2471	2.40385	0.738979	3.25293	0.00114222	0.00654161																												WBGene00006056	sss-1	970.563	1.32477	0.447448	2.96072	0.00306924	0.00866764
WBGene00009685	F44D12.8	152.529	2.09747	0.617171	3.39852	0.000677527	0.00455769																												WBGene00006058	sst-20	244.389	1.8878	0.47681	3.95922	7.52e-05	0.000463211
WBGene00009704	F44F4.9	9.65622	3.29255	1.02534	3.21116	0.00132198	0.00726666																												WBGene00006060	sth-1	183.617	2.46496	0.426738	5.7763	7.64e-09	1.92e-07
WBGene00009706	argk-1	112.014	4.83245	0.697653	6.92672	4.31e-12	4.28e-10																												WBGene00006212	str-168	26.2932	2.33323	0.756122	3.08579	0.00203014	0.00618728
WBGene00009708	F44G3.7	263.923	2.09849	0.644704	3.25496	0.00113407	0.00651631																												WBGene00006310	sul-3	137.742	1.72653	0.492448	3.50601	0.000454873	0.00186897
WBGene00009710	F44G3.10	5.87055	5.85714	1.61876	3.61828	0.000296563	0.00257615																												WBGene00006311	sun-1	2157.64	-1.13044	0.28037	-4.03197	5.53e-05	0.000363462
WBGene00009738	hecw-1	110.532	1.52083	0.489481	3.10703	0.00188975	0.00924748																												WBGene00006324	sup-17	3347.87	-1.20686	0.31602	-3.81894	0.000134025	0.00072473
WBGene00009741	drr-1	180.707	1.51716	0.426986	3.55318	0.000380605	0.0030567																												WBGene00006349	sur-2	1163.9	-1.34422	0.35846	-3.75	0.000176832	0.000896129
WBGene00009773	lipl-2	208.127	5.72314	0.697048	8.21054	2.2e-16	4.84e-14																												WBGene00006352	sur-6	4799.23	-0.937911	0.269889	-3.47518	0.000510512	0.00204692
WBGene00009781	F46C5.6	103.661	1.21695	0.350714	3.46991	0.000520628	0.00379153																												WBGene00006359	swp-1	1374.76	-0.915505	0.294863	-3.10485	0.00190375	0.00587787
WBGene00009782	F46C5.7	13.7122	2.77587	0.888348	3.12476	0.00177951	0.0088697																												WBGene00006366	sym-1	579.859	4.42612	0.552937	8.00475	1.2e-15	9.76e-14
WBGene00009784	F46C5.9	1512.98	-0.976211	0.279185	-3.49665	0.000471137	0.00354072																												WBGene00006367	sym-2	177.24	1.39064	0.418594	3.32217	0.000893189	0.00318095
WBGene00009789	F46F2.5	23.308	-2.04012	0.607018	-3.36089	0.000776909	0.00501404																												WBGene00006368	sym-3	109.435	-1.31031	0.435952	-3.00562	0.00265037	0.00768273
WBGene00009791	F46F3.3	8.71224	6.42662	1.59912	4.01885	5.85e-05	0.000762028																												WBGene00006372	syx-2	82.9407	2.09029	0.453148	4.61282	3.97e-06	4.36e-05
WBGene00009796	F46G10.1	790.109	2.29101	0.407125	5.62728	1.83e-08	8.05e-07																												WBGene00006374	syx-4	774.438	-1.284	0.280559	-4.57656	4.73e-06	5.04e-05
WBGene00009798	F46G10.4	216.209	1.28851	0.366805	3.51281	0.000443402	0.00339887																												WBGene00006376	syp-2	773.183	-1.13795	0.282888	-4.02262	5.76e-05	0.000375365
WBGene00009818	acbp-3	304.487	1.88261	0.374971	5.02067	5.15e-07	1.54e-05																												WBGene00006377	syp-3	303.838	-1.14309	0.31067	-3.67943	0.000233759	0.00112337
WBGene00009830	cutl-18	142.285	1.36625	0.331393	4.12276	3.74e-05	0.00053421																												WBGene00006379	sys-1	620.175	-0.995846	0.291422	-3.41719	0.000632705	0.00243063
WBGene00009834	lsy-27	167.619	-2.16307	0.619509	-3.49158	0.000480171	0.00358738																												WBGene00006381	tac-1	1754.71	-1.19786	0.287042	-4.17311	3e-05	0.000223343
WBGene00009843	F48C5.2	26.1073	2.73179	0.693133	3.94122	8.11e-05	0.00098043																												WBGene00006383	taf-2	1321.1	-1.10028	0.27522	-3.99782	6.39e-05	0.000406202
WBGene00009846	F48F5.2	200.6	2.16297	0.617147	3.50479	0.000456975	0.00346428																												WBGene00006384	taf-3	513.898	-1.30435	0.374854	-3.47961	0.00050214	0.00202094
WBGene00009850	F48F7.5	49.1393	1.75967	0.467133	3.76697	0.000165243	0.00169941																												WBGene00006385	taf-4	1115.22	-1.11859	0.27832	-4.01908	5.84e-05	0.000379477
WBGene00009878	F49C12.9	1530.25	-1.37353	0.396163	-3.46708	0.000526139	0.00382343																												WBGene00006386	taf-5	1695.87	-0.841883	0.287574	-2.92754	0.0034166	0.00944073
WBGene00009886	F49E2.2	786.939	1.04808	0.296344	3.5367	0.000405163	0.00318721																												WBGene00006387	taf-6.1	672.439	-1.25809	0.31742	-3.9635	7.39e-05	0.00045651
WBGene00009888	F49E2.5	2917.31	1.16424	0.300261	3.87742	0.000105569	0.00119853																												WBGene00006389	taf-7.2	782.431	-1.23703	0.299816	-4.12597	3.69e-05	0.000263749
WBGene00009897	skpo-1	2522.81	-1.62686	0.48901	-3.32685	0.000878336	0.0054511																												WBGene00006390	taf-8	1240.12	-1.0486	0.3083	-3.40124	0.000670809	0.00255037
WBGene00009898	dod-23	416.883	-2.18618	0.507913	-4.30424	1.68e-05	0.000282333																												WBGene00006391	taf-9	645.784	-1.4757	0.30706	-4.80589	1.54e-06	1.96e-05
WBGene00009899	efl-3	201.455	2.27504	0.552139	4.12041	3.78e-05	0.000537826																												WBGene00006392	taf-10	667.28	-1.1512	0.303694	-3.79065	0.000150253	0.000793515
WBGene00009901	F49E12.8	24.5423	3.91138	0.974372	4.01426	5.96e-05	0.000772144																												WBGene00006393	taf-11.1	130.453	-2.15899	0.403866	-5.34582	9e-08	1.72e-06
WBGene00009904	F49E12.12	34.8565	4.72592	0.890624	5.3063	1.12e-07	4.04e-06																												WBGene00006394	taf-11.2	638.221	-0.968172	0.283123	-3.41962	0.000627096	0.00241357
WBGene00009914	F49H6.13	8.98168	6.46739	1.48522	4.3545	1.33e-05	0.0002348																												WBGene00006396	taf-12	865.399	-0.976083	0.285153	-3.42302	0.000619296	0.0023891
WBGene00009919	kbrl-1	700.528	-1.09814	0.352787	-3.11277	0.00185343	0.00912933																												WBGene00006402	fut-3	1054.6	-1.14687	0.293802	-3.90353	9.48e-05	0.000552708
WBGene00009923	F52B5.7	88.6198	-1.77915	0.48768	-3.6482	0.000264089	0.00239232																												WBGene00006405	itsn-1	4570.09	-1.22838	0.284106	-4.32365	1.53e-05	0.000130086
WBGene00009926	noah-2	289.051	2.4545	0.447347	5.48679	4.09e-08	1.65e-06																												WBGene00006406	srgp-1	4857.97	-1.29795	0.31417	-4.13136	3.61e-05	0.000259086
WBGene00009930	F52D10.2	200.209	-1.27409	0.339121	-3.75704	0.000171934	0.00175076																												WBGene00006409	hdl-2	167.04	1.89078	0.501066	3.77353	0.000160956	0.000836949
WBGene00009935	F52E10.4	39.5034	1.60595	0.459762	3.49301	0.000477607	0.00357866																												WBGene00006414	raga-1	1544.85	-0.859048	0.271845	-3.16007	0.00157731	0.00504899
WBGene00009939	ztf-11	88.7216	-1.67513	0.532572	-3.14536	0.00165881	0.00847436																												WBGene00006415	tag-30	881.56	-1.13178	0.294855	-3.83843	0.000123826	0.000681349
WBGene00009943	F52G2.3	269.028	1.57287	0.435303	3.61329	0.000302336	0.00261117																												WBGene00006423	asd-2	369.371	1.4251	0.325931	4.37241	1.23e-05	0.000110031
WBGene00009956	F53B2.5	83.8003	1.78435	0.575774	3.09904	0.00194149	0.0094188																												WBGene00006431	tag-52	333.947	-2.19279	0.539293	-4.06604	4.78e-05	0.000323597
WBGene00009957	F53B2.8	292.555	4.12613	0.466349	8.84773	8.93e-19	2.62e-16																												WBGene00006437	mrck-1	3016.58	-0.935846	0.304209	-3.07633	0.00209567	0.00635656
WBGene00009964	fip-6	15.3766	3.7684	1.10782	3.40163	0.000669841	0.00452336																												WBGene00006438	nrfl-1	1831.66	1.07404	0.294944	3.64149	0.00027106	0.00125523
WBGene00009971	F53C11.1	593.772	2.93482	0.381149	7.69992	1.36e-14	2.22e-12																												WBGene00006440	tag-63	1473.12	-1.3058	0.296094	-4.41007	1.03e-05	9.57e-05
WBGene00009977	swan-1	303.628	-1.15685	0.342552	-3.37716	0.000732375	0.00481176																												WBGene00006441	cpna-4	15.9389	2.74078	0.838278	3.26954	0.00107723	0.00369481
WBGene00009983	cut-2	1352.59	5.67981	0.627876	9.04608	1.48e-19	5.43e-17																												WBGene00006442	tag-65	1213.54	-0.85821	0.281168	-3.0523	0.00227092	0.00678609
WBGene00009995	F53F4.13	563.85	1.45479	0.34507	4.21594	2.49e-05	0.000388625																												WBGene00006443	pak-2	1090.19	-1.13849	0.327993	-3.47107	0.000518385	0.00206979
WBGene00010000	F53F8.3	517.206	-1.96366	0.572747	-3.42849	0.000606941	0.00422808																												WBGene00006444	shn-1	248.306	1.92047	0.410158	4.68227	2.84e-06	3.28e-05
WBGene00010002	F53F8.5	1795.95	-1.23008	0.338584	-3.633	0.000280143	0.00248692																												WBGene00006446	atx-3	781.63	-1.35166	0.314368	-4.29961	1.71e-05	0.000142691
WBGene00010008	F53H4.3	47.9308	3.28496	0.887463	3.70152	0.000214311	0.00205216																												WBGene00006449	alg-4	1047.16	1.6697	0.461394	3.61881	0.000295961	0.001342
WBGene00010036	cpar-1	1223.93	-1.77867	0.48562	-3.66268	0.000249587	0.00229754																												WBGene00006464	bath-47	64.8018	3.22938	0.595149	5.42617	5.76e-08	1.17e-06
WBGene00010037	F54C8.4	2024.25	-1.24855	0.350247	-3.56478	0.000364161	0.00296067																												WBGene00006465	fntb-1	1525.23	-0.994447	0.287209	-3.46245	0.000535276	0.00212339
WBGene00010047	F54D1.6	1080.39	2.20225	0.355662	6.19196	5.94e-10	3.81e-08																												WBGene00006466	tag-115	664.518	-0.873953	0.282097	-3.09806	0.00194795	0.00598677
WBGene00010050	F54D5.4	2531.9	2.11431	0.415834	5.08452	3.69e-07	1.15e-05																												WBGene00006467	magu-2	113.974	1.51415	0.407805	3.71292	0.000204881	0.00100802
WBGene00010051	F54D5.5	571.865	-2.67486	0.651442	-4.10606	4.02e-05	0.000565017																												WBGene00006470	tag-120	359.576	1.94648	0.370157	5.25852	1.45e-07	2.6e-06
WBGene00010062	lipl-1	63.5065	4.21208	0.659176	6.38992	1.66e-10	1.16e-08																												WBGene00006474	wdr-5.1	1588.92	-1.16481	0.269381	-4.32402	1.53e-05	0.000129998
WBGene00010063	dhrs-4	229.393	1.27376	0.349453	3.64502	0.000267372	0.00240752																												WBGene00006481	plrg-1	2309.18	-0.846789	0.272687	-3.10535	0.00190051	0.00587006
WBGene00010064	F54F7.2	111.815	-1.76061	0.457538	-3.848	0.000119084	0.00131839																												WBGene00006483	dgk-4	3664.79	-1.01771	0.303119	-3.35747	0.000786592	0.00287496
WBGene00010066	F54F7.6	94.4588	-2.34503	0.720727	-3.25369	0.00113915	0.00653614																												WBGene00006487	zipt-17	42.7967	2.46949	0.63639	3.88047	0.000104255	0.000594621
WBGene00010070	nep-17	16279.1	1.28545	0.293244	4.38354	1.17e-05	0.00020914																												WBGene00006492	let-391	1106.2	-1.34049	0.290416	-4.61577	3.92e-06	4.31e-05
[truncated: 4,706 more rows]

## Sheet: Significant Gene Comparisons
Five Way Comparisons			Four Way Comparisons															Three Way Comparisons																														Two Way Comparisons
[truncated: 915 more rows]

[truncated: 8 more sheets: Gene Lists_Phenotypes, Lifespan, Development, Dietary Restriction, Immune System, Locomotion, Metabolism, Reproduction]
