# Supplementary material for: Bacterial diets differentially alter lifespan and healthspan trajectories in C. elegans
Source: Commun Biol. 2020 Nov 6;3:653. doi: 10.1038/s42003-020-01379-1 (PMC7648844; doi:10.1038/s42003-020-01379-1)
Supplement: Supplementary file 4 — Supplementary Data 2 [file 42003_2020_1379_MOESM4_ESM.xlsx]

## Sheet: Sheet1
		Lifespan Quartiles - Tukey's Multiple Comparisons to OP50 Mean Number of Days (Significance to OP50)				Log-Rank over entire curve
	Diet	0.25	0.5	0.75	1
	OP50	10.5	13.25	16	22.5	-
	HT115	12.33 (n.s.)	17.67 (n.s.)	21 (*)	26.67 (**)	<0.0001 (****)
	HB101	8.66 (n.s.)	11.67 (n.s.)	14.67 (n.s.)	25.67 (*)	0.0249 (*)
	Red	13.25 (n.s.)	15.5 (n.s.)	18.25 (n.s.)	25.25 (*)	<0.0001 (****)
	Orange	8.75 (n.s.)	11 (n.s.)	13 (n.s.)	21 (n.s.)	<0.0001 (****)
	Yellow	12.67 (n.s.)	14.33 (n.s.)	16.33 (n.s.)	22.33 (n.s.)	0.0002 (***)
