# Supplementary material for: Bacterial diets differentially alter lifespan and healthspan trajectories in C. elegans
Source: Commun Biol. 2020 Nov 6;3:653. doi: 10.1038/s42003-020-01379-1 (PMC7648844; doi:10.1038/s42003-020-01379-1)
Supplement: Supplementary file 5 — Supplementary Data 3 [file 42003_2020_1379_MOESM5_ESM.xlsx]

## Sheet: Sheet1
			L4			Day 1 Adult			Day 3 Adult			Day 8 Adult			Day 11 Adult
			Replicate 1	Replicate 2	Replicate 3	Replicate 1	Replicate 2	Replicate 3	Replicate 1	Replicate 2	Replicate 3	Replicate 1	Replicate 2	Replicate 3	Replicate 1	Replicate 2	Replicate 3
	OP50	Thrashes/Minute	70	114	110	58	80	96	112	112	130	58	82	62	28	60	76
			94	104	94	98	118	104	94	100	106	84	76	88	54	44	72
			96	112	90	100	84	62	110	114	104	108	88	102	62	34	68
			88	110	108	82	88	94	86	110	84	70	92	100	56	56	70
			92	82	102	96	112	94	98	104	100	80	74	92	48	62	64
			82	120	90	54	114	96	88	114	106	90	60	90	52	66	62
			82	80	88		90	96	118	92	120	104	60	88	38	34	74
			100	104	96		88	104	108	110	98	126	76	92	42	48	70
			100	98	100		80	102	102	102	100	104	86	72	48	44	66
			98	124	94		96	96		88	118	68	82	106	44	50	72
			80	110	86			104		100	116	88		108
			86	98	84			96			106	78		90
			96	120	86			108				90		80
			80	112	90			100
			92	96				106
			68	116
			64
			76
			106
			102
			94
			90
			82
			70
			108
		Average	87.84	106.25	94.1429	81.3333	95	97.2	101.778	104.182	107.333	88.3077	77.6	90	47.2	49.8	69.4
		N	25	16	14	6	10	15	9	11	12	13	10	13	10	10	10
		Average of all replicates	94.8			93.4194			104.688			85.9444			55.4667
		Total N	55			31			32			36			30
	HT115	Thrashes/Minute	84	116	106	90	90	116	102	86	84	88	78	100	42	48	68
			92	130	122	86	122	110	116	94	80	98	82	98	50	56	50
			96	134	96	96	116	130	94	88	98	112	74	92	40	58	46
			82	130	136	92	120	136	88	84	114	76	66	42	68	40	52
			78	118	120	78	130	138	104	106	94	78	54	82	28	50	48
			80	140	112	94	118	122	98	74	108	48	54	64	40	48	74
			90	146	116	106	94	130	96	90	98	54	38	66	30	40	56
			114	142	108	94	88	128	106	86	92	54	56	120	30	52	64
			76	116	86	90	112	148		102	80	80	38	84	28	58	56
			72	130	116		126	140		60	98	58	68	74	38	52	64
			86	138	92		124	134		72	94	88	80	96
			102	136	114		84	138		70	88			98
			92	122	118		94	126						110
			104		108		102	124						60
			112				118
			98
			76
			116
			118
			60
		Average	91.4	130.615	110.714	91.7778	109.2	130	100.5	84.3333	94	75.8182	62.5455	84.7143	39.4	50.2	57.8
		N	20	13	14		9	15	14	12	12	11	11	14	10	10	10
		Average of all replicates	110.91			110.326			92.9444			74.3593			49.1333
		Total N	47			24			38			36			30
	HB101	Thrashes/Minute	108	118	110	116	118	82	100	84	96	68	84	112	50	38	76
			100	76	114	114	118	86	100	112	108	74	86	78	44	54	42
			94	94	118	122	106	78	122	100	102	110	92	112	36	40	66
			104	120	72	112	110	112	128	126	98	104	78	74	48	44	48
			92	126	92	122	122	114	118	124	84	84	100	82	40	46	64
			102	128	122	112	126	132	84	110	86	86	62	84	34	48	74
			100	120	106	108	118	88	126	130	78	94	104	72	42	58	54
			98	94	100	116	106	96	94	124	94		72	90	40	44	60
			90	108	102	124	96	106	126	96	100		104	116	44	50	52
			106	136	112	114	110	104	124	126	102		76	82	38	54	58
			108	112	110	106	104	122	98	118	106			104
			102	116	112	110	80	118	114	102	104
			104	120	94	112	102	104
			94			116	110	106
			108				118
							102
							100
							100
							114
							120
							106
		Average	100.667	112.923	104.923	114.571	108.857	103.429	111.167	112.667	96.5	88.5714	85.8	91.4545	41.6	47.6	59.4
		N	15	14	14	14	21	14	12	12	12	7	10	11	10	10	10
		Average of all replicates	106.171			108.952			106.778			88.6087			49.5333
		Total N	43			49			36			28			30
	Red	Thrashes/Minute	108	118	118	112	106	120	86	102	112	6	60	42	14	38	20
			130	122	118	110	100	116	86	96	114	12	24	62	38	28	18
			116	128	126	96	110	112	94	104	118	28	36	24	34	26	36
			104	132	118	112	114	118	92	106	104	14	42	20	32	34	38
			96	144	116	104	120	128	94	94	110	28	70	18	10	40	24
			106	104	122	118	120	124	106	92	116	20	24	28	26	32	42
			114	126	110	106	112	106	102	98	120	32	32	44	12	34	26
			134	136	122	102	118	110	72	86	112	66	54	20	36	28	38
			118	138	118	110	118	110	100	86	110	102	16	36	12	30	22
			110	126	124	118	122	120	88	88	102	44	34	38	20	28	28
			110	128	120	106	84		82	96	116	54	48	40
			90	132	106	116	114				118	62	46	44
			116	124	108		104				128			42
			110	136			84				118
			94	110			92
			122	136			92
			106	134			96
			120	134			96
			100	120
			114
			140
		Average	112.286	127.789	117.385	109.167	105.667	116.4	91.0909	95.2727	114.143	39	40.5	35.2308	23.4	31.8	29.2
		N	21	19	13	12	17	10	11	11	14	12	12	13	10	10	10
		Average of all replicates	119.094			109.4			101.333			38.1622			28.1333
		Total N	53			39			36			37			30
	Orange	Thrashes/Minute	76	106	86	80	100	74	98	84	62	70	34	108	56	54	68
			108	94	96	96	98	90	92	82	106	28	68	74	50	44	46
			82	92	106	88	102	92	98	102	94	44	52	96	26	66	56
			70	100	92	84	98	96	100	92	96	52	42	106	42	58	50
			84	108	98	94	110	96	94	94	104	78	50	72	40	48	46
			82	122	78	94	94	94	96	114	102		114	80	54	42	54
			90	108	92	88	104	92	94	100	86		68		36	50	48
			74	70	92		102	88	64	100	106		48		26	44
			88	122	96		100	92	98	92	90				30	48
			66	112	96		118	96	92	84	78				42	50
			86	92			96		92	108	96
			102	114			76		100
			90	96			102		74
			118	100			92		70
			92	120			84
			88	78
			110
			78
			100
			92
			106
			92
			60
			88
			70
			96
			84
		Average	87.8519	102.125	93.2	89.1429	98.4	91	90.1429	95.6364	92.7273	54.4	59.5	89.3333	40.2	50.4	52.5714
		N	27	16	10	7	15	10	14	11	11	5	8	6	10	10	8
		Average of all replicates	93.1698			94.0625			92.6111			67.5789			47.1852
		Total N	53			32			36			19			28
	Yellow	Thrashes/Minute	92	110	126	102	90	84	92	108	108	106	86	90	58	42	46
			120	98	130	108	82	118	112	104	106	90	94	98	40	46	42
			128	114	100	112	94	104	116	98	114	96	98	50	42	56	52
			118	116	94	108	118	108	112	114	102	62	72	66	50	52	44
			118	116	108	102	120	100	106	122	120	112	56	88	36	50	56
			130	114	104	124	92	122	68	98	120	118	46	94	58	52	36
			112	112	136	110	96	120	114	76	102	118	42	78	50	54	38
			122	116	134	110	114	128	126	100	122	100	70	46	44	50	60
			128	126	114	118	122	110	64	106	96	112	90		52	50	50
			138	92	118		100	112	120	112	134	50	68		48	48	34
			134	98			108	118	96			64	52
			106	124			112	114	94			102
			108	128			98					108
			110	124			102					102
			118	138			96					76
							118
							84
							134
		Average	118.8	115.067	116.4	110.444	104.444	111.5	101.667	103.8	112.4	94.4	70.3636	76.25	47.8	50	45.8
		N	15	15	10	9	18	12	12	10	10	15	11	8	10	10	10
		Average of all replicates	116.8			108			105.688			82.3529			47.8667
		Total N	40			39			32			34			30
