# Supplementary material for: Bacterial diets differentially alter lifespan and healthspan trajectories in C. elegans
Source: Commun Biol. 2020 Nov 6;3:653. doi: 10.1038/s42003-020-01379-1 (PMC7648844; doi:10.1038/s42003-020-01379-1)
Supplement: Supplementary file 6 — Supplementary Data 4 [file 42003_2020_1379_MOESM6_ESM.xlsx]

## Sheet: Sheet1
	Bacterial Diet Combination Name		Log-rank (Mantel-Cox) Test for Significance when compared to:						Lifespan is most similar to:
			Red-Red-Red		Orange-Orange-Orange		OP50-Raised N2
	(Food 1-Food 2-Food 3)		P Value	Significance	P Value	Significance	P Value	Significance
	Red-Red-Orange		<0.0001	****	0.0243	*	0.0041	**	Orange
	Red-Orange-Red		0.181	n.s.	<0.0001	****	<0.0001	****	Red
	Red-Orange-Orange		0.0008	***	0.0006	***	0.0005	***	?
	Orange-Orange-Red		0.2482	n.s.	<0.0001	****	<0.0001	****	Red
	Orange-Red-Orange		<0.0001	****	0.7304	n.s.	0.2178	n.s.	Orange
	Orange-Red-Red		0.0079	**	<0.0001	****	<0.0001	****	Red
