# Supplementary material for: Bacterial diets differentially alter lifespan and healthspan trajectories in C. elegans
Source: Commun Biol. 2020 Nov 6;3:653. doi: 10.1038/s42003-020-01379-1 (PMC7648844; doi:10.1038/s42003-020-01379-1)
Supplement: Supplementary file 7 — Supplementary Data 5 [file 42003_2020_1379_MOESM7_ESM.xlsx]

## Sheet: Figure 1
Figure 1b
Time	OP50	HT115	HB101	Red	Orange	Yellow
0	0.09	0.08	0.088	0.082	0.09	0.09
1	0.142	0.722	0.198	0.089	0.191	0.168
2	0.323	0.952	0.422	0.148	0.428	0.215
3	0.748	1.143	0.879	0.116	0.587	0.221
4	0.985	1.336	1.168	0.13	0.823	0.281
5	1.268	1.502	1.633	0.131	0.951	0.379
6	1.506	1.663	1.964	0.131	1.106	0.378
7	1.712	1.843	2.158	0.134	1.3	0.471
8	1.921	1.978	2.299	0.142	1.487	0.596
9	2.139	2.05	2.38	0.116	1.756	0.804
10	2.337	2.112	2.49	0.148	1.877	1.471
11	2.46	2.249	2.655	0.168	2.198	1.66
12	2.563	2.43	2.698	0.177	2.115	1.533
24	2.206	2.069	2.34	0.338	3.57	3.71
Figure 1c
	Glycogen	Glucose	Glycerol	Triglycerides	Water	Calorie
OP50 1	1.22342	1.23194	1.02102	0.914983	0.970235	1.01913
OP50 2	0.0358166	0.993061	0.996504	1.09542	1.07789	0.98087
OP50 3	1.10453	1.17448	0.541698	0.92595	0.951875	1
OP50 4	1.05094	0.656556	0.875091	1.12372	1	1
OP50 5	1.58529	0.9529	1.00224	1.20148	1	1
HT115 1	15.9683	1.26827	0.629695	1.48001	0.936977	1.00774
HT115 2	5.50559	0.567993	0.552965	1.71008	0.944572	1.00493
HT115 3	7.52948	0.5399	1.14711	3.64022	0.946687	1.02419
HT115 4	5.06908	0.468616	4.11714	0.643993	0.942745	1.01229
HT115 5	6.74071	0.537781	0.336845	1.94328	0.942745	1.01229
HB101 1	4.55563	1.98426	7.62988	42.1145	0.989426	1.03229
HB101 2	2.37708	1.41337	2.56543	5.06776	0.979549	1.03229
HB101 3	3.42713	1.0221	16.6817	10.2821	1.07732	1.03229
HB101 4	2.66329	1.40107	2.09156	10.0906	1.01543	1.03229
HB101 5	2.83793	1.09205	22.8461	16.8887	1.01543	1.03229
Red 1	265.116	0.661928	12.9459	9.07412	0.932357	0.960393
Red 2	255.593	0.655952	6.03365	2.81849	0.941584	1.02862
Red 3	261.394	0.530866	4.32459	1.15382	1.09739	0.965068
Red 4	126.887	0.267104	7.23104	1.12311	0.990444	0.984692
Red 5	292.673	0.6708	18.6205	1.35495	0.990444	0.984692
Orange 1	104.917	2.6416	12.8416	3.13719	1.19665	1.02239
Orange 2	161.291	2.29506	5.12545	3.27536	1.17593	1.01057
Orange 3	104.422	1.25143	6.14045	6.00835	1.25311	0.976937
Orange 4	594.723	3.31075	4.88459	4.1403	1.20856	1.0033
Orange 5	600.705	3.13352	9.55596	4.1403	1.20856	1.0033
Yellow 1	7.80538	0.573709	7.59977	1.34753	1.42307	0.942882
Yellow 2	5.3333	1.46219	3.33009	1.39706	1.43473	0.986395
Yellow 3	11.8115	0.220958	10.604	1.37229	1.4539	0.947079
Yellow 4	9.51138	0.228398	14.3498	1.38468	1.43724	0.958785
Yellow 5	16.9892	0.720982	6.25179	1.37848	1.43724	0.958785

## Sheet: Figure 3
Figure 3a
Time	10	11	12	13	14	15	16	17	18	19	20	21	22	23	24	25	26	27	28	29	30	31	32	33	34	35	36	37	38	39	40	41	42	43	44	45	46	47	48	49	50	51	52	53	54	55
OP50	0	0.13	0.739	0.783	0.87	1	1	1	0.435	0.174	0.087	0.261	0.304	0.522	0.652	0.348	0.478	0.348	0.348	0.087	0.217	0.478	0.739	0.696	0.696	0.826	0.913	0.565	0.478	0.261	0.217	0.348	0.609	0.739	0.739	0.739	0.739	0.826	0.652	0.478	0.261	0.174	0.174	0.174	0.174	0
Figure 3b
Time	10	11	12	13	14	15	16	17	18	19	20	21	22	23	24	25	26	27	28	29	30	31	32	33	34	35	36	37	38	39	40	41	42	43	44	45	46	47	48	49	50	51	52	53	54	55
OP50	0	0.13	0.739	0.783	0.87	1	1	1	0.435	0.174	0.087	0.261	0.304	0.522	0.652	0.348	0.478	0.348	0.348	0.087	0.217	0.478	0.739	0.696	0.696	0.826	0.913	0.565	0.478	0.261	0.217	0.348	0.609	0.739	0.739	0.739	0.739	0.826	0.652	0.478	0.261	0.174	0.174	0.174	0.174	0
HT115	0	0.571	0.905	0.952	0.952	1	1	0.762	0.619	0.81	0.857	0.905	0.762	0.286	0.333	0	0	0.286	0.667	0.905	0.952	0.714	0.619	0.333	0.143	0	0.238	0.381	0.667	0.81	0.905	0.905	0.714	0.667	0.238	0.048	0.048	0.048	0.048	0	0	0	0	0	0	0
Figure 3c
Time	10	11	12	13	14	15	16	17	18	19	20	21	22	23	24	25	26	27	28	29	30	31	32	33	34	35	36	37	38	39	40	41	42	43	44	45	46	47	48	49	50	51	52	53	54	55
OP50	0	0.13	0.739	0.783	0.87	1	1	1	0.435	0.174	0.087	0.261	0.304	0.522	0.652	0.348	0.478	0.348	0.348	0.087	0.217	0.478	0.739	0.696	0.696	0.826	0.913	0.565	0.478	0.261	0.217	0.348	0.609	0.739	0.739	0.739	0.739	0.826	0.652	0.478	0.261	0.174	0.174	0.174	0.174	0
Red	0	0.688	0.75	1	1	1	1	1	1	0.5	0.25	0.875	1	0.563	0.563	0.25	0.188	0.188	0.25	0.625	0.75	0.625	0.438	0.438	0.25	0.063	0	0.063	0.375	0.625	0.75	0.875	0.938	0.688	0.125	0.125	0.125	0.125	0.125	0.125	0.063	0	0	0	0	0
Figure 3d
Time	10	11	12	13	14	15	16	17	18	19	20	21	22	23	24	25	26	27	28	29	30	31	32	33	34	35	36	37	38	39	40	41	42	43	44	45	46	47	48	49	50	51	52	53	54	55
OP50	0	0.13	0.739	0.783	0.87	1	1	1	0.435	0.174	0.087	0.261	0.304	0.522	0.652	0.348	0.478	0.348	0.348	0.087	0.217	0.478	0.739	0.696	0.696	0.826	0.913	0.565	0.478	0.261	0.217	0.348	0.609	0.739	0.739	0.739	0.739	0.826	0.652	0.478	0.261	0.174	0.174	0.174	0.174	0
Orange	0	0	0.167	0.5	0.944	1	1	1	0.389	0.056	0	0.111	0.278	0.556	0.444	0.333	0.278	0.111	0.111	0.056	0.667	0.833	0.833	0.444	0.444	0.222	0.111	0.056	0.444	0.444	0.667	0.944	0.944	1	0.333	0.278	0.111	0	0.056	0.056	0	0	0	0	0	0
Figure 3e
Time	10	11	12	13	14	15	16	17	18	19	20	21	22	23	24	25	26	27	28	29	30	31	32	33	34	35	36	37	38	39	40	41	42	43	44	45	46	47	48	49	50	51	52	53	54	55
OP50	0	0.13	0.739	0.783	0.87	1	1	1	0.435	0.174	0.087	0.261	0.304	0.522	0.652	0.348	0.478	0.348	0.348	0.087	0.217	0.478	0.739	0.696	0.696	0.826	0.913	0.565	0.478	0.261	0.217	0.348	0.609	0.739	0.739	0.739	0.739	0.826	0.652	0.478	0.261	0.174	0.174	0.174	0.174	0
HB101	0	0	0.19	0.571	0.905	1	0.952	1	1	0.571	0.095	0.143	0.333	0.81	1	0.81	0.714	0.619	0.333	0.19	0.238	0.571	0.857	1	0.905	0.714	0.619	0.476	0.286	0.19	0.429	0.667	0.952	1	0.905	0.667	0.667	0.333	0.19	0.095	0	0	0	0	0	0
Figure 3f
Time	10	11	12	13	14	15	16	17	18	19	20	21	22	23	24	25	26	27	28	29	30	31	32	33	34	35	36	37	38	39	40	41	42	43	44	45	46	47	48	49	50	51	52	53	54	55
OP50	0	0.13	0.739	0.783	0.87	1	1	1	0.435	0.174	0.087	0.261	0.304	0.522	0.652	0.348	0.478	0.348	0.348	0.087	0.217	0.478	0.739	0.696	0.696	0.826	0.913	0.565	0.478	0.261	0.217	0.348	0.609	0.739	0.739	0.739	0.739	0.826	0.652	0.478	0.261	0.174	0.174	0.174	0.174	0
Yellow	0	0	0	0.35	0.9	0.95	1	0.95	0.6	0.3	0.1	0	0.25	0.7	0.8	0.4	0.2	0.25	0.25	0.05	0.05	0.55	0.45	0.25	0.5	0.45	0.4	0.35	0.3	0.15	0.2	0.55	0.65	0.85	0.55	0.35	0.25	0.1	0.25	0.2	0.15	0.15	0.1	0.1	0	0

## Sheet: Figure 4
Figure 4g							Figure 4o							Figure 4p
OP50, n=209	HT115, n=170	HB101, n=162	Red, n=139	Yellow, n=155	Orange, n=150		OP50 259.4 ± 4.73, n=41	HT115 269.9 ± 6.838, n=31	HB101 274.1 ± 6.076, n=36	Red 265.2 ± 5.534, n=32	Orange 267.0 ± 5.387, n=37	Yellow 261.4 ± 5.560, n=31			OP50
0.414488	0.773313	0.544006	0.556239	0.248542	1.56392		254	312	296	288	286	280		L4:D1	1.48564	1.88114	0.888132	1.56332	0.593859	0.919461	0.886758	1.48356	0.465728	0.714661	0.786515	1.26268	1.04136	1.18464	1.29746	0.657536	0.869409	1.05607	1.34023	0.968558	1.49707	0.340796	0.810413	0.936464	0.59231	1.23018	1.43847	0.749453	0.978598	0.603923	0.770002	1.44281	1.28104	1.59666	1.15941
1.53503	0.754374	0.61158	0.581627	0.27926	1.44832		274	308	300	280	274	292		D1:D2	0.983144	1.13384	1.09848	0.156332	0.776585	0.256594	0.807935	1.53142	4.33862	1.07199	0.218477	1.4173	0.30318	0.0607506	0.199609	0.520549	0.99361	0.162473	0.12832	0.905046	0.582193	1.90846	0.405206	0.921599	1.11494	1.38965	0.59231	0.628573	0.0643815	0.789746	0.817387	0.546747	0.20662	0.309031	0.252047
1.23898	0.839528	0.53993	0.849997	0.29031	1.69194		310	316	288	284	292	288		D2:D3	0.436953	0.979223	0.420694	0.736994	0.137044	0.555953	0.433526	0.0478568	0.833408	0.401997	2.294	0.283459	0.0659087	1.41245	0	0	0.388129	0.438676	0.0570312	0.460462	0.615461	0.0340796	0.894249	1.48645	1.04525	0.113906	1.13385	0.676925	0.0772578	0.301962	0.438309	0.136687	0.854028	0.540804	0.793947
0.907258	0.742161	0.554575	0.78009	0.400474	1.16141		288	264	320	282	274	268		D3:D4	0.152934	0.695764	1.3322	0.35733	0.433974	0.406273	0.492643	0.526424	1.05402	0.312664	1.15793	1.98421	0.0527269	0.683444	0.12832	0.328768	0.729682	0.617396	0.370703	0.63512	0.615461	0.255597	0.992057	1.66482	0.696835	1.32131	1.15077	0.689013	0.463547	0.545854	0.438309	0.546747	1.36369	0.952846	0.441082
1.08868	1.00547	0.666237	0.797763	0.339842	1.41067		270	288	336	300	300	264
1.07907	1.08743	0.418386	0.760669	0.350001	1.39295		282	324	296	288	282	284
1.33649	1.07426	0.535721	0.892217	0.431294	1.31462		266	280	352	312	320	268
1.29188	1.13765	0.546482	0.55714	0.387132	1.23116		322	270	296	282	324	272
1.53676	1.45808	0.577487	0.583467	0.465324	1.73629		290	322	332	220	272	280
1.2838	0.936787	0.580363	0.899789	0.371447	1.50989		278	320	284	252	340	264
1.3625	1.12234	0.550973	0.706467	0.392826	1.35905		284	296	260	244	278	280
1.18699	0.981911	0.547087	0.742018	0.414187	1.42883		268	296	220	296	244	296
1.23251	1.21955	0.683172	0.882085	0.298015	1.78918		256	252	248	292	232	284
1.28494	0.984704	0.614728	0.771602	0.586569	1.40897		264	248	240	292	240	296
1.49895	1.16002	0.655892	0.678649	0.332136	1.77297		268	256	244	292	248	256
1.45041	1.19097	0.747612	0.789069	0.307702	1.58931		224	304	240	280	268	328
1.09531	1.12195	0.565705	0.641185	0.348853	1.30537		240	292	304	268	220	248
1.13685	0.934521	0.674367	0.677914	0.269273	1.4105		256	296	308	244	244	296
1.26241	0.795927	0.715086	0.592548	0.285412	1.72261		244	288	300	248	296	200
0.788571	0.90567	0.814012	0.406228	0.296926	1.39422		232	224	276	244	300	256
0.973102	1.286	0.861782	0.642572	0.334355	1.4771		288	184	292	252	320	256
1.49672	1.02171	0.518694	0.627728	0.291665	1.02656		304	264	272	260	208	200
1.02381	1.05612	0.999682	0.623056	0.28927	0.982516		184	244	320	230	268	252
0.776511	0.797083	0.837467	0.47424	0.253531	1.22186		248	260	244	348	252	208
0.949444	0.680123	0.760695	0.461442	0.385492	1.49891		242	190	276	220	272	284
0.945797	0.857931	0.642733	0.547986	0.303421	1.53272		252	288	276	240	292	244
1.15504	0.795803	0.66429	0.7095	0.266772	1.48443		280	256	268	264	244	236
1.13205	0.972361	0.472708	0.669148	0.411788	1.64333		280	252	280	252	260	248
0.898109	1.09808	0.613167	0.630147	0.277483	1.49467		240	244	256	252	208	240
0.663506	0.91277	0.682394	0.62007	0.337136	1.61206		272	220	260	248	296	228
0.589656	0.84999	0.641388	0.589438	0.350365	1.99204		260	208	220	240	244	208
0.86239	0.929458	0.671553	0.574695	0.341646	1.40818		200		264	192	240
0.846701	0.926572	0.671106	0.386416	0.345432	2.09529		228		248		236
0.805775	1.34637	0.614591	0.662	0.395072	1.91399		240		236		256
0.715268	1.10798	0.544574	0.631557	0.310417	1.61498		188		232		216
0.832477	1.04311	0.391289	0.436022	0.295336	1.81475		312		184		256
1.13775	0.86776	0.465064	0.626345	0.361316	1.88088		256				276
0.858353	1.1743	0.614272	0.63027	0.418548	1.48744		240
0.746136	1.33056	0.65983	0.683848	0.397707	1.31771		244
1.05715	1.31809	0.479514	0.646023	0.318489	1.46328		248
0.723864	1.1438	0.589987	0.761049	0.262996	1.71225		260
0.681404	0.859637	0.6382	0.852864	0.226577	1.33556
0.659232	1.27771	0.526897	0.815635	0.327233	1.87503
1.40445	0.955064	0.637223	0.733865	0.358017	0.550843
1.69418	1.04595	0.571405	0.526436	0.272335	0.658923
1.25624	1.24776	0.554706	0.711119	0.350323	1.08185
0.834585	1.04271	0.541501	0.938906	0.25668	0.631978
0.791838	1.25556	0.602436	0.61163	0.37691	0.932482
1.04103	0.877471	0.787944	0.617261	0.26166	1.00958
0.731584	1.37503	0.729696	0.629895	0.215192	0.8075
0.446833	0.916665	0.552487	0.528449	0.681905	0.681367
0.679265	1.00008	0.539683	0.658794	0.412221	0.638506
0.515618	0.948531	0.520947	0.641912	0.288792	0.668133
0.538406	1.39836	0.747407	0.6692	0.125974	0.986045
0.668122	1.32519	0.628062	0.531382	0.166787	0.918428
0.79525	1.52696	0.650819	0.724104	0.156964	1.21772
0.798218	1.39297	0.778648	0.702012	0.174937	1.03813
1.38785	1.5057	0.74472	1.03987	0.184568	1.05047
1.6817	1.34812	0.608	0.651514	0.184898	1.04277
1.56058	1.60315	0.565109	1.00673	0.133867	0.727563
1.32222	1.61339	0.692019	1.07673	0.118038	0.955286
1.09804	1.71049	0.807054	1.07597	0.114369	0.823169
1.50808	1.46332	0.648566	1.08051	0.130148	0.754725
1.35108	1.67051	1.13134	0.787491	0.126349	0.856237
1.71743	1.36006	0.959487	0.688448	0.161512	0.84932
1.3269	1.18623	0.725372	0.983994	0.125123	0.858685
1.27437	1.6426	1.0196	0.829741	0.132183	0.615303
1.2067	1.07939	0.853071	0.880287	0.157721	0.662353
1.70718	1.02573	1.07587	0.92775	0.13058	0.642645
1.65053	1.30444	0.80731	0.858985	0.136996	1.12158
1.43182	0.868565	1.02081	0.793192	0.162702	0.763858
1.43423	0.96718	0.883649	0.708986	0.130504	0.949872
0.89933	1.56035	0.986509	0.898392	0.171082	0.820158
1.28658	1.5415	1.01719	1.09947	0.124285	0.840515
1.0618	1.41663	0.933849	0.873739	0.115439	0.978003
1.65665	1.32593	1.14956	0.988334	0.126339	1.17508
1.48333	1.49409	1.17458	1.13881	0.124247	0.852222
1.09619	0.971869	1.20753	1.13786	0.187047	1.00346
1.25897	0.954517	0.724161	0.776314	0.162467	0.993238
1.0702	1.42526	1.06674	0.668668	0.173904	0.597709
1.55034	1.46702	0.693695	1.07473	0.181584	0.63564
1.14968	1.52327	1.01413	0.979293	0.158946	0.693
1.65619	1.49223	1.03924	1.16258	0.13532	0.966504
1.60716	1.25422	0.971715	0.778422	0.175779	0.626624
1.12831	1.40077	0.697767	0.809799	0.161664	0.749005
1.57121	1.24012	0.811448	0.99424	0.132542	0.618081
1.71969	1.11731	0.588961	0.654708	0.139449	0.521329
0.946972	0.855407	0.660789	0.877371	0.130938	0.890876
1.62831	1.27376	0.517753	0.866842	0.140664	0.96035
0.917939	1.62771	0.724194	1.15866	0.165212	0.630926
0.847002	1.20811	0.729287	0.733228	0.151463	0.562268
1.3326	0.98799	0.881581	0.949803	0.169798
1.41171	1.47679	0.694991	0.857207	0.136557
1.07108	1.04333	0.744766	0.484937	0.1765
1.343	1.50678	0.804266	0.724802	0.125901
1.00279	1.23044	0.533172	0.855402	0.11864
0.724247	1.35509	0.432923	0.687861	0.181348
1.47551	1.37444	0.393834	0.743561	0.12095
0.93389	1.00786	0.358107	0.713806	0.124613
1.00433	0.781995	0.248889	0.840141	0.144513
1.33339	1.43585	0.272125	0.968881	0.117116
1.47828	1.0256	0.207732	1.31083	0.115754
1.33964	0.724993	0.226599	0.87841	0.139742
1.42308	1.30992	0.351661	0.882021	0.121524
1.14561	1.54548	0.217807	0.411723	0.583228
0.585497	1.40474	0.268329	0.537853	0.597066
0.8442	0.976955	0.199518	0.403608	0.636482
1.06007	1.10424	0.205371	0.360088	0.455904
0.457851	0.93015	0.239223	0.497939	0.473931
0.802983	1.24658	0.33575	0.508031	0.483444
0.599537	1.27315	0.322624	0.548579	0.444225
0.859253	1.2582	0.486505	0.455369	0.555324
0.490582	1.16709	0.46493	0.53768	0.360528
0.653656	1.30956	0.624654	0.424941	0.501771
0.476278	1.37771	0.46102	0.442266	0.668707
0.681909	1.01316	0.507034	0.360603	0.530263
0.425161	1.43451	0.543498	0.384783	0.462339
0.684612	1.20027	0.668856	0.361187	0.508252
0.651727	1.21628	0.451705	0.371523	0.401009
0.869112	1.19963	0.414768	0.434478	0.451544
0.672147	1.12207	0.51046	0.376567	0.540824
0.858215	1.16049	0.499549	0.304145	0.574892
0.749254	0.876035	0.492459	0.25199	0.435458
1.06425	0.944982	0.406061	0.566737	0.333973
0.849006	1.01321	0.607411	0.425163	0.544678
0.452	1.1367	0.506711	0.338974	0.595728
0.553803	0.92526	0.600187	0.548169	0.294415
0.680766	1.56392	0.555657	0.255038	0.414333
0.722494	1.44832	0.679669	0.164298	0.353335
0.498282	1.69194	0.549546	0.356363	0.605945
0.55364	1.16141	0.410528	0.436114	0.484096
0.505094	1.41067	0.503549	0.24948	0.534254
0.540623	1.39295	0.670197	0.219514	0.502815
0.790196	1.31462	0.64115	0.243215	0.428668
0.656241	1.23116	0.451152	0.639732	0.535743
0.38314	1.73629	0.480061	0.299097	0.439043
0.566025	1.50989	0.415877	0.462092	0.568759
0.821102	1.35905	0.51272	0.330843	0.658846
0.680531	1.42883	0.359625	0.300938	0.67407
0.541457	1.78918	0.374596		0.626417
0.825971	1.40897	0.454641		0.58198
0.773647	1.77297	0.630065		0.326871
0.558282	1.58931	0.546667		0.526786
0.921187	1.30537	0.531876		0.659187
0.481749	1.4105	0.566783		0.711216
0.639425	1.72261	0.338722		0.60525
0.470164	1.39422	0.306135		0.417031
0.627931	1.4771	0.334046		0.624545
0.62014	1.02656	0.411533		0.59305
0.460865	0.982516	0.533371		0.70716
0.692403	1.22186	0.35627		0.557493
0.439872	1.49891	0.540552		0.582925
0.396822	1.53272	0.345081		0.503548
0.402842	1.48443	0.697765		0.460576
0.367934	1.64333	0.99036		0.597495
0.446016	1.49467	0.853398
0.380132	1.61206	0.834961
1.2855	1.99204	0.643044
1.22416	1.40818	1.00758
0.83934	2.09529	0.951714
0.908008	1.91399	0.855403
1.16902	1.61498	0.933968
1.56781	1.81475
1.60478	1.88088
1.09197	1.48744
1.58702	1.31771
0.812762	1.46328
1.24074	1.71225
1.42992	1.33556
1.45712	1.87503
1.10919
0.817324
1.10469
0.625935
0.819835
0.871164
0.737333
0.657385
1.00429
0.947635
1.46959
1.31459
0.867989
0.985437
1.19641
1.13113
0.777977
1.41078
0.881374
1.07422
1.19374
0.84148
1.05482
1.1022
0.672267
0.987917
1.16499
1.67885
0.752314
1.03133
0.783118
1.17358
0.970904
1.55223
0.926945
1.21337
0.885812
0.893627
1.36051
[truncated: 155 more columns]

## Sheet: Figure 5
Figure 5a							Figure 5c							Figure 5d
OP50 295.8 ± 8.527, n=30	HT115 285.9 ± 8.032, n=32	HB101 296 ± 7.249, n=23	Red 238.7 ± 8.264, n=31	Orange 290.6 ± 11.1, n=21	Yellow 257 ± 10.77, n=32		OP50 - Self-Fertilization 295.8 ± 8.527, n=30	OP50 x OP50 Male 468.3 ± 22.58, n=10	OP50 x Red Male 415 ± 19.58, n=15	Red - Self-Fertilization 238.7 ± 8.264, n=30	Red x OP50 Male 563.7 ± 34.55, n=15	Red x Red Male 555.1 ± 30.56, n=14		OP50 172 ± 18.44, n=7	HT115 25.33 ± 7.384, n=9	HB101 72.78 ± 12.72, n=9	Red 15 ± 4.167, n=11	Orange 6.9 ± 3.143, n=10	Yellow 31.55 ± 8.11, n=11
300	254	315	278	331	221		300	564	388	278	372	577		143	5	25	13	5	15
304	305	299	154	263	243		304	445	480	154	346	618		226	16	89	43	27	46
313	259	313	297	319	439		313	482	280	297	547	507		185	47	52	16	4	9
337	269	316	303	272	325		337	480	516	303	474	507		173	8	102	40	2	6
325	285	277	296	244	124		325	415	462	296	570	585		108	37	69	4	0	28
276	319	297	373	172	306		276	535	364	373	724	801		239	20	36	12	1	63
244	265	323	299	206	280		244	310	369	299	300	496		130	7	108	8	24	20
265	296	300	215	370	255		265	462	479	215	585	399			17	136	3	1	91
300	297	326	219	230	255		300	527	358	219	707	698			71	38	13	2	2
300	270	380	245	284	186		300	463	499	245	714	384					3	3	29
267	264	326	306	270	207		267		461	306	597	548					10		38
279	249	300	202	330	230		279		303	202	615	432
328	403	242	214	371	263		328		357	214	620	589
254	315	244	200	335	107		254		503	200	651	630
223	193	300	194	304	282		223		414	194	633
208	148	259	234	305	280		208			234
221	237	325	217	333	210		221			217
230	326	292	176	299	350		230			176
235	307	298	233	305	261		235			233
342	293	311	268	309	289		342			268
380	230	232	209	251	273		380			209
320	287	238	231		302		320			231
348	313	294	216		206		348			216
327	304		229		255		327			229
299	295		215		231		299			215
392	284		223		276		392			223
308	323		217		259		308			217
319	296		281		241		319			281
288	310		208		237		288			208
343	351		224		272		343			224
	302		223		238					223
	301				321

## Sheet: Figure 6
Figure 6a				Figure 6b				Figure 6c				Figure 6d				Figure 6e
Days	OP50	HB101		Days	OP50	HT115		Days	OP50	Red		Days	OP50	Yellow		Days	OP50	Orange
3				5	1			3		1		3				3
4				6	1	1		4				4				4		1
4				6	1			4				4				4		1
4				6	1			4				4				4		1
4				6	1			4				4				4		1
4				6	1			4				4				4		1
4				6	1			4				4				4		1
4				6	1			4				4				4		1
4				6	1			4				4				4		1
5	1			6	1			5	1			5	1	1		5	1
6	1	1		6	1			6	1			6	1	1		6	1	1
6	1			6	1			6	1			6	1			6	1	1
6	1			7	1	1		6	1			6	1			6	1	1
6	1			7	1			6	1			6	1			6	1
6	1			7	1			6	1			6	1			6	1
6	1			7	1			6	1			6	1			6	1
6	1			7	1			6	1			6	1			6	1
6	1			7	1			6	1			6	1			6	1
6	1			7	1			6	1			6	1			6	1
6	1			7	1			6	1			6	1			6	1
6	1			7	1			6	1			6	1			6	1
7	1			7	1			7	1			7	1			7	1	1
7	1			8	1	1		7	1			7	1			7	1	1
7	1			8	1	1		7	1			7	1			7	1	1
7	1			8	1	1		7	1			7	1			7	1	1
7	1			8	1	1		7	1			7	1			7	1	1
7	1			8	1			7	1			7	1			7	1	1
7	1			8	1			7	1			7	1			7	1	1
7	1			8	1			7	1			7	1			7	1	1
7	1			8	1			7	1			7	1			7	1	1
7	1			8	1			7	1			7	1			7	1	1
7				8	1			7				7				7		1
7				8	1			7				7				7		1
7				8	1			7				7				7		1
7				8	1			7				7				7		1
7				8	1			7				7				7		1
7				8	1			7				7				7		1
7				8	1			7				7				7		1
7				8	1			7				7				7		1
7				8	1			7				7				7		1
7				8	1			7				7				7		1
7				8	1			7				7				7		1
7				8	1			7				7				7		1
7				8	1			7				7				7		1
7				8	1			7				7				7		1
7				9	1	1		7				7				7		1
7				9	1			7				7				7		1
7				9	1			7				7				7		1
7				9	1			7				7				7		1
7				9	1			7				7				7		1
7				9	1			7				7				7		1
7				9	1			7				7				7		1
7				9	1			7				7				7		1
7				9	1			7				7				7		1
7				9	1			7				7				7		1
7				9	1			7				7				7		1
7				9	1			7				7				7		1
7				9	1			7				7				7		1
7				10	1	1		7				7				7		1
7				10	1			7				7				7		1
7				10	1			7				7				7		1
7				10	1			7				7				7		1
7				10	1			7				7				7		1
7				10	1			7				7				7		1
7				10	1			7				7				7		1
7				10	1			7				7				7		1
7				11	1	1		7				7				7		1
7				11	1	1		7				7				7		1
7				11	1	1		7				7				7		1
7				11	1			7				7				7		1
7				11	1			7				7				7		1
7				11	1			7				7				7		1
7				11	1			7				7				7		1
8	1	1		11	1			8	1	1		8	1	1		8	1	1
8	1	1		11	1			8	1	1		8	1	1		8	1	1
8	1	1		11	1			8	1	1		8	1	1		8	1	1
8	1	1		11	1			8	1	1		8	1	1		8	1	1
8	1	1		11	1			8	1	1		8	1			8	1	1
8	1	1		11	1			8	1	1		8	1			8	1	1
8	1			11	1			8	1	1		8	1			8	1	1
8	1			11	1			8	1	1		8	1			8	1	1
8	1			11	1			8	1	1		8	1			8	1	1
8	1			11	1			8	1			8	1			8	1	1
8	1			11	1			8	1			8	1			8	1
8	1			11	1			8	1			8	1			8	1
8	1			11	1			8	1			8	1			8	1
8	1			12	1	1		8	1			8	1			8	1
8	1			12	1	1		8	1			8	1			8	1
8	1			12	1			8	1			8	1			8	1
8	1			12	1			8	1			8	1			8	1
8	1			12	1			8	1			8	1			8	1
8	1			12	1			8	1			8	1			8	1
8	1			12	1			8	1			8	1			8	1
8	1			12	1			8	1			8	1			8	1
8	1			12	1			8	1			8	1			8	1
8	1			12	1			8	1			8	1			8	1
9	1	1		12	1			9	1	1		9	1			9	1	1
9	1	1		13	1	1		9	1	1		9	1			9	1	1
9	1	1		13	1	1		9	1	1		9	1			9	1	1
9	1	1		13	1			9	1	1		9	1			9	1	1
9	1	1		13	1			9	1	1		9	1			9	1	1
9	1	1		13	1			9	1			9	1			9	1	1
9	1	1		13	1			9	1			9	1			9	1	1
9	1			13	1			9	1			9	1			9	1
9	1			13	1			9	1			9	1			9	1
9	1			13	1			9	1			9	1			9	1
9	1			13	1			9	1			9	1			9	1
9	1			13	1			9	1			9	1			9	1
9	1			13	1			9	1			9	1			9	1
10	1	1		13	1			10	1	1		10	1	1		10	1	1
10	1	1		13	1			10	1	1		10	1	1		10	1	1
10	1	1		13	1			10	1	1		10	1	1		10	1	1
10	1	1		13	1			10	1	1		10	1	1		10	1	1
10	1	1		13	1			10	1	1		10	1	1		10	1	1
10	1	1		13	1			10	1	1		10	1	1		10	1	1
10	1			13	1			10	1			10	1	1		10	1	1
10	1			13	1			10	1			10	1	1		10	1	1
10				13	1			10				10		1		10		1
10				13	1			10				10		1		10		1
11	1	1		14	1			11	1	1		11	1	1		11	1	1
11	1	1		14	1			11	1	1		11	1			11	1	1
11	1	1		14	1			11	1	1		11	1			11	1	1
11	1	1		14	1			11	1	1		11	1			11	1
11	1	1		15	1	1		11	1	1		11	1			11	1
11	1			15	1	1		11	1			11	1			11	1
11	1			15	1			11	1			11	1			11	1
11	1			15	1			11	1			11	1			11	1
11	1			16	1	1		11	1			11	1			11	1
11	1			16	1	1		11	1			11	1			11	1
11	1			16	1	1		11	1			11	1			11	1
11	1			16	1			11	1			11	1			11	1
11	1			16	1			11	1			11	1			11	1
11	1			16	1			11	1			11	1			11	1
11	1			16	1			11	1			11	1			11	1
11	1			16	1			11	1			11	1			11	1
11	1			17	1	1		11	1			11	1			11	1
11	1			17	1	1		11	1			11	1			11	1
11	1			17	1			11	1			11	1			11	1
11	1			17	1			11	1			11	1			11	1
12	1	1		18	1	1		12	1	1		12	1	1		12	1	1
12	1	1		18	1	1		12	1	1		12	1	1		12	1	1
12	1	1		18	1			12	1	1		12	1	1		12	1	1
12	1	1		18	1			12	1	1		12	1	1		12	1	1
12	1	1		18	1			12	1			12	1	1		12	1	1
12	1	1		18	1			12	1			12	1	1		12	1	1
12	1			19	1	1		12	1			12	1	1		12	1	1
12	1			19	1	1		12	1			12	1	1		12	1	1
12	1			20	1	1		12	1			12	1	1		12	1
12	1			20	1	1		12	1			12	1	1		12	1
12	1			20	1	1		12	1			12	1			12	1
13	1	1		20	1	1		13	1	1		13	1	1		13	1	1
13	1	1		21	1	1		13	1	1		13	1	1		13	1	1
13	1			21	1	1		13	1	1		13	1	1		13	1	1
13	1			21	1			13	1	1		13	1	1		13	1	1
13	1			22		1		13	1	1		13	1	1		13	1	1
13	1			22		1		13	1	1		13	1	1		13	1
13	1			22		1		13	1	1		13	1	1		13	1
13	1			23	1	1		13	1	1		13	1	1		13	1
13	1			23		1		13	1	1		13	1	1		13	1
13	1			24		1		13	1	1		13	1	1		13	1
13	1			24		1		13	1	1		13	1	1		13	1
13	1			25		1		13	1	1		13	1	1		13	1
13	1			27		1		13	1	1		13	1	1		13	1
13	1							13	1	1		13	1	1		13	1
13	1							13	1	1		13	1	1		13	1
13	1							13	1	1		13	1	1		13	1
13	1							13	1	1		13	1	1		13	1
13	1							13	1	1		13	1			13	1
13	1							13	1	1		13	1			13	1
13	1							13	1	1		13	1			13	1
13	1							13	1	1		13	1			13	1
13	1							13	1	1		13	1			13	1
14	1	1						14	1	1		14	1	1		14	1	1
14	1	1						14	1	1		14	1	1		14	1	1
14	1	1						14	1	1		14	1	1		14	1	1
14	1	1						14	1	1		14	1	1		14	1	1
14		1						14		1		14		1		14		1
14		1						14		1		14		1		14		1
14								14		1		14		1		14
14								14		1		14		1		14
14								14		1		14		1		14
14								14		1		14		1		14
14								14		1		14		1		14
14								14				14		1		14
14								14				14		1		14
14								14				14		1		14
14								14				14		1		14
14								14				14		1		14
14								14				14		1		14
14								14				14		1		14
15	1	1						15	1	1		15	1	1		15	1
15	1	1						15	1	1		15	1	1		15	1
15	1	1						15	1	1		15	1	1		15	1
15	1							15	1			15	1	1		15	1
15								15				15		1		15
15								15				15		1		15
15								15				15		1		15
15								15				15		1		15
15								15				15		1		15
15								15				15		1		15
15								15				15		1		15
15								15				15		1		15
15								15				15		1		15
16	1	1						16	1	1		16	1	1		16	1	1
16	1	1						16	1	1		16	1	1		16	1
16	1							16	1	1		16	1	1		16	1
16	1							16	1	1		16	1	1		16	1
16	1							16	1	1		16	1	1		16	1
16	1							16	1	1		16	1	1		16	1
16	1							16	1	1		16	1	1		16	1
16	1							16	1	1		16	1	1		16	1
16								16		1		16		1		16
16								16		1		16		1		16
16								16				16		1		16
16								16				16		1		16
16								16				16		1		16
17	1							17	1	1		17	1	1		17	1	1
17	1							17	1	1		17	1	1		17	1
17	1							17	1	1		17	1	1		17	1
17	1							17	1	1		17	1	1		17	1
17								17		1		17				17
17								17		1		17				17
17								17		1		17				17
17								17		1		17				17
17								17		1		17				17
17								17		1		17				17
17								17		1		17				17
18	1	1						18	1	1		18	1	1		18	1	1
18	1							18	1	1		18	1	1		18	1	1
18	1							18	1	1		18	1	1		18	1	1
18	1							18	1	1		18	1	1		18	1	1
18	1							18	1	1		18	1	1		18	1
18	1							18	1	1		18	1	1		18	1
18								18		1		18				18
18								18		1		18				18
18								18		1		18				18
18								18		1		18				18
19	1	1						19	1	1		19	1	1		19	1
19	1							19	1	1		19	1	1		19	1
19								19		1		19		1		19
19								19				19		1		19
20	1							20	1	1		20	1			20	1	1
20	1							20	1	1		20	1			20	1	1
20	1							20	1			20	1			20	1
20	1							20	1			20	1			20	1
21	1	1						21	1	1		21	1	1		21	1	1
21	1	1						21	1	1		21	1	1		21	1	1
21	1	1						21	1			21	1			21	1
22								22		1		22		1		22
22								22				22				22
22								22				22				22
23	1	1						23	1	1		23	1			23	1
23								23		1		23				23
23								23		1		23				23
23								23		1		23				23
24		1						24		1		24				24
24								24		1		24				24
25		1						25		1		25				25
27		1						27		1		27				27

## Sheet: Figure 7
Figure 7a							Figure 7b							Figure 7c							Figure 7d							Figure 7e
OP50 94.80 ± 1.854, n=55	HT115 108.0 ± 3.084, n=47	HB101 105.9 ± 2.049, n=41	Red 119.1 ± 1.690, n=53	Orange 93.17 ± 1.992, n=53	Yellow 116.3 ± 1.937, n=42		OP50 93.42 ± 2.695, n=31	HT115 112.7 ± 3.097, n=38	HB101 108.9 ± 1.695, n=49	Red 109.4 ± 1.675, n=40	Orange 94.06 ± 1.590, n=32	Yellow 108.0 ± 1.993, n=39		OP50 104.7 ± 1.889, n=32	HT115 92.0 ± 2.245, n=32	HB101 106.8 ± 2.476, n=36	Red 101.3 ± 2.156, n=36	Orange 92.61 ± 1.961, n=36	Yellow 105.7 ± 2.756, n=32		OP50 85.94 ± 2.560, n=36	HT115 75.22 ± 3.527, n=36	HB101 88.71 ± 2.836, n=28	Red 36.39 ± 2.717, n=36	Orange 67.58 ± 5.795, n=20	Yellow 82.35 ± 3.926, n=34		OP50 55.47 ± 2.422, n=30	HT115 49.13 ± 2.209, n=30	HB101 49.53 ± 1.953, n=30	Red 28.13 ± 1.683, n=30	Orange 47.19 ± 1.963, n=27	Yellow 47.87 ± 1.265, n=30
70	84	108	108	76	106		58	90	116	112	80	102		112	102	100	86	98	92		58	88	68	6	70	106		28	42	50	14	56	58
94	92	100	130	108	106		98	86	114	110	96	108		94	116	100	86	92	112		84	98	74	12	28	90		54	50	44	38	50	40
96	96	94	116	82	92		100	96	122	96	88	112		110	94	122	94	98	116		108	112	84	28	44	96		62	40	36	34	26	42
88	82	104	104	70	120		82	92	112	112	84	108		86	88	128	92	100	112		70	76	86	14	52	62		56	68	48	32	42	50
92	78	92	96	84	128		96	78	122	104	94	102		98	104	118	94	94	106		80	78	92	28	78	112		48	28	40	10	40	36
82	80	102	106	82	118		54	94	112	118	94	124		88	98	84	106	96	68		82	78	78	60	108	118		52	40	34	26	54	58
82	90	100	114	90	118		80	106	108	106	88	110		118	96	126	102	94	114		76	82	100	24	74	86		38	30	42	12	36	50
100	114	98	134	74	130		118	94	116	102	100	110		108	106	94	72	64	126		88	74	62	36	96	94		42	30	40	36	26	44
100	76	90	118	88	112		84	90	124	110	98	118		102	86	126	100	98	64		92	66	104	42	106	98		48	28	44	12	30	52
98	72	106	110	66	122		88	90	114	118	102	90		112	94	124	88	92	120		74	54	72	70	72	72		44	38	38	20	42	48
80	86	108	110	86	128		112	122	106	106	98	82		100	88	98	82	92	96		60	54	104	24	80	56		60	48	38	38	54	42
86	102	102	90	102	138		114	116	110	116	110	94		114	84	114	102	100	94		60	38	76	32	34	46		44	56	54	28	44	46
96	92	104	116	90	134		90	120	112	106	94	118		110	106	84	96	74	108		76	56	112	54	68	42		34	58	40	26	66	56
80	104	94	110	118	106		88	130	116	100	104	120		104	74	112	104	70	104		86	38	78	16	52	70		56	40	44	34	58	52
92	112	108	94	92	108		80	118	118	110	102	92		114	90	100	106	84	98		82	68	112	34	42	90		62	50	46	40	48	50
68	98	118	122	88	110		96	94	118	114	100	96		92	86	126	94	82	114		62	80	74	48	50	68		66	48	48	32	42	52
64	76	76	106	110	118		96	88	106	120	118	114		110	102	124	92	102	122		88	100	82	46	114	52		34	40	58	34	50	54
76	116	94	120	78	110		104	112	110	120	96	122		102	60	110	98	92	98		102	98	84	42	68	90		48	52	44	28	44	50
106	118	120	100	100	98		62	126	122	112	76	100		88	72	130	86	94	76		100	92	72	62	48	98		44	58	50	30	48	50
102	60	126	114	92	114		94	124	126	118	102	108		100	70	124	86	114	100		92	42	90	24	51	50		50	52	54	28	50	48
94	116	128	140	106	116		94	84	118	118	92	112		130	84	96	88	100	106		90	82	116	20		66		76	68	76	20	68	46
90	130	120	118	92	116		96	94	106	122	84	98		106	80	126	96	100	112		88	64	82	18		88		72	50	42	18	46	42
82	134	94	122	60	114		96	102	96	84	74	102		104	98	118	112	92	108		92	66	104	28		94		68	46	66	36	56	52
70	130	108	128	88	112		104	118	110	114	90	96		84	114	102	114	84	106		72	120	110	44		78		70	52	48	38	50	44
108	118	136	132	70	116		102	116	104	104	92	118		100	94	96	118	108	114		106	84	104	20		46		64	48	64	24	46	56
114	140	112	144	96	126		96	110	80	84	96	84		106	108	108	104	62	102		108	74	84	36		118		62	74	74	42	54	36
104	146	116	104	84	92		104	130	102	92	96	134		120	98	102	110	106	120		90	96	86	38		100		74	56	54	26	48	38
112	142	120	126	106	98		96	136	110	92	94	84		98	92	98	116	94	120		80	98	94	40		112		70	64	60	38		60
110	116	110	136	94	124		108	138	118	96	92	118		100	80	84	120	96	102		90	110		44		50		66	56	52	22		50
82	130	114	138	92	128		100	122	102	96	88	104		118	98	86	112	104	122		104	60		42		64		72	64	58	28		34
120	138	118	126	100	124		106	130	100	120	92	108		116	94	78	110	102	96		126	48		20		102
80	136	72	128	108	138			128	100	116	96	100		106	88	94	102	86	134		104	54		32		108
104	122	92	132	122	126			148	114	112		122				100	116	106			68	54		66		102
98	106	122	124	108	130			140	120	118		120				102	118	90			88	80		44		76
124	122	106	136	70	100			134	106	128		128				106	128	78			78	58		54
110	96	100	110	122	94			138	82	124		110				104	118	96			90	88		62
98	136	102	136	112	108			126	86	106		112
120	120	112	134	92	104			124	78	110		118
112	112	110	134	114	136				112	110		114
96	116	112	120	96	134				114	120
116	108	94	118	100	114				132
110	86		118	120	118				88
94	116		126	78					96
90	92		118	86					106
108	114		116	96					104
102	118		122	106					122
90	108		110	92					118
88			122	98					104
96			118	78					106
100			124	92
94			120	92
86			106	96
84			108	96
86
90

## Sheet: Figure 8
Figure 8b					Figure 8c							Figure 8d
	1	24	48		OP50	HT115	HB101	Red	Orange	Yellow		OP50	HT115	HB101	Red	Orange	Yellow
OP50	0.135135	0.189189	0.135135		0.048	0.032	0.036	0.015	0.48	0.048		0.148	0.32	0.24	0.14	0.5	0.204
	0.1	0.133333	0.233333		0.028	0.028	0.044	0	0.52	0		0.192	0.18	0.2	0.07	0.44	0.16
	0.0454545	0.204545	0.227273		0.016	0.016	0.056	0.025	0.5	0.04		0.156	0.152	0.168	0.115	0.46	0.24
	0.0731707	0.317073	0.317073		0.012	0.008	0.032	0.02	0.508	0		0.14	0.0666667	0.075	0.12	0.0766667	0.0133333
	0.171429	0.485714	0.428571		0.015	0.006	0.02	0.001	0.05	0.001		0.126	0.08	0.165	0.13	0	0
	0.1	0.18	0.2			0.024						0.104	0.0533333	0.105	0.115	0.02	0
	0.191489	0.297872	0.234043			0.02
	0.108696	0.26087	0.347826			0.01
	0.191489	0.297872	0.234043
HT115	0.108108	0.162162	0.027027
	0.233333	0.266667	0.266667
	0.0681818	0.159091	0.0909091
	0.097561	0.121951	0.0487805
	0.142857	0.114286	0.114286
	0.12	0.7	0.12
	0.106383	0.191489	0
	0.108696	0.0217391	0.0217391
	0.0638298	0.0851064	0.0425532
HB101	0.216216	0.189189	0.351351
	0.0666667	0.133333	0.266667
	0.136364	0.204545	0.204545
	0.195122	0.243902	0.195122
	0.0857143	0.0857143	0.142857
	0.04	0	0.12
	0.12766	0.234043	0.255319
	0.173913	0	0.152174
	0.212766	0.276596	0.276596
Red	0	0	0
	0	0	0
	0	0	0
	0.0731707	0	0
	0.0285714	0	0
	0.06	0	0
	0	0	0
	0.0434783	0	0.0217391
	0	0	0
Orange	0	0.027027	0.135135
	0	0.0666667	0.2
	0.0681818	0.136364	0.181818
	0.170732	0.121951	0.268293
	0.142857	0.114286	0.228571
	0.04	0.1	0.24
	0.0851064	0.148936	0.148936
	0.369565	0.413043	0.326087
	0.297872	0.234043	0.276596
Yellow	0.243243	0.216216	0.351351
	0.0333333	0.0333333	0.0333333
	0.113636	0.136364	0.295455
	0.170732	0.170732	0.170732
	0.0285714	0.0857143	0.0857143
	0.02	0.02	0.04
	0.106383	0.12766	0.212766
	0.108696	0.108696	0.130435
	0.0851064	0.106383	0.106383
	0.297297	0.216216	0
	0.566667	0.366667	0
	0.568182	0.159091	0
	0.219512	0.0243902	0
	0.4	0.114286	0
	0.62	0	0.28
	0.382979	0	0.148936
	0.0869565	0.195652	0
	0.148936	0	0.0638298

## Sheet: Figure 9
Figure 9b					Figure 9c					Figure 9d					Figure 9e					Figure 9f					Figure 9g
Day	Red-Red-Red	Orange-Orange-Orange	Orange-Orange-Red		Day	Red-Red-Red	Orange-Orange-Orange	Orange-Red-Red		Day	Red-Red-Red	Orange-Orange-Orange	Red-Orange-Red		Day	Red-Red-Red	Orange-Orange-Orange	Red-Red-Orange		Day	Red-Red-Red	Orange-Orange-Orange	Orange-Red-Orange		Day	Red-Red-Red	Orange-Orange-Orange	Red-Orange-Orange
3	1				3	1				3	1				3	1				3	1				3	1
4					4					4					4					4					4
4					4					4					4					4					4
4					4					4					4					4					4
4					4					4					4					4					4
4					4					4					4					4					4
4					4					4					4					4					4
4					4					4					4					4					4
6					6					6			1		6					6					6			1
6					6					6					6					6					6			1
6					6					6					6					6					6			1
7					7					7					7					7			1		6			1
7					7					7					7					7			1		6			1
7					7					7					7					7			1		6			1
7					7					7					7					7			1		6			1
7					7					7					7					7			1		6			1
7					7					7					7					7			1		6			1
7					7					7					7					7			1		6			1
7					7					7					7					7			1		6			1
7					7					7					7					7			1		6			1
7					7					7					7					7			1		6
7					7					7					7					7			1		6
7					7					7					7					7			1		7			1
7					7					7					7					7			1		7			1
7					7					7					7					7			1		7
7					7					7					7					7			1		7
7					7					7					7					7					7
7					7					7					7					7					7
7					7					7					7					7					7
7					7					7					7					7					7
7					7					7					7					7					7
7					7					7					7					7					7
7					7					7					7					7					7
7					7					7					7					7					7
7					7					7					7					7					7
7					7					7					7					7					7
7					7					7					7					7					7
7					7					7					7					7					7
7					7					7					7					7					7
7					7					7					7					7					7
7					7					7					7					7					7
7					7					7					7					7					7
7					7					7					7					7					7
7					7					7					7					7					7
7					7					7					7					7					7
7					7					7					7					7					7
7					7					7					7					7					7
7					7					7					7					7					7
7					7					7					7					7					7
7					7					7					7					7					7
7					7					7					7					7					7
7					7					7					7					7					7
7					7					7					7					7					7
7					7					7					7					7					7
7					7					7					7					7					7
7					7					7					7					7					7
7		1			7		1			7		1			7		1			7		1			7
7		1			7		1			7		1			7		1			7		1			7
7		1			7		1			7		1			7		1			7		1			7
7		1			7		1			7		1			7		1			7		1			7
7		1			7		1			7		1			7		1			7		1			7
7		1			7		1			7		1			7		1			7		1			7
7		1			7		1			7		1			7		1			7		1			7
7					7					7					7					7					7
7	1				7	1				7	1				7	1				7	1				7
7	1				7	1				7	1				7	1				7	1				7
7	1				7	1				7	1				7	1				7	1				7
7	1				7	1				7	1				7	1				7	1				7		1
7	1				7	1				7	1				7	1				7	1				7		1
7	1				7	1				7	1				7	1				7	1				7		1
7					7					7					7					7					7		1
7					7					7					7					7					7		1
8					8					8			1		8			1		8			1		7		1
8		1			8		1			8		1	1		8		1	1		8		1	1		7		1
8		1			8		1			8		1	1		8		1	1		8		1	1		7
8		1			8		1			8		1	1		8		1	1		8		1	1		7	1
8		1			8		1			8		1	1		8		1	1		8		1	1		7	1
8		1			8		1			8		1	1		8		1	1		8		1	1		7	1
8					8					8			1		8			1		8			1		7	1
8					8					8			1		8			1		8			1		7	1
8					8					8			1		8			1		8			1		7	1
8					8					8			1		8			1		8			1		7
8					8					8					8			1		8			1		7
8					8					8					8			1		8			1		8			1
8					8					8					8			1		8			1		8		1	1
8					8					8					8			1		8			1		8		1	1
8					8					8					8			1		8			1		8		1	1
8					8					8					8			1		8			1		8		1	1
8					8					8					8			1		8			1		8		1	1
8					8					8					8			1		8			1		8			1
8					8					8					8			1		8			1		8
8					8					8					8			1		8					8
8					8					8					8			1		8					8
8					8					8					8			1		8					8
9			1		9					9					9					9					8
9			1		9					9					9					9					8
9					9					9					9					9					8
9					9					9					9					9					8
9					9					9					9					9					8
9	1				9	1				9	1				9	1				9	1				8
9	1				9	1				9	1				9	1				9	1				8
10	1				10	1		1		10	1		1		10	1		1		10	1				8
10	1	1			10	1	1	1		10	1	1			10	1	1			10	1	1			8
10		1			10		1			10		1			10		1			10		1			8
10		1			10		1			10		1			10		1			10		1			8
10		1			10		1			10		1			10		1			10		1			9			1
10		1			10		1			10		1			10		1			10		1			9			1
10		1			10		1			10		1			10		1			10		1			9			1
10		1			10		1			10		1			10		1			10		1			9			1
10		1			10		1			10		1			10		1			10		1			9			1
10		1			10		1			10		1			10		1			10		1			9	1		1
10		1			10		1			10		1			10		1			10		1			9	1		1
10		1			10		1			10		1			10		1			10		1			9			1
10					10					10					10					10					9			1
10					10					10					10					10					9			1
10					10					10					10					10					9			1
10		1			10		1			10		1			10		1			10		1			9			1
10		1			10		1			10		1			10		1			10		1			9			1
10		1			10		1			10		1			10		1			10		1			9			1
10	1	1			10	1	1			10	1	1			10	1	1			10	1	1			9			1
10	1	1			10	1	1			10	1	1			10	1	1			10	1	1			9			1
10		1			10		1			10		1			10		1			10		1			9			1
11		1	1		11		1	1		11		1	1		11		1	1		11		1	1		9			1
11			1		11			1		11			1		11			1		11			1		10	1		1
11			1		11			1		11			1		11			1		11			1		10	1	1
11			1		11					11					11			1		11			1		10		1
11			1		11					11					11			1		11			1		10		1
11			1		11					11					11			1		11			1		10		1
11			1		11					11					11			1		11			1		10		1
11			1		11					11					11					11			1		10		1
11			1		11					11					11					11			1		10		1
11			1		11					11					11					11			1		10		1
11			1		11					11					11					11			1		10		1
11					11					11					11					11			1		10		1
11					11					11					11					11			1		10		1
11					11					11					11					11			1		10
11					11					11					11					11			1		10
11					11					11					11					11			1		10
11					11					11					11					11			1		10		1
11					11					11					11					11			1		10		1
11					11					11					11					11			1		10		1
11					11					11					11					11			1		10	1	1
11					11					11					11					11			1		10	1	1
11	1				11	1				11	1				11	1				11	1		1		10		1
11	1				11	1				11	1				11	1				11	1		1		11		1	1
11	1				11	1				11	1				11	1				11	1		1		11			1
11	1	1			11	1	1			11	1	1			11	1	1			11	1	1	1		11			1
12	1	1	1		12	1	1	1		12	1	1	1		12	1	1	1		12	1	1	1		11			1
12	1	1	1		12	1	1	1		12	1	1	1		12	1	1	1		12	1	1	1		11			1
12	1	1	1		12	1	1	1		12	1	1	1		12	1	1	1		12	1	1	1		11			1
12	1	1	1		12	1	1	1		12	1	1	1		12	1	1	1		12	1	1	1		11			1
12	1	1	1		12	1	1	1		12	1	1	1		12	1	1	1		12	1	1	1		11			1
12	1	1	1		12	1	1	1		12	1	1	1		12	1	1	1		12	1	1	1		11			1
12	1	1	1		12	1	1	1		12	1	1	1		12	1	1	1		12	1	1	1		11			1
12	1	1	1		12	1	1	1		12	1	1	1		12	1	1	1		12	1	1	1		11
12	1	1	1		12	1	1	1		12	1	1	1		12	1	1	1		12	1	1	1		11
12	1	1	1		12	1	1	1		12	1	1	1		12	1	1	1		12	1	1	1		11
12	1	1	1		12	1	1	1		12	1	1	1		12	1	1	1		12	1	1	1		11
12	1	1	1		12	1	1	1		12	1	1	1		12	1	1	1		12	1	1	1		11
12	1	1	1		12	1	1	1		12	1	1	1		12	1	1	1		12	1	1	1		11
12	1	1	1		12	1	1	1		12	1	1	1		12	1	1	1		12	1	1	1		11
12	1	1	1		12	1	1	1		12	1	1	1		12	1	1	1		12	1	1	1		11
12	1	1	1		12	1	1			12	1	1	1		12	1	1	1		12	1	1	1		11
12	1	1	1		12	1	1			12	1	1	1		12	1	1	1		12	1	1	1		11
12	1	1			12	1	1			12	1	1	1		12	1	1	1		12	1	1	1		11
12	1	1			12	1	1			12	1	1	1		12	1	1	1		12	1	1	1		11	1
12	1	1			12	1	1			12	1	1	1		12	1	1	1		12	1	1	1		11	1
12	1	1			12	1	1			12	1	1	1		12	1	1	1		12	1	1	1		11	1
12	1	1			12	1	1			12	1	1	1		12	1	1	1		12	1	1	1		11	1	1
12	1	1			12	1	1			12	1	1	1		12	1	1	1		12	1	1	1		12	1	1	1
12	1	1			12	1	1			12	1	1	1		12	1	1	1		12	1	1	1		12	1	1	1
12	1	1			12	1	1			12	1	1	1		12	1	1	1		12	1	1	1		12	1	1	1
12	1	1			12	1	1			12	1	1	1		12	1	1	1		12	1	1	1		12	1	1	1
12	1	1			12	1	1			12	1	1	1		12	1	1	1		12	1	1	1		12	1	1	1
12	1	1			12	1	1			12	1	1	1		12	1	1	1		12	1	1	1		12	1	1	1
12	1	1			12	1	1			12	1	1	1		12	1	1	1		12	1	1	1		12	1	1	1
12	1	1			12	1	1			12	1	1			12	1	1	1		12	1	1	1		12	1	1	1
12	1	1			12	1	1			12	1	1			12	1	1	1		12	1	1	1		12	1	1	1
12	1	1			12	1	1			12	1	1			12	1	1	1		12	1	1	1		12	1	1	1
12	1	1			12	1	1			12	1	1			12	1	1	1		12	1	1			12	1	1	1
12		1			12		1			12		1			12		1	1		12		1			12	1	1	1
12		1			12		1			12		1			12		1	1		12		1			12	1	1	1
12					12					12					12			1		12					12	1	1	1
12					12					12					12			1		12					12	1	1	1
12					12					12					12			1		12					12	1	1	1
12					12					12					12			1		12					12	1	1	1
12					12					12					12			1		12					12	1	1	1
12		1			12		1			12		1			12		1	1		12		1			12	1	1	1
12		1			12		1			12		1			12		1	1		12		1			12	1	1	1
12		1			12		1			12		1			12		1			12		1			12	1	1	1
12		1			12		1			12		1			12		1			12		1			12	1	1	1
13		1	1		13		1	1		13		1	1		13		1	1		13		1	1		12	1	1	1
13		1	1		13		1	1		13		1	1		13		1	1		13		1	1		12	1	1	1
13			1		13			1		13					13			1		13			1		12	1	1	1
13			1		13			1		13					13					13			1		12	1	1	1
13			1		13			1		13					13					13			1		12	1	1	1
13			1		13					13					13					13			1		12	1	1	1
13					13					13					13					13			1		12	1	1	1
13					13					13					13					13			1		12	1	1
13					13					13					13					13			1		12	1	1
13					13					13					13					13			1		12	1	1
13					13					13					13					13					12	1	1
13					13					13					13					13					12		1
13					13					13					13					13					12		1
13					13					13					13					13					12
13					13					13					13					13					12
13					13					13					13					13					12
13	1				13	1				13	1				13	1				13	1				12
13					13					13					13					13					12
13					13					13					13					13					12		1
13					13					13					13					13					12		1
13					13					13					13					13					12		1
13					13					13					13					13					12		1
13		1			13		1			13		1			13		1			13		1			13		1	1
13		1			13		1			13		1			13		1			13		1			13		1	1
13		1			13		1			13		1			13		1			13		1			13			1
14		1	1		14		1	1		14		1	1		14		1	1		14		1	1		13			1
14		1	1		14		1	1		14		1	1		14		1	1		14		1	1		13			1
14		1	1		14		1	1		14		1	1		14		1	1		14		1	1		13			1
14	1	1	1		14	1	1	1		14	1	1	1		14	1	1	1		14	1	1	1		13			1
14	1	1	1		14	1	1	1		14	1	1	1		14	1	1	1		14	1	1	1		13			1
14	1	1	1		14	1	1	1		14	1	1	1		14	1	1	1		14	1	1	1		13			1
14	1	1	1		14	1	1	1		14	1	1	1		14	1	1	1		14	1	1	1		13			1
14	1	1	1		14	1	1	1		14	1	1	1		14	1	1	1		14	1	1	1		13			1
14	1	1	1		14	1	1	1		14	1	1			14	1	1	1		14	1	1	1		13			1
14	1	1	1		14	1	1	1		14	1	1			14	1	1	1		14	1	1	1		13			1
14	1				14	1		1		14	1				14	1				14	1		1		13			1
14	1				14	1		1		14	1				14	1				14	1		1		13			1
14					14			1		14					14					14			1		13			1
14					14					14					14					14			1		13	1		1
14					14					14					14					14			1		13			1
14					14					14					14					14			1		13			1
14					14					14					14					14			1		13			1
14					14					14					14					14			1		13
14					14					14					14					14			1		13
14					14					14					14					14			1		13		1
14		1			14		1			14		1			14		1			14		1	1		13		1
14		1			14		1			14		1			14		1			14		1	1		13		1
14		1			14		1			14		1			14		1			14		1	1		14		1	1
14		1			14		1			14		1			14		1			14		1	1		14		1	1
14	1	1			14	1	1			14	1	1			14	1	1			14	1	1	1		14		1	1
14	1	1			14	1	1			14	1	1			14	1	1			14	1	1	1		14	1	1	1
14	1	1			14	1	1			14	1	1			14	1	1			14	1	1	1		14	1	1	1
14	1	1			14	1	1			14	1	1			14	1	1			14	1	1	1		14	1	1	1
14	1	1			14	1	1			14	1	1			14	1	1			14	1	1	1		14	1	1	1
15	1	1	1		15	1	1	1		15	1	1	1		15	1	1	1		15	1	1	1		14	1	1	1
15	1	1	1		15	1	1	1		15	1	1	1		15	1	1	1		15	1	1	1		14	1	1	1
15	1		1		15	1		1		15	1		1		15	1		1		15	1		1		14	1	1	1
15	1		1		15	1		1		15	1		1		15	1		1		15	1		1		14	1
15	1		1		15	1		1		15	1		1		15	1		1		15	1		1		14	1
15	1				15	1		1		15	1		1		15	1		1		15	1		1		14
15	1				15	1		1		15	1		1		15	1		1		15	1		1		14
15		1			15		1	1		15		1	1		15		1	1		15		1	1		14
15		1			15		1	1		15		1	1		15		1	1		15		1			14
15		1			15		1			15		1	1		15		1	1		15		1			14
15		1			15		1			15		1	1		15		1			15		1			14
15					15					15			1		15					15					14
15					15					15			1		15					15					14
15					15					15			1		15					15					14		1
15					15					15					15					15					14		1
16			1		16			1		16			1		16			1		16			1		14		1
16			1		16			1		16			1		16			1		16					14		1
16	1		1		16	1		1		16	1		1		16	1		1		16	1				14	1	1
16	1		1		16	1				16	1				16	1		1		16	1				14	1	1
16	1		1		16	1				16	1				16	1		1		16	1				14	1	1
16	1				16	1				16	1				16	1		1		16	1				14	1	1
16	1				16	1				16	1				16	1				16	1				14	1	1
16	1				16	1				16	1				16	1				16	1				15	1	1	1
16	1				16	1				16	1				16	1				16	1				15	1	1	1
16	1				16	1				16	1				16	1				16	1				15	1		1
16	1				16	1				16	1				16	1				16	1				15	1		1
16	1				16	1				16	1				16	1				16	1				15	1		1
16	1				16	1				16	1				16	1				16	1				15	1		1
16	1				16	1				16	1				16	1				16	1				15	1		1
16	1				16	1				16	1				16	1				16	1				15		1	1
16	1				16	1				16	1				16	1				16	1				15		1	1
16	1				16	1				16	1				16	1				16	1				15		1	1
16	1				16	1				16	1				16	1				16	1				15		1	1
16	1				16	1				16	1				16	1				16	1				15
16	1				16	1				16	1				16	1				16	1				15
16		1			16		1			16		1			16		1			16		1			15
16		1			16		1			16		1			16		1			16		1			15
16		1			16		1			16		1			16		1			16		1			16			1
16		1			16		1			16		1			16		1			16		1			16			1
16		1			16		1			16		1			16		1			16		1			16	1		1
16					16					16					16					16					16	1		1
16					16					16					16					16					16	1
16					16					16					16					16					16	1
17			1		17			1		17			1		17			1		17			1		16	1
17			1		17			1		17					17			1		17			1		16	1
17					17			1		17					17					17			1		16	1
17	1				17	1		1		17	1				17	1				17	1				16	1
17	1				17	1		1		17	1				17	1				17	1				16	1
17	1				17	1		1		17	1				17	1				17	1				16	1
17	1				17	1		1		17	1				17	1				17	1				16	1
17	1				17	1		1		17	1				17	1				17	1				16	1
17	1				17	1				17	1				17	1				17	1				16	1
17	1				17	1				17	1				17	1				17	1				16	1
17	1				17	1				17	1				17	1				17	1				16	1
17	1				17	1				17	1				17	1				17	1				16	1
17	1				17	1				17	1				17	1				17	1				16	1
17	1	1			17	1	1			17	1	1			17	1	1			17	1	1			16	1
17		1			17		1			17		1			17		1			17		1			16		1
17					17					17					17					17					16		1
17					17					17					17					17					16		1
17					17					17					17					17					16		1
17					17					17					17					17					16		1
17					17					17					17					17					16
17					17					17					17					17					16
17					17					17					17					17					16
18			1		18			1		18			1		18			1		18			1		17
18					18			1		18			1		18			1		18			1		17
18	1				18	1		1		18	1		1		18	1		1		18	1				17
18	1				18	1		1		18	1		1		18	1		1		18	1				17	1
18	1				18	1		1		18	1		1		18	1		1		18	1				17	1
18	1				18	1		1		18	1		1		18	1		1		18	1				17	1
18	1				18	1		1		18	1		1		18	1		1		18	1				17	1
18	1				18	1				18	1		1		18	1		1		18	1				17	1
18	1				18	1				18	1		1		18	1				18	1				17	1
18	1				18	1				18	1		1		18	1				18	1				17	1
18	1				18	1				18	1		1		18	1				18	1				17	1
18	1				18	1				18	1		1		18	1				18	1				17	1
18	1				18	1				18	1		1		18	1				18	1				17	1
18	1				18	1				18	1		1		18	1				18	1				17	1	1
18	1				18	1				18	1		1		18	1				18	1				17		1
18	1				18	1				18	1		1		18	1				18	1				17
18	1				18	1				18	1		1		18	1				18	1				17
18	1				18	1				18	1		1		18	1				18	1				17
18	1				18	1				18	1		1		18	1				18	1				17
18	1				18	1				18	1		1		18	1				18	1				17
18	1				18	1				18	1		1		18	1				18	1				17
18	1				18	1				18	1		1		18	1				18	1				17
18	1				18	1				18	1		1		18	1				18	1				18			1
18	1				18	1				18	1		1		18	1				18	1				18			1
18	1				18	1				18	1		1		18	1				18	1				18	1		1
18	1				18	1				18	1		1		18	1				18	1				18	1		1
18	1				18	1				18	1		1		18	1				18	1				18	1		1
18	1				18	1				18	1				18	1				18	1				18	1		1
18	1				18	1				18	1				18	1				18	1				18	1		1
18	1				18	1				18	1				18	1				18	1				18	1		1
18	1				18	1				18	1				18	1				18	1				18	1		1
18	1				18	1				18	1				18	1				18	1				18	1		1
18	1				18	1				18	1				18	1				18	1				18	1		1
18	1				18	1				18	1				18	1				18	1				18	1		1
18	1				18	1				18	1				18	1				18	1				18	1		1
18	1				18	1				18	1				18	1				18	1				18	1		1
18	1				18	1				18	1				18	1				18	1				18	1		1
18	1				18	1				18	1				18	1				18	1				18	1		1
18	1	1			18	1	1			18	1	1			18	1	1			18	1	1			18	1
18	1	1			18	1	1			18	1	1			18	1	1			18	1	1			18	1
18		1			18		1			18		1			18		1			18		1			18	1
18		1			18		1			18		1			18		1			18		1			18	1
18		1			18		1			18		1			18		1			18		1			18	1
18		1			18		1			18		1			18		1			18		1			18	1
18		1			18		1			18		1			18		1			18		1			18	1
18					18					18					18					18					18	1
18					18					18					18					18					18	1
19	1		1		19	1		1		19	1				19	1		1		19	1		1		18	1
19			1		19			1		19					19					19			1		18	1
19			1		19			1		19					19					19			1		18	1
19	1		1		19	1		1		19	1				19	1				19	1		1		18	1
19	1		1		19	1		1		19	1				19	1				19	1		1		18	1
19	1				19	1		1		19	1				19	1				19	1				18	1
19	1				19	1		1		19	1				19	1				19	1				18	1
19	1				19	1		1		19	1				19	1				19	1				18	1
20	1		1		20	1		1		20	1		1		20	1		1		20	1		1		18	1
20	1		1		20	1		1		20	1		1		20	1		1		20	1		1		18	1
20	1		1		20	1		1		20	1		1		20	1				20	1		1		18	1
20	1		1		20	1		1		20	1		1		20	1				20	1				18	1
20	1		1		20	1		1		20	1				20	1				20	1				18	1
20			1		20			1		20					20					20					18	1	1
20					20			1		20					20					20					18	1	1
20	1				20	1		1		20	1				20	1				20	1				18		1
20	1				20	1		1		20	1				20	1				20	1				18		1
20	1				20	1		1		20	1				20	1				20	1				18		1
20	1				20	1		1		20	1				20	1				20	1				18		1
20	1				20	1				20	1				20	1				20	1				18		1
20	1				20	1				20	1				20	1				20	1				18
21	1		1		21	1		1		21	1		1		21	1		1		21	1		1		18
21	1		1		21	1		1		21	1		1		21	1		1		21	1		1		19	1
21			1		21			1		21			1		21			1		21					19
21			1		21			1		21			1		21			1		21					19
21			1		21			1		21					21			1		21					19	1
21					21			1		21					21					21					19	1
21					21					21					21					21					19	1
21					21					21					21					21					19	1
22					22			1		22			1		22					22					19	1
22					22			1		22			1		22					22					20	1		1
22					22			1		22			1		22					22					20	1		1
22	1				22	1		1		22	1				22	1				22	1				20	1
22					22			1		22					22					22					20	1
22					22			1		22					22					22					20	1
22					22			1		22					22					22					20
23			1		23			1		23			1		23			1		23			1		20
23			1		23			1		23			1		23			1		23					20	1
23					23			1		23					23					23					20	1
23	1				23	1		1		23	1				23	1				23	1				20	1
23	1				23	1				23	1				23	1				23	1				20	1
24	1				24	1		1		24	1		1		24	1				24	1				20	1
24	1				24	1		1		24	1				24	1				24	1				20	1
24	1				24	1		1		24	1				24	1				24	1				21	1
24					24			1		24					24					24					21	1
24					24			1		24					24					24					21
24					24			1		24					24					24					21
25	1		1		25	1		1		25	1		1		25	1				25	1				21
25	1		1		25	1		1		25	1				25	1				25	1				21
25	1				25	1		1		25	1				25	1				25	1				21
25	1				25	1		1		25	1				25	1				25	1				21
26	1		1		26	1				26	1				26	1				26	1				22
26			1		26					26					26					26					22
																									22
																									22	1
																									22
																									22
																									22
																									23			1
																									23
																									23
																									23	1
																									23	1
																									24	1
																									24	1
																									24	1
																									24
																									24
																									24
																									25	1		1
																									25	1
																									25	1
																									25	1
																									26	1
																									26
